# Supplementary material for: Cytotoxic mechanisms of pemetrexed and HDAC inhibition in non-small cell lung cancer cells involving ribonucleotides in DNA
Source: Sci Rep. 2025 Jan 15;15:2082. doi: 10.1038/s41598-025-86007-w (PMC11736037; doi:10.1038/s41598-025-86007-w)
Supplement: Supplementary file 5 — Supplementary Table S1. [file 41598_2025_86007_MOESM5_ESM.xlsx]

## Sheet: Supplementary Table 2
Protein Name	Peptide Sequence
sp|Q8IUX4|ABC3F_HUMAN	LYYFWDTDYQEGLR
sp|Q8IUX4|ABC3F_HUMAN	YNFLFLDSK
sp|P13051|UNG_HUMAN	TLYSFFSPSPAR (UNG2 specific)
sp|P13051|UNG_HUMAN	NVPVGFGESWK
sp|P13051|UNG_HUMAN	LMGFVAEER
sp|P13051|UNG_HUMAN	ELSTDIEDFVHPGHGDLSGWAK
sp|Q53HV7|SMUG1_HUMAN	LNAELSQLQFSEPVGIIYNPVEYAWEPHR
sp|Q53HV7|SMUG1_HUMAN	LNELGLLPLLLK
sp|P43246|MSH2_HUMAN	GDFYTAHGEDALLAAR
sp|P43246|MSH2_HUMAN	LNLVEAFVEDAELR
sp|P43246|MSH2_HUMAN	LYQGINQLPNVIQALEK
sp|P43246|MSH2_HUMAN	LLLAVFVTPLTDLR
sp|P43246|MSH2_HUMAN	TEYEEAQDAIVK
sp|P43246|MSH2_HUMAN	NNSFVNEIISR
sp|P27695|APEX1_HUMAN	EAAGEGPALYEDPPDQK
sp|P27695|APEX1_HUMAN	EGYSGVGLLSR
sp|P27695|APEX1_HUMAN	VSYGIGDEEHDQEGR
sp|P04818|TYSY_HUMAN	TGTGTLSVFGMQAR
sp|P04818|TYSY_HUMAN	DFLDSLGFSTR
sp|P04818|TYSY_HUMAN	EEGDLGPVYGFQWR
sp|P04406|G3P_HUMAN	GALQNIIPASTGAAK
sp|P04406|G3P_HUMAN	LISWYDNEFGYSNR
sp|P60709|ACTB_HUMAN	GYSFTTTAER
sp|P60709|ACTB_HUMAN	SYELPDGQVITIGNER
sp|P13010|XRCC5_HUMAN	LGGHGPSFPLK
sp|P13010|XRCC5_HUMAN	TDTLEDLFPTTK
sp|P12956|XRCC6_HUMAN	DSLIFLVDASK
sp|P12956|XRCC6_HUMAN	DLLAVVFYGTEK
sp|P12956|XRCC6_HUMAN	DIISIAEDEDLR
sp|P12004|PCNA_HUMAN	AEDNADTLALVFEAPNQEK
sp|P12004|PCNA_HUMAN	FSASGELGNGNIK
sp|P12004|PCNA_HUMAN	YLNFFTK
sp|P15927|RFA2_HUMAN	QWVDTDDTSSENTVVPPETYVK
sp|P35244|RFA3_HUMAN	MFILSDGEGK
sp|P35244|RFA3_HUMAN	EDSHPFDLGLYNEAVK
sp|P35244|RFA3_HUMAN	IIHDFPQFYPLGIVQHD
sp|P27694|RFA1_HUMAN	FIVNTLK
sp|P27694|RFA1_HUMAN	VVPIASLTPYQSK
sp|P27694|RFA1_HUMAN	FFPLIEVNK
sp|P33316-2|DUT_HUMAN	TDIQIALPSGCYGR
sp|P33316-2|DUT_HUMAN	GNVGVVLFNFGK
sp|P33316-2|DUT_HUMAN	IFYPEIEEVQALDDTER
sp|Q13315|ATM_HUMAN	LQAIGELESIGELFSR
sp|Q9UH17|ABC3B_HUMAN	QTYLCYEVER
sp|Q9UH17|ABC3B_HUMAN	QGCPFQPWDGLEEHSQALSGR
sp|Q96AK3|ABC3D_HUMAN	DTFYDNFENEPILYGR
sp|Q96AK3|ABC3D_HUMAN	SNLLWDTGVFR
sp|Q05932|FOLC_HUMAN	AALFLAAASAR
sp|Q05932|FOLC_HUMAN	SGLQVEDLDR
sp|P31939|PUR9_HUMAN	EALGIPAAASFK
sp|P31939|PUR9_HUMAN	NGQVIGIGAGQQSR
sp|P54646|AAPK2_HUMAN	SIDDEVVEQR
sp|P22102|PUR2_HUMAN	DPLLASGTDGVGTK
sp|P00374|DYR_HUMAN	EPPQGAHFLSR
sp|P00374|DYR_HUMAN	LTEQPELANK
sp|P00374|DYR_HUMAN	LLPEYPGVLSDVQEEK
sp|O75792|RNH2A_HUMAN	LQQSFPGIEVTVK
sp|O75792|RNH2A_HUMAN	LQDLDTDYGSGYPNDPK
sp|O75792|RNH2A_HUMAN	EHVEPVFGFPQFVR
sp|P11387|TOP1_HUMAN	AEEVATFFAK
sp|P11387|TOP1_HUMAN	ELTAPDENIPAK
sp|P78527|PRKDC_HUMAN	VTELALTASDR
sp|P78527|PRKDC_HUMAN	NELEIPGQYDGR
sp|P39748|FEN1_HUMAN	LIADVAPSAIR
sp|P39748|FEN1_HUMAN	YPVPENWLHK
sp|P39748|FEN1_HUMAN	WSEPNEEELIK
