# Supplementary material for: Cytotoxic mechanisms of pemetrexed and HDAC inhibition in non-small cell lung cancer cells involving ribonucleotides in DNA
Source: Sci Rep. 2025 Jan 15;15:2082. doi: 10.1038/s41598-025-86007-w (PMC11736037; doi:10.1038/s41598-025-86007-w)
Supplement: Supplementary file 6 — Supplementary Table S2. [file 41598_2025_86007_MOESM6_ESM.xlsx]

## Sheet: Supplementary table 2
Ids				Median of biological replicates				Log2diff vs CTR			t-test vs control				q-values vs control
Protein IDs	Protein names	Gene names	Fasta headers	Med CTR1-3	Med PMX 1-3	Med PMX MS275 1-3	Med MS275 1-3	Log2diff PMX vs CTR	Log2diff PMX MS275 vs CTR	Log2diff MS275 vs CTR	T-test Ctr vs Ctr	T-test Ctr vs PMX	T-test Ctr vs PMX MS275	T-test Ctr vs MS275	Fin q-value Ctr vs Ctr	Fin q-value Ctr vs PMX	Fin q-value Ctr vs PMX MS275	Fin q-value Ctr vs MS275
P61201-2	COP9 signalosome complex subunit 2	COPS2	sp|P61201-2|CSN2_HUMAN Isoform 2 of COP9 signalosome complex subunit 2 OS=Homo sapiens OX=9606 GN=COPS2	16.691		14.7402		-100	-1.95074	-100	1	0	0.105398	0	1	0	0.316159	0
P12883	Myosin-7	MYH7	sp|P12883|MYH7_HUMAN Myosin-7 OS=Homo sapiens OX=9606 GN=MYH7 PE=1 SV=5	13.6417		14.1454		-100	0.503689	-100	1	0	0.893042	0	1	0	0.950466	0
Q8N7C3-2	Probable E3 ubiquitin-protein ligase TRIML2	TRIML2	sp|Q8N7C3-2|TRIMM_HUMAN Isoform 2 of Probable E3 ubiquitin-protein ligase TRIML2 OS=Homo sapiens OX=9606 GN=TRIML2	14.5095		13.1064		-100	-1.40308	-100	1	0	Not found or tested	0	1	0		0
D6RJF0;D6RHD3;Q9BS16	Centromere protein K	CENPK	tr|D6RJF0|D6RJF0_HUMAN Centromere protein K OS=Homo sapiens OX=9606 GN=CENPK PE=1 SV=1;tr|D6RHD3|D6RHD3_HUMAN Centromere protein K OS=Homo sapiens OX=9606 GN=CENPK PE=1 SV=1;sp|Q9BS16|CENPK_HUMAN Centromere protein K OS=Homo sapiens OX=9606 GN=CENPK PE=1 S	14.7704	13.0142			-1.75618	-100	-100	1	0.104694	0	0	1	0.471833	0	0
B4DI28;A0A6Q8PH43;A0A6Q8PFC0;A0A6Q8PEZ3;A0A6Q8PFE6;A0A7I2RVZ4;Q9UKA9-5;Q9UKA9-6;Q9UKA9;Q9UKA9-2;Q9UKA9-4;Q9UKA9-3;A0A6Q8PH82	Polypyrimidine tract-binding protein 2	PTBP2	tr|B4DI28|B4DI28_HUMAN Polypyrimidine tract-binding protein 2 OS=Homo sapiens OX=9606 GN=PTBP2 PE=1 SV=1;tr|A0A6Q8PH43|A0A6Q8PH43_HUMAN Polypyrimidine tract-binding protein 2 OS=Homo sapiens OX=9606 GN=PTBP2 PE=1 SV=1;tr|A0A6Q8PFC0|A0A6Q8PFC0_HUMAN Polypyr	14.637	13.3883	12.8552		-1.24877	-1.78184	-100	1	0.0468646	Not found or tested	0	1	0.423421		0
E2QRF9;O75496;C9K0U5;H7C608	Geminin	GMNN	tr|E2QRF9|E2QRF9_HUMAN Geminin (Fragment) OS=Homo sapiens OX=9606 GN=GMNN PE=1 SV=1;sp|O75496|GEMI_HUMAN Geminin OS=Homo sapiens OX=9606 GN=GMNN PE=1 SV=1;tr|C9K0U5|C9K0U5_HUMAN Geminin (Fragment) OS=Homo sapiens OX=9606 GN=GMNN PE=1 SV=8;tr|H7C608|H7C608_	14.9388	13.7077			-1.23102	-100	-100	1	0.01117	0	0	1	0.347919	0	0
H7C1R0;J3QKK3;O43502;J3QR58;H7C2Q5	DNA repair protein RAD51 homolog 3	RAD51C	tr|H7C1R0|H7C1R0_HUMAN DNA repair protein RAD51 homolog 3 (Fragment) OS=Homo sapiens OX=9606 GN=RAD51C PE=1 SV=1;tr|J3QKK3|J3QKK3_HUMAN DNA repair protein RAD51 homolog 3 OS=Homo sapiens OX=9606 GN=RAD51C PE=1 SV=1;sp|O43502|RA51C_HUMAN DNA repair protein	15.4674	14.2712			-1.19618	-100	-100	1	0.0915156	0	0	1	0.467454	0	0
Q9NW97	Transmembrane protein 51	TMEM51	sp|Q9NW97|TMM51_HUMAN Transmembrane protein 51 OS=Homo sapiens OX=9606 GN=TMEM51 PE=1 SV=1	14.1666	13.0863	12.8692		-1.08034	-1.29741	-100	1	0.413902	0.331735	0	1	0.673501	0.575139	0
Q9NS87-2;Q9NS87;C9JKA9;Q9NS87-4;D6RCT7;H7C1K7;H7BZT2;Q9NS87-3	Kinesin-like protein KIF15	KIF15	sp|Q9NS87-2|KIF15_HUMAN Isoform 2 of Kinesin-like protein KIF15 OS=Homo sapiens OX=9606 GN=KIF15;sp|Q9NS87|KIF15_HUMAN Kinesin-like protein KIF15 OS=Homo sapiens OX=9606 GN=KIF15 PE=1 SV=1;tr|C9JKA9|C9JKA9_HUMAN Kinesin-like protein KIF15 OS=Homo sapiens O	14.3458	13.3179	11.3088		-1.02783	-3.03692	-100	1	0.164902	Not found or tested	0	1	0.515299		0
A0A5F9ZI22;A0A5K1VW85;O75419-2;O75419;O75419-3;A0A5F9ZH29	Cell division control protein 45 homolog	CDC45	tr|A0A5F9ZI22|A0A5F9ZI22_HUMAN Cell division control protein 45 homolog (Fragment) OS=Homo sapiens OX=9606 GN=CDC45 PE=1 SV=1;tr|A0A5K1VW85|A0A5K1VW85_HUMAN Cell division control protein 45 homolog OS=Homo sapiens OX=9606 GN=CDC45 PE=1 SV=1;sp|O75419-2|CDC	14.0395	13.1294			-0.910091	-100	-100	1	0.0428943	0	0	1	0.422664	0	0
E9PJ14;A4KYM5;Q9UNL4-8;Q9UNL4-4;Q9UNL4-7;Q9UNL4-5;Q9UNL4-6;Q9UNL4-2;Q9UNL4	Inhibitor of growth protein 4	ING4	tr|E9PJ14|E9PJ14_HUMAN Inhibitor of growth protein 4 OS=Homo sapiens OX=9606 GN=ING4 PE=1 SV=1;tr|A4KYM5|A4KYM5_HUMAN Inhibitor of growth family member 4 variant deltaEx3 OS=Homo sapiens OX=9606 GN=ING4 PE=1 SV=1;sp|Q9UNL4-8|ING4_HUMAN Isoform 8 of Inhibit	13.4318	13.1202	12.3931		-0.311569	-1.03869	-100	1	0.546781	Not found or tested	0	1	0.752097		0
E7EQY4;E7EV10;Q9BTC8-2;Q9BTC8;E9PCS8;F6RRE2	Metastasis-associated protein MTA3	MTA3	tr|E7EQY4|E7EQY4_HUMAN Metastasis-associated protein MTA3 OS=Homo sapiens OX=9606 GN=MTA3 PE=1 SV=1;tr|E7EV10|E7EV10_HUMAN Metastasis-associated protein MTA3 OS=Homo sapiens OX=9606 GN=MTA3 PE=1 SV=1;sp|Q9BTC8-2|MTA3_HUMAN Isoform 2 of Metastasis-associate	13.8663	13.7023	11.8377		-0.164032	-2.02857	-100	1	Not found or tested	Not found or tested	0	1			0
A0A7P0Z4K4;A0A7P0TA15;A0A7P0TB19;Q13356;A0A7P0T8E8;Q13356-2;A0A7P0T843;A0A7P0TBL3;A0A7P0T896;A0A7P0T839	Peptidyl-prolyl cis-trans isomerase-like 2	PPIL2	tr|A0A7P0Z4K4|A0A7P0Z4K4_HUMAN RING-type E3 ubiquitin-protein ligase PPIL2 OS=Homo sapiens OX=9606 GN=PPIL2 PE=4 SV=1;tr|A0A7P0TA15|A0A7P0TA15_HUMAN RING-type E3 ubiquitin-protein ligase PPIL2 OS=Homo sapiens OX=9606 GN=PPIL2 PE=4 SV=1;tr|A0A7P0TB19|A0A7P0	14.5693	14.594			0.024653	-100	-100	1	0.364447	0	0	1	0.640807	0	0
Q3ZAQ7	Vacuolar ATPase assembly integral membrane protein VMA21	VMA21	sp|Q3ZAQ7|VMA21_HUMAN Vacuolar ATPase assembly integral membrane protein VMA21 OS=Homo sapiens OX=9606 GN=VMA21 PE=1 SV=1	14.1973	14.231	14.2328		0.0337026	0.0355021	-100	1	Not found or tested	Not found or tested	0	1			0
A0A1B0GWJ2;A0A1B0GTJ8;A0A1B0GVK1;H0Y7H8;A0A3F2YNW7;A0A6Q8NVI4;Q8NFD5-4;Q8NFD5;Q8NFD5-2;Q8NFD5-3;H0Y2R3;A0A1B0GV63;A0A1B0GVH0	AT-rich interactive domain-containing protein 1B	ARID1B	tr|A0A1B0GWJ2|A0A1B0GWJ2_HUMAN AT-rich interactive domain-containing protein 1B OS=Homo sapiens OX=9606 GN=ARID1B PE=1 SV=1;tr|A0A1B0GTJ8|A0A1B0GTJ8_HUMAN AT-rich interactive domain-containing protein 1B (Fragment) OS=Homo sapiens OX=9606 GN=ARID1B PE=1 SV	12.6662	12.7836			0.117457	-100	-100	1	0.752054	0	0	1	0.879312	0	0
J3KMY0;Q99618	Cell division cycle-associated protein 3	CDCA3	tr|J3KMY0|J3KMY0_HUMAN Cell division cycle-associated protein 3 OS=Homo sapiens OX=9606 GN=CDCA3 PE=1 SV=1;sp|Q99618|CDCA3_HUMAN Cell division cycle-associated protein 3 OS=Homo sapiens OX=9606 GN=CDCA3 PE=1 SV=1	15.5751	16.6499	12.1381		1.07478	-3.43704	-100	1	Not found or tested	0.0378933	0	1		0.185293	0
O43663-4;O43663;O43663-2;H0YL53;H0YLA0;G3V3N7	Protein regulator of cytokinesis 1	PRC1	sp|O43663-4|PRC1_HUMAN Isoform 4 of Protein regulator of cytokinesis 1 OS=Homo sapiens OX=9606 GN=PRC1;sp|O43663|PRC1_HUMAN Protein regulator of cytokinesis 1 OS=Homo sapiens OX=9606 GN=PRC1 PE=1 SV=2;sp|O43663-2|PRC1_HUMAN Isoform 2 of Protein regulator o	14.8621	17.0636	13.8297		2.2015	-1.03236	-100	1	0.00194352	0.0240526	0	1	0.233685	0.148553	0
P31350;P31350-2;A0A286YFD6;A0A7P0SBL1;A0A2R8Y837	Ribonucleoside-diphosphate reductase subunit M2	RRM2	sp|P31350|RIR2_HUMAN Ribonucleoside-diphosphate reductase subunit M2 OS=Homo sapiens OX=9606 GN=RRM2 PE=1 SV=1;sp|P31350-2|RIR2_HUMAN Isoform 2 of Ribonucleoside-diphosphate reductase subunit M2 OS=Homo sapiens OX=9606 GN=RRM2;tr|A0A286YFD6|A0A286YFD6_HUMA	19.2652	19.1507	14.442	13.1266	-0.114537	-4.82325	-6.13863	1	0.938058	0.00070003	8.54161e-05	1	0.968185	0.0340967	0.063264
Q8NEM2;I3L3Z1	SHC SH2 domain-binding protein 1	SHCBP1	sp|Q8NEM2|SHCBP_HUMAN SHC SH2 domain-binding protein 1 OS=Homo sapiens OX=9606 GN=SHCBP1 PE=1 SV=3	16.6917	17.5004	12.6826	11.5445	0.808698	-4.00908	-5.14713	1	0.198371	0.124882	0.0194643	1	0.534944	0.345131	0.272594
H7BYN4;A0A7I2V5Y5;Q02241-2;Q02241;A0A2U3TZL8;Q02241-3;H0YME6;A0A2R8Y531;H0YMJ4	Kinesin-like protein;Kinesin-like protein KIF23	KIF23	tr|H7BYN4|H7BYN4_HUMAN Kinesin-like protein OS=Homo sapiens OX=9606 GN=KIF23 PE=1 SV=1;tr|A0A7I2V5Y5|A0A7I2V5Y5_HUMAN Kinesin-like protein OS=Homo sapiens OX=9606 GN=KIF23 PE=1 SV=1;sp|Q02241-2|KIF23_HUMAN Isoform 2 of Kinesin-like protein KIF23 OS=Homo sa	16.678	17.5565	14.1634	11.5717	0.878554	-2.51458	-5.10631	1	0.00341525	0.0143868	1.62361e-05	1	0.26133	0.121083	0.0580197
P04818;P04818-2;P04818-3	Thymidylate synthase	TYMS	sp|P04818|TYSY_HUMAN Thymidylate synthase OS=Homo sapiens OX=9606 GN=TYMS PE=1 SV=3;sp|P04818-2|TYSY_HUMAN Isoform 2 of Thymidylate synthase OS=Homo sapiens OX=9606 GN=TYMS	17.2253	19.3665	15.6261	12.1744	2.14118	-1.59926	-5.05098	1	0.00185188	0.0651832	0.000496772	1	0.233685	0.248905	0.0903076
Q15004;H0YKX3;H0YMA4;A0A0U1RQM0;A0A0U1RQC1;Q15004-2	PCNA-associated factor	PCLAF	sp|Q15004|PAF15_HUMAN PCNA-associated factor OS=Homo sapiens OX=9606 GN=PCLAF PE=1 SV=1;tr|H0YKX3|H0YKX3_HUMAN PCNA-associated factor OS=Homo sapiens OX=9606 GN=PCLAF PE=1 SV=1;tr|H0YMA4|H0YMA4_HUMAN PCNA-associated factor OS=Homo sapiens OX=9606 GN=PCLAF	15.4201	16.2734	11.294	10.6484	0.853354	-4.12611	-4.7717	1	0.422863	0.0623764	Not found or tested	1	0.678639	0.242544
P53350;I3L387;I3L2H5	Serine/threonine-protein kinase PLK1	PLK1	sp|P53350|PLK1_HUMAN Serine/threonine-protein kinase PLK1 OS=Homo sapiens OX=9606 GN=PLK1 PE=1 SV=1	16.2249	16.6254	11.7851	11.5438	0.400555	-4.43977	-4.68102	1	0.543272	0.0387572	0.000878331	1	0.750435	0.187423	0.105869
P09884;A6NMQ1;A0A7I2V2V3	DNA polymerase alpha catalytic subunit;DNA polymerase	POLA1	sp|P09884|DPOLA_HUMAN DNA polymerase alpha catalytic subunit OS=Homo sapiens OX=9606 GN=POLA1 PE=1 SV=2;tr|A6NMQ1|A6NMQ1_HUMAN DNA polymerase OS=Homo sapiens OX=9606 GN=POLA1 PE=1 SV=1	17.1168	14.0134	13.2394	12.5475	-3.10334	-3.87732	-4.56928	1	0.0674436	0.0247519	0.0156515	1	0.443749	0.150278	0.250913
O14578-4;O14578;A0A7I2V4I0;A0A7I2V692;A0A7I2V4H7;H7BYJ3;A0A7I2V4A6;O14578-3;A0A7I2V365;O14578-2;A0A7I2YQJ8;A0A7I2V2G7;F5H4K4	Citron Rho-interacting kinase	CIT	sp|O14578-4|CTRO_HUMAN Isoform 4 of Citron Rho-interacting kinase OS=Homo sapiens OX=9606 GN=CIT;sp|O14578|CTRO_HUMAN Citron Rho-interacting kinase OS=Homo sapiens OX=9606 GN=CIT PE=1 SV=2;tr|A0A7I2V4I0|A0A7I2V4I0_HUMAN Citron Rho-interacting kinase OS=Hom	16.9819	16.4642	13.3555	12.515	-0.517681	-3.62644	-4.46694	1	0.0111376	0.00012174	0.00449838	1	0.347919	0.0213116	0.173075
Q96R06;K7ELC8;J3KTQ0;E9PMD0;J3QRL6;J3QS12;K7ELG0	Sperm-associated antigen 5	SPAG5	sp|Q96R06|SPAG5_HUMAN Sperm-associated antigen 5 OS=Homo sapiens OX=9606 GN=SPAG5 PE=1 SV=2	16.3754	16.3537	12.1687	12.0912	-0.0216971	-4.20676	-4.28419	1	0.853145	9.4104e-05	3.66963e-05	1	0.928686	0.0198819	0.063264
O00762;O00762-2;O00762-3;O00762-4;A0A087WVK1;A0A0A0MSE8;K4DI81	Ubiquitin-conjugating enzyme E2 C	UBE2C	sp|O00762|UBE2C_HUMAN Ubiquitin-conjugating enzyme E2 C OS=Homo sapiens OX=9606 GN=UBE2C PE=1 SV=1;sp|O00762-2|UBE2C_HUMAN Isoform 2 of Ubiquitin-conjugating enzyme E2 C OS=Homo sapiens OX=9606 GN=UBE2C;sp|O00762-3|UBE2C_HUMAN Isoform 3 of Ubiquitin-conjug	17.741	16.6941	13.7867	13.4607	-1.04692	-3.95435	-4.28032	1	0.0200149	0.00223818	0.00316846	1	0.374107	0.0562165	0.159287
A6NED2;G3V2I3	RCC1 domain-containing protein 1	RCCD1	sp|A6NED2|RCCD1_HUMAN RCC1 domain-containing protein 1 OS=Homo sapiens OX=9606 GN=RCCD1 PE=1 SV=1;tr|G3V2I3|G3V2I3_HUMAN RCC1 domain-containing protein 1 OS=Homo sapiens OX=9606 GN=RCCD1 PE=1 SV=1	16.1564	15.5379	13.0524	11.9161	-0.618503	-3.10406	-4.24035	1	0.971313	0.0510368	0.0239529	1	0.984175	0.216938	0.292678
Q9H0H5;H0YIK5;F8VRD2;F8VRL2;F8VZ41;F8VUW9;F8VV39;F8VS54;F8VWX0;F8W0L1;F8VZ66;F8VV47;F8W1E5;F8VWY4;F8VVE5	Rac GTPase-activating protein 1	RACGAP1	sp|Q9H0H5|RGAP1_HUMAN Rac GTPase-activating protein 1 OS=Homo sapiens OX=9606 GN=RACGAP1 PE=1 SV=1;tr|H0YIK5|H0YIK5_HUMAN Rac GTPase-activating protein 1 (Fragment) OS=Homo sapiens OX=9606 GN=RACGAP1 PE=1 SV=1	16.4562	18.0326	11.4464	12.2301	1.57633	-5.00983	-4.22619	1	0.0509101	0.0144786	0.131079	1	0.426754	0.121577	0.52264
Q86VI3;F2Z2E2	Ras GTPase-activating-like protein IQGAP3	IQGAP3	sp|Q86VI3|IQGA3_HUMAN Ras GTPase-activating-like protein IQGAP3 OS=Homo sapiens OX=9606 GN=IQGAP3 PE=1 SV=2;tr|F2Z2E2|F2Z2E2_HUMAN Ras GTPase-activating-like protein IQGAP3 OS=Homo sapiens OX=9606 GN=IQGAP3 PE=1 SV=1	17.037	17.6439	12.8473	12.8565	0.606895	-4.18978	-4.18051	1	0.621264	0.00017285	0.0458609	1	0.798414	0.0229817	0.369349
Q9H061;E9PI90;Q9H061-2;E9PIH8	Transmembrane protein 126A	TMEM126A	sp|Q9H061|T126A_HUMAN Transmembrane protein 126A OS=Homo sapiens OX=9606 GN=TMEM126A PE=1 SV=1;tr|E9PI90|E9PI90_HUMAN Transmembrane protein 126A OS=Homo sapiens OX=9606 GN=TMEM126A PE=1 SV=1	17.0892	16.358	16.5057	12.951	-0.7312	-0.583432	-4.13821	1	0.866582	0.585657	0.474079	1	0.936831	0.771516	0.818195
Q96KB5;Q96KB5-2;E5RFX4;E5RIE1	Lymphokine-activated killer T-cell-originated protein kinase	PBK	sp|Q96KB5|TOPK_HUMAN Lymphokine-activated killer T-cell-originated protein kinase OS=Homo sapiens OX=9606 GN=PBK PE=1 SV=3;sp|Q96KB5-2|TOPK_HUMAN Isoform 2 of Lymphokine-activated killer T-cell-originated protein kinase OS=Homo sapiens OX=9606 GN=PBK;tr|E5	19.1281	19.3522	16.6591	15.0697	0.224111	-2.46894	-4.05842	1	0.0555325	3.0832e-05	0.000205536	1	0.43021	0.0154526	0.063264
O60885-2;O60885-3;O60885;M0QZD9;A0A0G2JHN8;A0A140T9I1;Q58F21-5;Q58F21-4;Q58F21;Q58F21-3;Q58F21-2	Bromodomain-containing protein 4	BRD4	sp|O60885-2|BRD4_HUMAN Isoform C of Bromodomain-containing protein 4 OS=Homo sapiens OX=9606 GN=BRD4;sp|O60885-3|BRD4_HUMAN Isoform B of Bromodomain-containing protein 4 OS=Homo sapiens OX=9606 GN=BRD4;sp|O60885|BRD4_HUMAN Bromodomain-containing protein 4	15.7006	13.3701	13.2557	11.7108	-2.33049	-2.44493	-3.98979	1	0.169847	0.0238371	0.00276698	1	0.517419	0.147824	0.149636
Q9NTN3-2;Q9NTN3	UDP-glucuronic acid/UDP-N-acetylgalactosamine transporter	SLC35D1	sp|Q9NTN3-2|S35D1_HUMAN Isoform 2 of UDP-glucuronic acid/UDP-N-acetylgalactosamine transporter OS=Homo sapiens OX=9606 GN=SLC35D1;sp|Q9NTN3|S35D1_HUMAN UDP-glucuronic acid/UDP-N-acetylgalactosamine transporter OS=Homo sapiens OX=9606 GN=SLC35D1 PE=2 SV=1	14.9036	11.8738	13.1995	11.1292	-3.02989	-1.7041	-3.77442	1	0.0567273	0.1139	0.0233008	1	0.43021	0.328557	0.291475
P00374;P00374-2;B4DM58;C9JJ68;Q86XF0	Dihydrofolate reductase	DHFR	sp|P00374|DYR_HUMAN Dihydrofolate reductase OS=Homo sapiens OX=9606 GN=DHFR PE=1 SV=2;sp|P00374-2|DYR_HUMAN Isoform 2 of Dihydrofolate reductase OS=Homo sapiens OX=9606 GN=DHFR;tr|B4DM58|B4DM58_HUMAN Dihydrofolate reductase OS=Homo sapiens OX=9606 GN=DHFR	18.1427	17.2153	17.3317	14.4162	-0.927381	-0.811036	-3.7265	1	0.686876	0.130279	0.00081383	1	0.841368	0.353343	0.105869
Q99661;Q99661-2;Q5JR91;Q5JR89	Kinesin-like protein KIF2C;Kinesin-like protein	KIF2C	sp|Q99661|KIF2C_HUMAN Kinesin-like protein KIF2C OS=Homo sapiens OX=9606 GN=KIF2C PE=1 SV=2;sp|Q99661-2|KIF2C_HUMAN Isoform 2 of Kinesin-like protein KIF2C OS=Homo sapiens OX=9606 GN=KIF2C;tr|Q5JR91|Q5JR91_HUMAN Kinesin-like protein KIF2C (Fragment) OS=Hom	14.7862	16.827	12.9657	11.0614	2.04078	-1.82054	-3.72484	1	0.00107632	0.00362254	0.014175	1	0.217858	0.0666525	0.23777
P08651-5;P08651-6;P08651;A0A286YEX4;S4R308;K7ESG9;K7EKH0;K7EJB0;C9JWJ8;K7EN08;B4DHW2;Q14938-5;Q14938-3;Q14938-2;Q14938	Nuclear factor 1 C-type	NFIC	sp|P08651-5|NFIC_HUMAN Isoform 5 of Nuclear factor 1 C-type OS=Homo sapiens OX=9606 GN=NFIC;sp|P08651-6|NFIC_HUMAN Isoform 6 of Nuclear factor 1 C-type OS=Homo sapiens OX=9606 GN=NFIC;sp|P08651|NFIC_HUMAN Nuclear factor 1 C-type OS=Homo sapiens OX=9606 GN=	16.1746	14.4878	13.1348	12.5403	-1.68685	-3.03981	-3.63432	1	0.114989	0.0194533	0.0335069	1	0.477683	0.137291	0.33003
Q16795;A0A3B3ISG8;F5GY40;F5H0J3	NADH dehydrogenase [ubiquinone] 1 alpha subcomplex subunit 9, mitochondrial	NDUFA9	sp|Q16795|NDUA9_HUMAN NADH dehydrogenase [ubiquinone] 1 alpha subcomplex subunit 9, mitochondrial OS=Homo sapiens OX=9606 GN=NDUFA9 PE=1 SV=2;tr|A0A3B3ISG8|A0A3B3ISG8_HUMAN Ricin B-type lectin domain-containing protein OS=Homo sapiens OX=9606 PE=1 SV=1	17.066	18.073	17.8514	13.4901	1.00698	0.785394	-3.57593	1	0.164979	0.176785	0.247668	1	0.515299	0.409035	0.659338
Q93074-3;Q93074;Q93074-2;Q7Z3Z5	Mediator of RNA polymerase II transcription subunit 12	MED12	sp|Q93074-3|MED12_HUMAN Isoform 3 of Mediator of RNA polymerase II transcription subunit 12 OS=Homo sapiens OX=9606 GN=MED12;sp|Q93074|MED12_HUMAN Mediator of RNA polymerase II transcription subunit 12 OS=Homo sapiens OX=9606 GN=MED12 PE=1 SV=4;sp|Q93074-2	17.9132	13.5695	16.4465	14.3542	-4.34372	-1.46671	-3.55904	1	0.0671616	0.117617	0.107563	1	0.443749	0.334539	0.486919
O75911;Q5SUY4;O75911-2	Short-chain dehydrogenase/reductase 3	DHRS3	sp|O75911|DHRS3_HUMAN Short-chain dehydrogenase/reductase 3 OS=Homo sapiens OX=9606 GN=DHRS3 PE=1 SV=2	17.4881	16.8241	12.4843	13.9948	-0.663953	-5.00376	-3.4933	1	0.401218	0.00024247	0.0255922	1	0.664195	0.0232628	0.298699
Q9HCS7	Pre-mRNA-splicing factor SYF1	XAB2	sp|Q9HCS7|SYF1_HUMAN Pre-mRNA-splicing factor SYF1 OS=Homo sapiens OX=9606 GN=XAB2 PE=1 SV=2	16.0986	15.0494	14.2373	12.6478	-1.04924	-1.86129	-3.45077	1	0.377012	0.0682709	0.00872992	1	0.64808	0.255214	0.217062
Q9Y2C9;Q9Y2C9-2;D6RAV7	Toll-like receptor 6	TLR6	sp|Q9Y2C9|TLR6_HUMAN Toll-like receptor 6 OS=Homo sapiens OX=9606 GN=TLR6 PE=1 SV=2;sp|Q9Y2C9-2|TLR6_HUMAN Isoform 2 of Toll-like receptor 6 OS=Homo sapiens OX=9606 GN=TLR6;tr|D6RAV7|D6RAV7_HUMAN Toll-like receptor 6 (Fragment) OS=Homo sapiens OX=9606 GN=T	22.4858	20.0179	17.8654	19.1433	-2.4679	-4.62047	-3.34255	1	0.0197662	0.276359	0.0170974	1	0.373508	0.517972	0.257969
Q96GX5-2;Q96GX5-3;Q96GX5;A0A087WUU7	Serine/threonine-protein kinase greatwall	MASTL	sp|Q96GX5-2|GWL_HUMAN Isoform 2 of Serine/threonine-protein kinase greatwall OS=Homo sapiens OX=9606 GN=MASTL;sp|Q96GX5-3|GWL_HUMAN Isoform 3 of Serine/threonine-protein kinase greatwall OS=Homo sapiens OX=9606 GN=MASTL;sp|Q96GX5|GWL_HUMAN Serine/threonine	15.4899	14.9919		12.1789	-0.49799	-100	-3.31103	1	0.559669	0	Not found or tested	1	0.760102	0
Q9H2D6-3;Q9H2D6-2;Q9H2D6;Q9H2D6-7;Q9H2D6-6;H0Y5J9;F6WYE2;F6TR96;F6WMF4;Q9H2D6-4	TRIO and F-actin-binding protein	TRIOBP	sp|Q9H2D6-3|TARA_HUMAN Isoform 4 of TRIO and F-actin-binding protein OS=Homo sapiens OX=9606 GN=TRIOBP;sp|Q9H2D6-2|TARA_HUMAN Isoform 3 of TRIO and F-actin-binding protein OS=Homo sapiens OX=9606 GN=TRIOBP;sp|Q9H2D6|TARA_HUMAN TRIO and F-actin-binding prot	17.6434	13.9453	13.8532	14.3568	-3.6981	-3.79015	-3.28657	1	0.0224655	Not found or tested	0.0567264	1	0.381289		0.392742
Q8NFH4;F8VTY2	Nucleoporin Nup37	NUP37	sp|Q8NFH4|NUP37_HUMAN Nucleoporin Nup37 OS=Homo sapiens OX=9606 GN=NUP37 PE=1 SV=1;tr|F8VTY2|F8VTY2_HUMAN Nucleoporin Nup37 (Fragment) OS=Homo sapiens OX=9606 GN=NUP37 PE=1 SV=8	16.8656	15.7979	14.2403	13.5834	-1.06762	-2.62529	-3.28213	1	0.118649	0.0243775	0.0126436	1	0.477683	0.149372	0.234842
P78347-2;P78347-4;P78347-3;P78347;A0A494C1K3;P78347-5;A0A494C0Q7;C9J6M0;A0A087WW90;A0A0D9SF80;A0A494C0I1;A0A494C1N8;Q86UP8-3;Q86UP8;Q6EKJ0	General transcription factor II-I	GTF2I	sp|P78347-2|GTF2I_HUMAN Isoform 2 of General transcription factor II-I OS=Homo sapiens OX=9606 GN=GTF2I;sp|P78347-4|GTF2I_HUMAN Isoform 4 of General transcription factor II-I OS=Homo sapiens OX=9606 GN=GTF2I;sp|P78347-3|GTF2I_HUMAN Isoform 3 of General tra	18.4968	18.862	15.8981	15.2226	0.36519	-2.59867	-3.27413	1	0.700863	8.4853e-05	0.00268291	1	0.849091	0.0192826	0.147464
Q9NQW6-2;Q9NQW6;H7C3S1;H7C1K5;C9JJT6;H7C1C2;H7C167;H7C0Y6	Actin-binding protein anillin	ANLN	sp|Q9NQW6-2|ANLN_HUMAN Isoform 2 of Anillin OS=Homo sapiens OX=9606 GN=ANLN;sp|Q9NQW6|ANLN_HUMAN Anillin OS=Homo sapiens OX=9606 GN=ANLN PE=1 SV=2	16.9923	19.1801	15.1532	13.7246	2.18788	-1.83906	-3.26763	1	0.0182458	0.00542167	0.000133364	1	0.358421	0.078717	0.063264
P14635;E9PC90;P14635-2;D6RHI0;H0YA62	G2/mitotic-specific cyclin-B1	CCNB1	sp|P14635|CCNB1_HUMAN G2/mitotic-specific cyclin-B1 OS=Homo sapiens OX=9606 GN=CCNB1 PE=1 SV=1;tr|E9PC90|E9PC90_HUMAN G2/mitotic-specific cyclin-B1 (Fragment) OS=Homo sapiens OX=9606 GN=CCNB1 PE=1 SV=1;sp|P14635-2|CCNB1_HUMAN Isoform 2 of G2/mitotic-specif	16.9731	17.6279	15.5029	13.7581	0.654827	-1.47017	-3.21503	1	0.0538296	0.0268093	0.00354413	1	0.43021	0.155697	0.160694
E9PKP7;P17480-2;P17480;E9PMM2;E9PLT2;H0YDH7	Nucleolar transcription factor 1	UBTF	tr|E9PKP7|E9PKP7_HUMAN Nucleolar transcription factor 1 OS=Homo sapiens OX=9606 GN=UBTF PE=1 SV=1;sp|P17480-2|UBF1_HUMAN Isoform UBF2 of Nucleolar transcription factor 1 OS=Homo sapiens OX=9606 GN=UBTF;sp|P17480|UBF1_HUMAN Nucleolar transcription factor 1	17.1755	17.2927	13.4212	13.9683	0.117133	-3.75433	-3.20722	1	0.870676	0.00139374	0.000362318	1	0.938319	0.0446851	0.0781878
G5E975;Q12824-2;Q12824;A0A0G2JRV3;A0A2R8YEE8;A0A0G2JSE9;C9JTA6;A0A2R8Y5N5;A0A0U1RQQ2;A0A0U1RRB8;B5MCL5	SWI/SNF-related matrix-associated actin-dependent regulator of chromatin subfamily B member 1	SMARCB1	tr|G5E975|G5E975_HUMAN SWI/SNF-related matrix-associated actin-dependent regulator of chromatin subfamily B member 1 OS=Homo sapiens OX=9606 GN=SMARCB1 PE=1 SV=1;sp|Q12824-2|SNF5_HUMAN Isoform B of SWI/SNF-related matrix-associated actin-dependent regulato	17.3937	16.485	14.518	14.2061	-0.908683	-2.87569	-3.18763	1	0.00594432	0.00236568	0.00241667	1	0.280171	0.0580931	0.139037
C9JNA8;Q92551;Q92551-2	Inositol hexakisphosphate kinase 1	IP6K1	tr|C9JNA8|C9JNA8_HUMAN Kinase OS=Homo sapiens OX=9606 GN=IP6K1 PE=1 SV=1;sp|Q92551|IP6K1_HUMAN Inositol hexakisphosphate kinase 1 OS=Homo sapiens OX=9606 GN=IP6K1 PE=1 SV=3;sp|Q92551-2|IP6K1_HUMAN Isoform 2 of Inositol hexakisphosphate kinase 1 OS=Homo sap	14.2269	13.9349	12.1547	11.0419	-0.291975	-2.07219	-3.18493	1	Not found or tested	0.254645	Not found or tested	1		0.495641
Q5UIP0-2;Q5UIP0;H7C2B5;H7BZN3	Telomere-associated protein RIF1	RIF1	sp|Q5UIP0-2|RIF1_HUMAN Isoform 2 of Telomere-associated protein RIF1 OS=Homo sapiens OX=9606 GN=RIF1;sp|Q5UIP0|RIF1_HUMAN Telomere-associated protein RIF1 OS=Homo sapiens OX=9606 GN=RIF1 PE=1 SV=2	16.5918	14.6118	15.4275	13.4271	-1.98004	-1.16427	-3.16476	1	0.0445631	0.233651	0.0669897	1	0.422664	0.47192	0.415573
P22612	cAMP-dependent protein kinase catalytic subunit gamma	PRKACG	sp|P22612|KAPCG_HUMAN cAMP-dependent protein kinase catalytic subunit gamma OS=Homo sapiens OX=9606 GN=PRKACG PE=1 SV=3	15.2674	12.5145	15.0227	12.1128	-2.75294	-0.244774	-3.15465	1	0.241373	0.428473	0.493603	1	0.557238	0.658784	0.825712
C9JWV4;Q9H9Q4;Q9H9Q4-2;H7C0G7;F8WEB8	Non-homologous end-joining factor 1	NHEJ1	tr|C9JWV4|C9JWV4_HUMAN Non-homologous end-joining factor 1 (Fragment) OS=Homo sapiens OX=9606 GN=NHEJ1 PE=1 SV=1;sp|Q9H9Q4|NHEJ1_HUMAN Non-homologous end-joining factor 1 OS=Homo sapiens OX=9606 GN=NHEJ1 PE=1 SV=1;sp|Q9H9Q4-2|NHEJ1_HUMAN Isoform 2 of Non-h	16.4401	13.3638	13.4126	13.2887	-3.0763	-3.02744	-3.15134	1	0.0363077	0.0367102	0.0321062	1	0.412732	0.183439	0.326149
O94776;O94776-2	Metastasis-associated protein MTA2	MTA2	sp|O94776|MTA2_HUMAN Metastasis-associated protein MTA2 OS=Homo sapiens OX=9606 GN=MTA2 PE=1 SV=1;sp|O94776-2|MTA2_HUMAN Isoform 2 of Metastasis-associated protein MTA2 OS=Homo sapiens OX=9606 GN=MTA2	17.8374	16.7448	15.1107	14.7062	-1.09266	-2.72676	-3.13127	1	0.000743157	0.0208289	0.00679075	1	0.19192	0.140395	0.201914
G5EA36;P30260;P30260-2;F6QPS0;I3L3H6;I3L328;I3L394;K7EMA6;I3L2Z8;E9PRZ6	Cell division cycle protein 27 homolog	CDC27	tr|G5EA36|G5EA36_HUMAN Cell division cycle 27, isoform CRA_c OS=Homo sapiens OX=9606 GN=CDC27 PE=1 SV=1;sp|P30260|CDC27_HUMAN Cell division cycle protein 27 homolog OS=Homo sapiens OX=9606 GN=CDC27 PE=1 SV=2;sp|P30260-2|CDC27_HUMAN Isoform 2 of Cell divisi	16.5488	15.0402	14.0447	13.4243	-1.50858	-2.50409	-3.12452	1	0.0704095	0.0180829	0.0121835	1	0.445898	0.132818	0.230067
O60658-2;O60658;H0YKR1;E9PIJ0;O60658-4;O60658-3;O60658-5;O60658-6	High affinity cAMP-specific and IBMX-insensitive 3,5-cyclic phosphodiesterase 8A	PDE8A	sp|O60658-2|PDE8A_HUMAN Isoform 2 of High affinity cAMP-specific and IBMX-insensitive 3,5-cyclic phosphodiesterase 8A OS=Homo sapiens OX=9606 GN=PDE8A;sp|O60658|PDE8A_HUMAN High affinity cAMP-specific and IBMX-insensitive 3,5-cyclic phosphodiesterase 8	15.1524	14.7287	12.6259	12.0431	-0.423646	-2.52643	-3.10923	1	0.792271	0.0675185	0.00901706	1	0.899688	0.254222	0.217062
P46013;P46013-2	Antigen KI-67	MKI67	sp|P46013|KI67_HUMAN Proliferation marker protein Ki-67 OS=Homo sapiens OX=9606 GN=MKI67 PE=1 SV=2;sp|P46013-2|KI67_HUMAN Isoform Short of Proliferation marker protein Ki-67 OS=Homo sapiens OX=9606 GN=MKI67	15.561	16.0123	14.0727	12.4563	0.451294	-1.48824	-3.10471	1	0.579458	0.282689	0.0529382	1	0.770843	0.525497	0.387961
Q9Y3A3;Q9Y3A3-3	MOB-like protein phocein	MOB4	sp|Q9Y3A3|PHOCN_HUMAN MOB-like protein phocein OS=Homo sapiens OX=9606 GN=MOB4 PE=1 SV=1;sp|Q9Y3A3-3|PHOCN_HUMAN Isoform 3 of MOB-like protein phocein OS=Homo sapiens OX=9606 GN=MOB4	18.1872		18.8828	15.1297	Not enough replicates	0.69559	-3.05748	1	Not found or tested	Not found or tested	Not found or tested	1
Q9NWX6;H0YC78;E5RIQ8	Probable tRNA(His) guanylyltransferase	THG1L	sp|Q9NWX6|THG1_HUMAN Probable tRNA(His) guanylyltransferase OS=Homo sapiens OX=9606 GN=THG1L PE=1 SV=2	16.6533	16.6803	15.4971	13.5965	0.0270396	-1.15613	-3.05673	1	0.677521	0.555646	0.423328	1	0.835676	0.751944	0.798261
Q8IZV5	Retinol dehydrogenase 10	RDH10	sp|Q8IZV5|RDH10_HUMAN Retinol dehydrogenase 10 OS=Homo sapiens OX=9606 GN=RDH10 PE=1 SV=1	17.0353	15.3739	14.954	13.9808	-1.66143	-2.0813	-3.05455	1	0.353154	0.00480036	0.0140864	1	0.633715	0.0739177	0.237447
Q15654;H7BZE2;Q15654-3;Q15654-2	Thyroid receptor-interacting protein 6	TRIP6	sp|Q15654|TRIP6_HUMAN Thyroid receptor-interacting protein 6 OS=Homo sapiens OX=9606 GN=TRIP6 PE=1 SV=3	17.6707	18.4875	14.2408	14.6613	0.816777	-3.42993	-3.00939	1	0.192144	0.0216595	0.0301538	1	0.534398	0.142509	0.316729
Q96BD8;Q96BD8-2	Spindle and kinetochore-associated protein 1	SKA1	sp|Q96BD8|SKA1_HUMAN Spindle and kinetochore-associated protein 1 OS=Homo sapiens OX=9606 GN=SKA1 PE=1 SV=1;sp|Q96BD8-2|SKA1_HUMAN Isoform 2 of Spindle and kinetochore-associated protein 1 OS=Homo sapiens OX=9606 GN=SKA1	15.4867	15.4651	12.6313	12.4798	-0.0215842	-2.85536	-3.00694	1	0.605817	Not found or tested	Not found or tested	1	0.789422
Q8NBT2;K7ESQ2;Q8NBT2-2;K7EJH0;K7EMX1;K7EJV2;A0A0A0MSN0;K7ERQ7	Kinetochore protein Spc24	SPC24	sp|Q8NBT2|SPC24_HUMAN Kinetochore protein Spc24 OS=Homo sapiens OX=9606 GN=SPC24 PE=1 SV=2;tr|K7ESQ2|K7ESQ2_HUMAN Kinetochore protein Spc24 (Fragment) OS=Homo sapiens OX=9606 GN=SPC24 PE=1 SV=1;sp|Q8NBT2-2|SPC24_HUMAN Isoform 2 of Kinetochore protein Spc24	16.3036	15.7787	12.9318	13.3042	-0.524848	-3.37181	-2.99936	1	0.23531	0.00020441	0.0016051	1	0.552315	0.0229817	0.129868
Q9UNS1-2;Q9UNS1	Protein timeless homolog	TIMELESS	sp|Q9UNS1-2|TIM_HUMAN Isoform 2 of Protein timeless homolog OS=Homo sapiens OX=9606 GN=TIMELESS;sp|Q9UNS1|TIM_HUMAN Protein timeless homolog OS=Homo sapiens OX=9606 GN=TIMELESS PE=1 SV=2	15.8987	13.5467	12.0834	12.9113	-2.35209	-3.81536	-2.9874	1	0.054006	Not found or tested	Not found or tested	1	0.43021
K7ERB6;Q9P2W1-3;Q9P2W1-2;Q9P2W1	Homologous-pairing protein 2 homolog	PSMC3IP	tr|K7ERB6|K7ERB6_HUMAN Homologous-pairing protein 2 homolog OS=Homo sapiens OX=9606 GN=PSMC3IP PE=1 SV=1;sp|Q9P2W1-3|HOP2_HUMAN Isoform 3 of Homologous-pairing protein 2 homolog OS=Homo sapiens OX=9606 GN=PSMC3IP;sp|Q9P2W1-2|HOP2_HUMAN Isoform 2 of Homolog	15.3085	13.5393	11.865	12.3213	-1.76924	-3.44349	-2.98727	1	Not found or tested	Not found or tested	Not found or tested	1
A0A0B4J2G4;Q15345;Q15345-3;A0A087X0S7;A0A087WTU1;A0A0C4DH00	Leucine-rich repeat-containing protein 41	LRRC41	tr|A0A0B4J2G4|A0A0B4J2G4_HUMAN Leucine-rich repeat-containing protein 41 OS=Homo sapiens OX=9606 GN=LRRC41 PE=1 SV=1;sp|Q15345|LRC41_HUMAN Leucine-rich repeat-containing protein 41 OS=Homo sapiens OX=9606 GN=LRRC41 PE=1 SV=3;sp|Q15345-3|LRC41_HUMAN Isoform	16.5311	15.001	13.2012	13.5494	-1.53006	-3.32992	-2.98172	1	0.0665575	0.00319705	0.0189275	1	0.443749	0.0642636	0.270343
O95239;O95239-2;Q2VIQ3	Chromosome-associated kinesin KIF4A	KIF4A	sp|O95239|KIF4A_HUMAN Chromosome-associated kinesin KIF4A OS=Homo sapiens OX=9606 GN=KIF4A PE=1 SV=3;sp|O95239-2|KIF4A_HUMAN Isoform 2 of Chromosome-associated kinesin KIF4A OS=Homo sapiens OX=9606 GN=KIF4A	21.5918	22.4961	18.7258	18.6498	0.904302	-2.86593	-2.94194	1	0.27338	0.0180813	0.0578941	1	0.577706	0.132818	0.397763
O75746;O75746-2;F8W9J0;H0YFB2;B4DGK6	Calcium-binding mitochondrial carrier protein Aralar1	SLC25A12	sp|O75746|CMC1_HUMAN Calcium-binding mitochondrial carrier protein Aralar1 OS=Homo sapiens OX=9606 GN=SLC25A12 PE=1 SV=2;sp|O75746-2|CMC1_HUMAN Isoform 2 of Calcium-binding mitochondrial carrier protein Aralar1 OS=Homo sapiens OX=9606 GN=SLC25A12	16.8004	17.0479	17.4269	13.8674	0.247488	0.626409	-2.93307	1	0.443238	0.216888	0.578337	1	0.690075	0.452908	0.864727
Q6YHK3;Q6YHK3-4;Q6YHK3-2;Q6YHK3-3	CD109 antigen	CD109	sp|Q6YHK3|CD109_HUMAN CD109 antigen OS=Homo sapiens OX=9606 GN=CD109 PE=1 SV=2;sp|Q6YHK3-4|CD109_HUMAN Isoform 4 of CD109 antigen OS=Homo sapiens OX=9606 GN=CD109;sp|Q6YHK3-2|CD109_HUMAN Isoform 2 of CD109 antigen OS=Homo sapiens OX=9606 GN=CD109	16.5338	14.1094	13.5433	13.6179	-2.42433	-2.99048	-2.91583	1	0.315429	0.033053	0.101299	1	0.608926	0.172648	0.472105
Q9Y446;Q9Y446-2;E9PRW6;E9PKC4;E9PQ15;E9PJR7;E9PK71;H0YEY5	Plakophilin-3	PKP3	sp|Q9Y446|PKP3_HUMAN Plakophilin-3 OS=Homo sapiens OX=9606 GN=PKP3 PE=1 SV=1;sp|Q9Y446-2|PKP3_HUMAN Isoform PKP3b of Plakophilin-3 OS=Homo sapiens OX=9606 GN=PKP3	16.8246	16.8762	13.9728	13.9247	0.0515216	-2.85184	-2.89992	1	0.877043	0.0146273	0.0808502	1	0.941773	0.12196	0.437743
Q9Y6M7-8;Q9Y6M7-7;E9PFN4;Q9Y6M7-12;A0A0A0MST8;Q9Y6M7;Q9Y6M7-10	Sodium bicarbonate cotransporter 3;Anion exchange protein	SLC4A7	sp|Q9Y6M7-8|S4A7_HUMAN Isoform 8 of Sodium bicarbonate cotransporter 3 OS=Homo sapiens OX=9606 GN=SLC4A7;sp|Q9Y6M7-7|S4A7_HUMAN Isoform 7 of Sodium bicarbonate cotransporter 3 OS=Homo sapiens OX=9606 GN=SLC4A7;tr|E9PFN4|E9PFN4_HUMAN Anion exchange protein	18.2441		15.8614	15.347	Not enough replicates	-2.38266	-2.89708	1	Not found or tested	Not found or tested	Not found or tested	1
Q9Y383;V9GZ75;F8WEU3	Putative RNA-binding protein Luc7-like 2	LUC7L2	sp|Q9Y383|LC7L2_HUMAN Putative RNA-binding protein Luc7-like 2 OS=Homo sapiens OX=9606 GN=LUC7L2 PE=1 SV=2	18.2537	14.9382	17.131	15.3642	-3.31553	-1.12269	-2.88951	1	0.17343	0.195064	0.173435	1	0.520593	0.428517	0.578368
Q9BVW5;H3BU04;H3BTH1;H3BVG9	TIMELESS-interacting protein	TIPIN	sp|Q9BVW5|TIPIN_HUMAN TIMELESS-interacting protein OS=Homo sapiens OX=9606 GN=TIPIN PE=1 SV=2;tr|H3BU04|H3BU04_HUMAN TIMELESS-interacting protein (Fragment) OS=Homo sapiens OX=9606 GN=TIPIN PE=1 SV=1;tr|H3BTH1|H3BTH1_HUMAN TIMELESS-interacting protein (Fra	16.5241	14.3698	13.1941	13.6399	-2.15427	-3.32999	-2.88416	1	0.0300521	0.00801366	0.0414383	1	0.398908	0.0962739	0.358279
Q9HA65-3;Q9HA65;M0R2L2;Q9HA65-2;M0QXA2;M0QYC9	TBC1 domain family member 17	TBC1D17	sp|Q9HA65-3|TBC17_HUMAN Isoform 3 of TBC1 domain family member 17 OS=Homo sapiens OX=9606 GN=TBC1D17;sp|Q9HA65|TBC17_HUMAN TBC1 domain family member 17 OS=Homo sapiens OX=9606 GN=TBC1D17 PE=1 SV=2;tr|M0R2L2|M0R2L2_HUMAN TBC1 domain family member 17 (Fragme	17.3574	15.0049	15.8591	14.4952	-2.35249	-1.49834	-2.86225	1	0.161086	0.0633604	0.0163776	1	0.513777	0.244454	0.254459
O95905;O95905-3;O95905-2;C9J316;C9JGV1;F2Z2R1	Protein SGT1	ECD	sp|O95905|ECD_HUMAN Protein ecdysoneless homolog OS=Homo sapiens OX=9606 GN=ECD PE=1 SV=1;sp|O95905-3|ECD_HUMAN Isoform 3 of Protein ecdysoneless homolog OS=Homo sapiens OX=9606 GN=ECD;sp|O95905-2|ECD_HUMAN Isoform 2 of Protein ecdysoneless homolog OS=Homo	17.3555	15.7758	14.0016	14.4992	-1.57976	-3.35394	-2.8563	1	0.00828894	0.00047875	0.00240997	1	0.316537	0.0302165	0.139037
M0R2S3;Q9BW85	Coiled-coil domain-containing protein 94	CCDC94	tr|M0R2S3|M0R2S3_HUMAN Splicing factor YJU2 (Fragment) OS=Homo sapiens OX=9606 GN=YJU2 PE=1 SV=8;sp|Q9BW85|YJU2_HUMAN Splicing factor YJU2 OS=Homo sapiens OX=9606 GN=YJU2 PE=1 SV=1	14.8216	13.2364	13.3528	11.9936	-1.58513	-1.46872	-2.82794	1	Not found or tested	0.0279416	Not found or tested	1		0.159254
Q86SJ2	Amphoterin-induced protein 2	AMIGO2	sp|Q86SJ2|AMGO2_HUMAN Amphoterin-induced protein 2 OS=Homo sapiens OX=9606 GN=AMIGO2 PE=1 SV=1	17.4508	15.817	15.0547	14.6325	-1.63377	-2.39608	-2.81827	1	0.00287547	0.00424298	0.0118552	1	0.25544	0.0702818	0.227353
I3L492	Eukaryotic peptide chain release factor subunit 1	ETF1	tr|I3L492|I3L492_HUMAN Eukaryotic peptide chain release factor subunit 1 (Fragment) OS=Homo sapiens OX=9606 GN=ETF1 PE=1 SV=1	18.6611	13.9588	16.5047	15.857	-4.70232	-2.15644	-2.80413	1	0.0129223	0.354734	0.172793	1	0.347919	0.59303	0.577953
A0A2R8Y4M1;A0A5F9ZHK1;A0A2R8YGW2;A0A2R8Y615;Q9NZA1-3;Q9NZA1-2;Q9NZA1;Q96NY7-2;Q96NY7	Chloride intracellular channel protein 5;Chloride intracellular channel protein 6	CLIC5	tr|A0A2R8Y4M1|A0A2R8Y4M1_HUMAN Chloride intracellular channel protein 5 OS=Homo sapiens OX=9606 GN=CLIC5 PE=1 SV=1;tr|A0A5F9ZHK1|A0A5F9ZHK1_HUMAN Chloride intracellular channel protein 5 OS=Homo sapiens OX=9606 GN=CLIC5 PE=1 SV=1;tr|A0A2R8YGW2|A0A2R8YGW2_H	15.4666		16.1558	12.6636	-100	0.689189	-2.80302	1	0	Not found or tested	0.0850132	1	0		0.447683
Q9NPD8;A0A2R8Y812	Ubiquitin-conjugating enzyme E2 T	UBE2T	sp|Q9NPD8|UBE2T_HUMAN Ubiquitin-conjugating enzyme E2 T OS=Homo sapiens OX=9606 GN=UBE2T PE=1 SV=1	17.5812	16.6796	14.2571	14.8034	-0.901539	-3.32404	-2.77773	1	0.128537	0.0281505	0.0189729	1	0.488013	0.159982	0.270364
E9PEP6;O14786;Q5JWQ6;E7EX60;Q5T7F0;O14786-3;O14786-2;Q5JWQ4;H0Y4A0;Q5JWQ2	Neuropilin-1	NRP1	tr|E9PEP6|E9PEP6_HUMAN Neuropilin OS=Homo sapiens OX=9606 GN=NRP1 PE=1 SV=2;sp|O14786|NRP1_HUMAN Neuropilin-1 OS=Homo sapiens OX=9606 GN=NRP1 PE=1 SV=3;tr|Q5JWQ6|Q5JWQ6_HUMAN Neuropilin OS=Homo sapiens OX=9606 GN=NRP1 PE=1 SV=1;tr|E7EX60|E7EX60_HUMAN Neuro	18.009	16.0664	14.692	15.2327	-1.94255	-3.31696	-2.77625	1	0.0793499	0.00520553	0.0172203	1	0.452667	0.0777909	0.258557
Q8WXI7;M0R2S7	Mucin-16	MUC16	sp|Q8WXI7|MUC16_HUMAN Mucin-16 OS=Homo sapiens OX=9606 GN=MUC16 PE=1 SV=3	20.833	18.9708	16.157	18.1019	-1.86218	-4.67603	-2.73116	1	0.325176	0.056003	0.286436	1	0.613499	0.227429	0.693151
Q8WUA8;E9PLG7	Tsukushin	TSKU	sp|Q8WUA8|TSK_HUMAN Tsukushi OS=Homo sapiens OX=9606 GN=TSKU PE=1 SV=3	16.3769	16.663	13.6314	13.6508	0.286141	-2.74548	-2.72606	1	0.623928	0.00404004	0.0131286	1	0.800477	0.068822	0.236315
Q9NSG2-3;Q9NSG2-2;Q9NSG2	FIGNL1-interacting regulator of recombination and mitosis	FIRRM	sp|Q9NSG2-3|CA112_HUMAN Isoform 3 of Uncharacterized protein C1orf112 OS=Homo sapiens OX=9606 GN=C1orf112;sp|Q9NSG2-2|CA112_HUMAN Isoform 2 of Uncharacterized protein C1orf112 OS=Homo sapiens OX=9606 GN=C1orf112;sp|Q9NSG2|CA112_HUMAN Uncharacterized protei	14.9186	15.571		12.1939	0.652326	-100	-2.72474	1	0.968512	0	0.000782367	1	0.983641	0	0.105869
Q86XI2;Q86XI2-2;H0Y6U5;F8WE06	Condensin-2 complex subunit G2	NCAPG2	sp|Q86XI2|CNDG2_HUMAN Condensin-2 complex subunit G2 OS=Homo sapiens OX=9606 GN=NCAPG2 PE=1 SV=1;sp|Q86XI2-2|CNDG2_HUMAN Isoform 2 of Condensin-2 complex subunit G2 OS=Homo sapiens OX=9606 GN=NCAPG2;tr|H0Y6U5|H0Y6U5_HUMAN Condensin-2 complex subunit G2 (Fr	15.3526	16.7616	10.3718	12.6562	1.40903	-4.98082	-2.69642	1	0.479434	Not found or tested	Not found or tested	1	0.709013
Q8N5I9;A0A087WT30	NOP protein chaperone 1	NOPCHAP1	sp|Q8N5I9|NOPC1_HUMAN NOP protein chaperone 1 OS=Homo sapiens OX=9606 GN=NOPCHAP1 PE=1 SV=2;tr|A0A087WT30|A0A087WT30_HUMAN NOP protein chaperone 1 OS=Homo sapiens OX=9606 GN=NOPCHAP1 PE=1 SV=2	15.575	15.0928	13.9538	12.883	-0.482179	-1.62119	-2.69205	1	0.478574	0.179168	0.0241511	1	0.7086	0.411471	0.293243
A0A0U1RRM1;Q8WXI9;A0A0U1RR30;A0A0U1RRK3;A0A0U1RR34;A0A1B0GW07	Transcriptional repressor p66-beta	GATAD2B	tr|A0A0U1RRM1|A0A0U1RRM1_HUMAN Transcriptional repressor p66-beta OS=Homo sapiens OX=9606 GN=GATAD2B PE=1 SV=1;sp|Q8WXI9|P66B_HUMAN Transcriptional repressor p66-beta OS=Homo sapiens OX=9606 GN=GATAD2B PE=1 SV=1	15.7964	16.6891	11.1299	13.12	0.892625	-4.66652	-2.67641	1	0.614614	0.0358383	0.189416	1	0.795609	0.182377	0.597823
A0A3B3ITS5;Q14181;E9PIQ6;H0YDR7;E9PQ99	DNA polymerase alpha subunit B	POLA2	tr|A0A3B3ITS5|A0A3B3ITS5_HUMAN DNA polymerase alpha subunit B OS=Homo sapiens OX=9606 PE=3 SV=1;sp|Q14181|DPOA2_HUMAN DNA polymerase alpha subunit B OS=Homo sapiens OX=9606 GN=POLA2 PE=1 SV=2	17.1673	15.5069	15.2666	14.4927	-1.66045	-1.90068	-2.67465	1	0.0169586	0.0100627	0.00751113	1	0.354481	0.104877	0.208954
Q5T1V6;Q5T1V6-2;Q5T1V5;H0Y6Y1;B7ZBU3	Probable ATP-dependent RNA helicase DDX59	DDX59	sp|Q5T1V6|DDX59_HUMAN Probable ATP-dependent RNA helicase DDX59 OS=Homo sapiens OX=9606 GN=DDX59 PE=1 SV=1;sp|Q5T1V6-2|DDX59_HUMAN Isoform 2 of Probable ATP-dependent RNA helicase DDX59 OS=Homo sapiens OX=9606 GN=DDX59	16.0058	13.812	12.8371	13.334	-2.19384	-3.16867	-2.67181	1	0.0239823	0.0207455	0.00423219	1	0.381289	0.140277	0.168086
Q15388	Mitochondrial import receptor subunit TOM20 homolog	TOMM20	sp|Q15388|TOM20_HUMAN Mitochondrial import receptor subunit TOM20 homolog OS=Homo sapiens OX=9606 GN=TOMM20 PE=1 SV=1	16.1458	13.5959	16.4736	13.486	-2.54995	0.327829	-2.65979	1	0.343404	0.839548	0.459157	1	0.62472	0.919869	0.813675
O75717;O75717-2;C9JYB3	WD repeat and HMG-box DNA-binding protein 1	WDHD1	sp|O75717|WDHD1_HUMAN WD repeat and HMG-box DNA-binding protein 1 OS=Homo sapiens OX=9606 GN=WDHD1 PE=1 SV=1;sp|O75717-2|WDHD1_HUMAN Isoform 2 of WD repeat and HMG-box DNA-binding protein 1 OS=Homo sapiens OX=9606 GN=WDHD1	16.162	17.3638	12.4344	13.5051	1.20183	-3.7276	-2.65695	1	0.211874	0.00209239	0.0134591	1	0.543275	0.0552402	0.236701
Q14980-2;Q14980;A0A087WY61;Q14980-4;Q14980-3;F5H4J1;H0YFY6;F5H6Y5;Q14980-5;K4DIE0	Nuclear mitotic apparatus protein 1	NUMA1	sp|Q14980-2|NUMA1_HUMAN Isoform 2 of Nuclear mitotic apparatus protein 1 OS=Homo sapiens OX=9606 GN=NUMA1;sp|Q14980|NUMA1_HUMAN Nuclear mitotic apparatus protein 1 OS=Homo sapiens OX=9606 GN=NUMA1 PE=1 SV=2;tr|A0A087WY61|A0A087WY61_HUMAN Nuclear mitotic ap	17.01	17.4827	15.4349	14.3886	0.472706	-1.57507	-2.6214	1	0.369469	0.403736	0.419146	1	0.642527	0.638313	0.794931
Q8IVL0-3;Q8IVL0-2;Q8IVL0;A0A2R8YFX5;H0YHA8;F8VZV4	Neuron navigator 3	NAV3	sp|Q8IVL0-3|NAV3_HUMAN Isoform 3 of Neuron navigator 3 OS=Homo sapiens OX=9606 GN=NAV3;sp|Q8IVL0-2|NAV3_HUMAN Isoform 2 of Neuron navigator 3 OS=Homo sapiens OX=9606 GN=NAV3;sp|Q8IVL0|NAV3_HUMAN Neuron navigator 3 OS=Homo sapiens OX=9606 GN=NAV3 PE=1 SV=3;	15.6116	15.1573	15.0134	12.9908	-0.454256	-0.598197	-2.62072	1	0.727195	0.564439	0.132694	1	0.865064	0.758237	0.523969
O95229;O95229-2;A6NH27;R4GMS7	ZW10 interactor	ZWINT	sp|O95229|ZWINT_HUMAN ZW10 interactor OS=Homo sapiens OX=9606 GN=ZWINT PE=1 SV=2;sp|O95229-2|ZWINT_HUMAN Isoform 2 of ZW10 interactor OS=Homo sapiens OX=9606 GN=ZWINT	16.6575	13.9837	13.0285	14.056	-2.67375	-3.62896	-2.60141	1	0.00133404	0.00460149	0.00557708	1	0.217858	0.0727964	0.188272
Q03135;E9PCT5	Caveolin-1;Caveolin	CAV1	sp|Q03135|CAV1_HUMAN Caveolin-1 OS=Homo sapiens OX=9606 GN=CAV1 PE=1 SV=4;tr|E9PCT5|E9PCT5_HUMAN Caveolin OS=Homo sapiens OX=9606 GN=CAV1 PE=1 SV=1	16.7519	17.2295	14.9724	14.1695	0.477618	-1.77941	-2.58232	1	0.176013	0.0511649	0.00565033	1	0.522376	0.217097	0.188272
Q9UHD8-8	Septin-9	SEPTIN9	sp|Q9UHD8-8|SEPT9_HUMAN Isoform 8 of Septin-9 OS=Homo sapiens OX=9606 GN=SEPTIN9	15.727	16.045		13.1517	0.318038	Not enough replicates	-2.57528	1	Not found or tested	Not found or tested	Not found or tested	1
Q92621;U3KQ47;U3KQ97	Nuclear pore complex protein Nup205	NUP205	sp|Q92621|NU205_HUMAN Nuclear pore complex protein Nup205 OS=Homo sapiens OX=9606 GN=NUP205 PE=1 SV=3	16.8986	14.9858	14.8424	14.338	-1.9129	-2.0563	-2.56061	1	0.105322	0.0352652	0.0372676	1	0.471833	0.18066	0.342929
Q9UI26;Q9UI26-2;F8WDV0;D6RCN7;D6RJB1;H0Y8M5	Importin-11	IPO11	sp|Q9UI26|IPO11_HUMAN Importin-11 OS=Homo sapiens OX=9606 GN=IPO11 PE=1 SV=1;sp|Q9UI26-2|IPO11_HUMAN Isoform 2 of Importin-11 OS=Homo sapiens OX=9606 GN=IPO11;tr|F8WDV0|F8WDV0_HUMAN Importin-11 OS=Homo sapiens OX=9606 GN=IPO11 PE=1 SV=1	16.091	13.8958	14.1978	13.531	-2.1952	-1.89313	-2.55994	1	0.00461147	0.0010876	0.0185886	1	0.275634	0.0399027	0.268894
B5MCY1	Tudor domain-containing protein 15	TDRD15	sp|B5MCY1|TDR15_HUMAN Tudor domain-containing protein 15 OS=Homo sapiens OX=9606 GN=TDRD15 PE=2 SV=1	16.4593	13.1729	15.6836	13.9117	-3.28634	-0.775662	-2.54761	1	0.057176	0.965858	0.579648	1	0.430592	0.982535	0.864727
F8VTR4;F8W1B9;O95619;F8W0J4	YEATS domain-containing protein 4	YEATS4	tr|F8VTR4|F8VTR4_HUMAN YEATS domain-containing protein 4 (Fragment) OS=Homo sapiens OX=9606 GN=YEATS4 PE=1 SV=1;tr|F8W1B9|F8W1B9_HUMAN YEATS domain-containing protein 4 (Fragment) OS=Homo sapiens OX=9606 GN=YEATS4 PE=1 SV=1;sp|O95619|YETS4_HUMAN YEATS doma	16.2042	14.6566	13.4371	13.6641	-1.5475	-2.76709	-2.54004	1	0.0756334	0.0101882	0.0708846	1	0.449402	0.105439	0.422017
P07204	Thrombomodulin	THBD	sp|P07204|TRBM_HUMAN Thrombomodulin OS=Homo sapiens OX=9606 GN=THBD PE=1 SV=2	15.3268	14.8213	13.601	12.7891	-0.505481	-1.72581	-2.53768	1	0.777275	0.622177	Not found or tested	1	0.892303	0.794845
A0A7P0TB69;A0A7P0TAP9;Q92995;Q92995-2;H7C5J3;A0A7P0T849;A0A7P0TAN6;A0A7P0Z4R3;A0A7P0Z4C0;A0A7P0TB92;A0A7P0TAJ9	Ubiquitin carboxyl-terminal hydrolase 13	USP13	tr|A0A7P0TB69|A0A7P0TB69_HUMAN Ubiquitin carboxyl-terminal hydrolase 13 OS=Homo sapiens OX=9606 GN=USP13 PE=4 SV=1;tr|A0A7P0TAP9|A0A7P0TAP9_HUMAN Ubiquitin carboxyl-terminal hydrolase 13 OS=Homo sapiens OX=9606 GN=USP13 PE=4 SV=1;sp|Q92995|UBP13_HUMAN Ubiq	15.9011	14.3084	13.1214	13.3666	-1.59265	-2.77967	-2.53446	1	0.104488	0.00418225	0.0051009	1	0.471833	0.070232	0.183632
Q8WXC6	Myeloma-overexpressed gene 2 protein	MYEOV2	sp|Q8WXC6|CSN9_HUMAN COP9 signalosome complex subunit 9 OS=Homo sapiens OX=9606 GN=COPS9 PE=1 SV=3	15.8442	13.3945	17.6078	13.3118	-2.44978	1.76352	-2.53246	1	0.323621	0.603253	0.675208	1	0.613009	0.782726	0.901893
Q5JWT2;Q9ULK4-6;Q9ULK4-2;Q9ULK4-4;Q9ULK4-5;Q9ULK4-3;Q9ULK4	Mediator of RNA polymerase II transcription subunit 23	MED23	tr|Q5JWT2|Q5JWT2_HUMAN Mediator complex subunit 23 OS=Homo sapiens OX=9606 GN=MED23 PE=1 SV=1;sp|Q9ULK4-6|MED23_HUMAN Isoform 6 of Mediator of RNA polymerase II transcription subunit 23 OS=Homo sapiens OX=9606 GN=MED23;sp|Q9ULK4-2|MED23_HUMAN Isoform 2 of	15.7608	12.6774	14.7412	13.2462	-3.08338	-1.01967	-2.51466	1	0.0327151	0.245773	0.130225	1	0.406527	0.485132	0.520962
Q9NVH2-4;Q9NVH2-3;Q9NVH2-2;Q9NVH2;A0A087WXK3	Integrator complex subunit 7	INTS7	sp|Q9NVH2-4|INT7_HUMAN Isoform 4 of Integrator complex subunit 7 OS=Homo sapiens OX=9606 GN=INTS7;sp|Q9NVH2-3|INT7_HUMAN Isoform 3 of Integrator complex subunit 7 OS=Homo sapiens OX=9606 GN=INTS7;sp|Q9NVH2-2|INT7_HUMAN Isoform 2 of Integrator complex subun	17.8936	16.0039	15.4017	15.3807	-1.88963	-2.49184	-2.5129	1	0.222969	0.0995332	0.112096	1	0.551234	0.307579	0.493533
Q9NQ92;J3QRX9;J3QRX4	Coordinator of PRMT5 and differentiation stimulator	COPRS	sp|Q9NQ92|COPRS_HUMAN Coordinator of PRMT5 and differentiation stimulator OS=Homo sapiens OX=9606 GN=COPRS PE=1 SV=3;tr|J3QRX9|J3QRX9_HUMAN Coordinator of PRMT5 and differentiation stimulator OS=Homo sapiens OX=9606 GN=COPRS PE=1 SV=1;tr|J3QRX4|J3QRX4_HUMA	17.6983	16.7876	15.8935	15.1998	-0.910703	-1.80483	-2.4985	1	0.268894	0.100081	0.063655	1	0.576169	0.308603	0.41129
Q9NVI1;A0A6Q8PGF4;A0A6Q8PH09;Q9NVI1-1;Q9NVI1-2;H3BP78;F8W7R3;H3BQE2;H3BT54;H3BMG4;Q9NVI1-4;H3BS60	Fanconi anemia group I protein	FANCI	sp|Q9NVI1|FANCI_HUMAN Fanconi anemia group I protein OS=Homo sapiens OX=9606 GN=FANCI PE=1 SV=4;tr|A0A6Q8PGF4|A0A6Q8PGF4_HUMAN Fanconi anemia group I protein OS=Homo sapiens OX=9606 GN=FANCI PE=1 SV=1;tr|A0A6Q8PH09|A0A6Q8PH09_HUMAN Fanconi anemia group I p	18.3738	18.426	15.0896	15.8804	0.0522611	-3.2842	-2.4934	1	0.82352	9.3123e-05	0.0420363	1	0.912121	0.0198819	0.360411
O75330-2;O75330;O75330-3;O75330-4;E5RIH2;E5RI30	Hyaluronan mediated motility receptor	HMMR	sp|O75330-2|HMMR_HUMAN Isoform 2 of Hyaluronan mediated motility receptor OS=Homo sapiens OX=9606 GN=HMMR;sp|O75330|HMMR_HUMAN Hyaluronan mediated motility receptor OS=Homo sapiens OX=9606 GN=HMMR PE=1 SV=2;sp|O75330-3|HMMR_HUMAN Isoform 3 of Hyaluronan me	13.4219	15.8695	12.0601	10.9314	2.44768	-1.36178	-2.49046	1	0.0959387	Not found or tested	Not found or tested	1	0.469994
Q9UJX3;Q9UJX3-2;H0YIW2;H0YIX7	Anaphase-promoting complex subunit 7	ANAPC7	sp|Q9UJX3|APC7_HUMAN Anaphase-promoting complex subunit 7 OS=Homo sapiens OX=9606 GN=ANAPC7 PE=1 SV=4;sp|Q9UJX3-2|APC7_HUMAN Isoform 2 of Anaphase-promoting complex subunit 7 OS=Homo sapiens OX=9606 GN=ANAPC7	16.4828	17.4667	14.1392	13.9961	0.983938	-2.34358	-2.48669	1	0.321943	0.0953422	0.433672	1	0.612678	0.301269	0.802558
O14925;Q5SRD1-2;Q5SRD1	Mitochondrial import inner membrane translocase subunit Tim23	TIMM23	sp|O14925|TIM23_HUMAN Mitochondrial import inner membrane translocase subunit Tim23 OS=Homo sapiens OX=9606 GN=TIMM23 PE=1 SV=1	17.9461	16.6263	17.2857	15.4651	-1.31982	-0.660368	-2.48101	1	0.376639	0.89897	0.379035	1	0.647906	0.952445	0.768573
P04183;K7ERV3;K7ES52;K7ERJ1;K7ENW5	Thymidine kinase, cytosolic;Thymidine kinase	TK1	sp|P04183|KITH_HUMAN Thymidine kinase, cytosolic OS=Homo sapiens OX=9606 GN=TK1 PE=1 SV=2;tr|K7ERV3|K7ERV3_HUMAN Thymidine kinase OS=Homo sapiens OX=9606 GN=TK1 PE=1 SV=1;tr|K7ES52|K7ES52_HUMAN Thymidine kinase OS=Homo sapiens OX=9606 GN=TK1 PE=1 SV=1;tr|K	18.5812	19.6058	17.1021	16.1141	1.02464	-1.4791	-2.46705	1	0.0426167	0.00096859	0.0134124	1	0.422664	0.037958	0.236701
Q9H3H3-3;Q9H3H3;Q9H3H3-1	UPF0696 protein C11orf68	C11orf68	sp|Q9H3H3-3|CK068_HUMAN Isoform 3 of UPF0696 protein C11orf68 OS=Homo sapiens OX=9606 GN=C11orf68;sp|Q9H3H3|CK068_HUMAN UPF0696 protein C11orf68 OS=Homo sapiens OX=9606 GN=C11orf68 PE=1 SV=3;sp|Q9H3H3-1|CK068_HUMAN Isoform 1 of UPF0696 protein C11orf68 OS=	16.0043	15.0451	14.8602	13.5479	-0.95921	-1.14416	-2.45647	1	0.671376	0.173633	0.0226285	1	0.832737	0.404353	0.287638
D6RCM8;O95379-3;O95379-2;O95379;O95379-4;E5RIJ3	Tumor necrosis factor alpha-induced protein 8	TNFAIP8	tr|D6RCM8|D6RCM8_HUMAN Tumor necrosis factor alpha-induced protein 8 OS=Homo sapiens OX=9606 GN=TNFAIP8 PE=1 SV=1;sp|O95379-3|TFIP8_HUMAN Isoform 3 of Tumor necrosis factor alpha-induced protein 8 OS=Homo sapiens OX=9606 GN=TNFAIP8;sp|O95379-2|TFIP8_HUMAN	14.6718	14.4719	16.8918	12.2202	-0.199888	2.21997	-2.45162	1	0.727823	0.258868	0.682368	1	0.865346	0.5005	0.904022
P23921;E9PL69;H0YCY7;E9PP77;E9PRY9;E9PJ62	Ribonucleoside-diphosphate reductase large subunit	RRM1	sp|P23921|RIR1_HUMAN Ribonucleoside-diphosphate reductase large subunit OS=Homo sapiens OX=9606 GN=RRM1 PE=1 SV=1;tr|E9PL69|E9PL69_HUMAN Ribonucleoside-diphosphate reductase large subunit OS=Homo sapiens OX=9606 GN=RRM1 PE=1 SV=1	20.501	20.2327	17.8825	18.055	-0.268275	-2.61846	-2.44597	1	0.183749	0.00169091	0.00341055	1	0.527928	0.0495264	0.160694
A0A494BZT8;Q9Y6A5;A0A087WUE2;E7EMT0;C9JA91;A0A494C117;H0Y8F2;F8WC55	Transforming acidic coiled-coil-containing protein 3	TACC3	tr|A0A494BZT8|A0A494BZT8_HUMAN Transforming acidic coiled-coil-containing protein 3 OS=Homo sapiens OX=9606 GN=TACC3 PE=1 SV=1;sp|Q9Y6A5|TACC3_HUMAN Transforming acidic coiled-coil-containing protein 3 OS=Homo sapiens OX=9606 GN=TACC3 PE=1 SV=1;tr|A0A087WU	15.1465	17.5006	13.2604	12.7388	2.35406	-1.88614	-2.4077	1	0.0528266	0.0118736	0.00663296	1	0.43021	0.11073	0.201888
F5H0F9;Q9UJX4;Q9UJX4-3;H0YFB5;F5H0N1;F5GY68;Q9UJX4-2;F5H3S5	Anaphase-promoting complex subunit 5	ANAPC5	tr|F5H0F9|F5H0F9_HUMAN Anaphase-promoting complex subunit 5 OS=Homo sapiens OX=9606 GN=ANAPC5 PE=1 SV=1;sp|Q9UJX4|APC5_HUMAN Anaphase-promoting complex subunit 5 OS=Homo sapiens OX=9606 GN=ANAPC5 PE=1 SV=2;sp|Q9UJX4-3|APC5_HUMAN Isoform 3 of Anaphase-promo	16.8882	14.8555	14.4034	14.4895	-2.03267	-2.48481	-2.39869	1	0.00723634	0.00319902	0.0398756	1	0.300356	0.0642636	0.354732
Q96BY6;A0A2R8YD85;Q96BY6-3;Q96BY6-2;H0YFC5;F8WE73;H7C0I3;A0A2R8Y5U0;F8WB48;Q5JUD8	Dedicator of cytokinesis protein 10	DOCK10	sp|Q96BY6|DOC10_HUMAN Dedicator of cytokinesis protein 10 OS=Homo sapiens OX=9606 GN=DOCK10 PE=1 SV=3;tr|A0A2R8YD85|A0A2R8YD85_HUMAN Dedicator of cytokinesis protein 10 OS=Homo sapiens OX=9606 GN=DOCK10 PE=1 SV=1;sp|Q96BY6-3|DOC10_HUMAN Isoform 3 of Dedica	19.6459	19.7046	16.7715	17.2484	0.058722	-2.87443	-2.39749	1	0.753362	0.02191	0.0483124	1	0.880674	0.142509	0.372229
Q9UHW5;Q9UHW5-2;Q9UHW5-3;S4R3M7;H0YHZ5	GPN-loop GTPase 3	GPN3	sp|Q9UHW5|GPN3_HUMAN GPN-loop GTPase 3 OS=Homo sapiens OX=9606 GN=GPN3 PE=1 SV=2;sp|Q9UHW5-2|GPN3_HUMAN Isoform 2 of GPN-loop GTPase 3 OS=Homo sapiens OX=9606 GN=GPN3;sp|Q9UHW5-3|GPN3_HUMAN Isoform 3 of GPN-loop GTPase 3 OS=Homo sapiens OX=9606 GN=GPN3	15.9911	14.7075	13.9393	13.5967	-1.28368	-2.05184	-2.39449	1	0.543744	0.274751	0.272401	1	0.750729	0.516635	0.681811
Q9UNP9-2;Q9UNP9;Q9UNP9-3;E9PKY5;E9PK21;E9PEQ6;E9PIB0	Peptidyl-prolyl cis-trans isomerase E;Peptidyl-prolyl cis-trans isomerase	PPIE	sp|Q9UNP9-2|PPIE_HUMAN Isoform B of Peptidyl-prolyl cis-trans isomerase E OS=Homo sapiens OX=9606 GN=PPIE;sp|Q9UNP9|PPIE_HUMAN Peptidyl-prolyl cis-trans isomerase E OS=Homo sapiens OX=9606 GN=PPIE PE=1 SV=1;sp|Q9UNP9-3|PPIE_HUMAN Isoform 3 of Peptidyl-prol	16.2594	13.5948	15.898	13.8652	-2.66457	-0.36137	-2.39411	1	0.195146	0.578832	0.158355	1	0.534861	0.768141	0.555461
Q16594;D6RHW1;D6RIY1;D6RGK3;D6RIV9;D6RIE8;Q9HBM6	Transcription initiation factor TFIID subunit 9;Transcription initiation factor TFIID subunit 9B	TAF9	sp|Q16594|TAF9_HUMAN Transcription initiation factor TFIID subunit 9 OS=Homo sapiens OX=9606 GN=TAF9 PE=1 SV=1;tr|D6RHW1|D6RHW1_HUMAN Transcription initiation factor TFIID subunit 9 (Fragment) OS=Homo sapiens OX=9606 GN=TAF9 PE=1 SV=3;tr|D6RIY1|D6RIY1_HUMA	16.26	13.4936	13.956	13.8746	-2.7664	-2.30403	-2.38542	1	0.0884825	0.00448683	0.0642058	1	0.460982	0.0721543	0.41129
A0A087X211;Q8TCG1;Q8TCG1-2	Protein CIP2A	KIAA1524	tr|A0A087X211|A0A087X211_HUMAN Protein CIP2A OS=Homo sapiens OX=9606 GN=CIP2A PE=1 SV=1;sp|Q8TCG1|CIP2A_HUMAN Protein CIP2A OS=Homo sapiens OX=9606 GN=CIP2A PE=1 SV=2;sp|Q8TCG1-2|CIP2A_HUMAN Isoform 2 of Protein CIP2A OS=Homo sapiens OX=9606 GN=CIP2A	15.681	15.1195	12.5673	13.3044	-0.561551	-3.11374	-2.37666	1	0.385973	0.01274	0.030973	1	0.653628	0.115966	0.321192
A0A087WXK8;Q9H4H8-2;Q9H4H8	Protein FAM83D	FAM83D	tr|A0A087WXK8|A0A087WXK8_HUMAN Chromosome 20 open reading frame 129 OS=Homo sapiens OX=9606 GN=FAM83D PE=1 SV=1;sp|Q9H4H8-2|FA83D_HUMAN Isoform 2 of Protein FAM83D OS=Homo sapiens OX=9606 GN=FAM83D;sp|Q9H4H8|FA83D_HUMAN Protein FAM83D OS=Homo sapiens OX=96	14.091	16.2445	12.9462	11.7253	2.15349	-1.14483	-2.36569	1	0.0109393	0.211344	0.17215	1	0.347919	0.445714	0.576894
Q9H900;Q9H900-2;H3BPI7;H3BSG1;H3BQ07	Protein zwilch homolog	ZWILCH	sp|Q9H900|ZWILC_HUMAN Protein zwilch homolog OS=Homo sapiens OX=9606 GN=ZWILCH PE=1 SV=2;sp|Q9H900-2|ZWILC_HUMAN Isoform 2 of Protein zwilch homolog OS=Homo sapiens OX=9606 GN=ZWILCH	16.6467	15.9492	14.7944	14.3121	-0.69746	-1.85229	-2.33453	1	0.910989	0.264277	0.302829	1	0.957164	0.506002	0.707214
Q96EB6;Q96EB6-2;B0QZ35;E9PC49	NAD-dependent protein deacetylase sirtuin-1;SirtT1 75 kDa fragment	SIRT1	sp|Q96EB6|SIR1_HUMAN NAD-dependent protein deacetylase sirtuin-1 OS=Homo sapiens OX=9606 GN=SIRT1 PE=1 SV=2;sp|Q96EB6-2|SIR1_HUMAN Isoform 2 of NAD-dependent protein deacetylase sirtuin-1 OS=Homo sapiens OX=9606 GN=SIRT1;tr|B0QZ35|B0QZ35_HUMAN NAD-dependen	16.6101	16.1919	13.943	14.2874	-0.418173	-2.66706	-2.32275	1	0.10332	0.0327951	0.0168528	1	0.471733	0.172329	0.256797
Q9H074;Q9H074-2;D6REB4;D6R9H8	Polyadenylate-binding protein-interacting protein 1	PAIP1	sp|Q9H074|PAIP1_HUMAN Polyadenylate-binding protein-interacting protein 1 OS=Homo sapiens OX=9606 GN=PAIP1 PE=1 SV=1;sp|Q9H074-2|PAIP1_HUMAN Isoform 2 of Polyadenylate-binding protein-interacting protein 1 OS=Homo sapiens OX=9606 GN=PAIP1;tr|D6REB4|D6REB4_	16.8802	14.4396	14.9626	14.5581	-2.44059	-1.9176	-2.32211	1	0.0260609	0.0352402	0.0257165	1	0.3855	0.18066	0.298699
Q14116	Interleukin-18	IL18	sp|Q14116|IL18_HUMAN Interleukin-18 OS=Homo sapiens OX=9606 GN=IL18 PE=1 SV=1	14.4922	12.889	15.5353	12.176	-1.6032	1.04305	-2.31627	1	0.386398	0.471283	0.67677	1	0.653628	0.688989	0.902556
Q9UKZ1;H7C0C7	CCR4-NOT transcription complex subunit 11	CNOT11	sp|Q9UKZ1|CNO11_HUMAN CCR4-NOT transcription complex subunit 11 OS=Homo sapiens OX=9606 GN=CNOT11 PE=1 SV=1	15.3166	16.2647	13.7631	13.0062	0.948118	-1.55349	-2.31036	1	0.398355	0.102021	0.406251	1	0.661667	0.311605	0.789682
P61024;Q5T179;Q9BZU3	Cyclin-dependent kinases regulatory subunit 1;Cyclin-dependent kinases regulatory subunit	CKS1B	sp|P61024|CKS1_HUMAN Cyclin-dependent kinases regulatory subunit 1 OS=Homo sapiens OX=9606 GN=CKS1B PE=1 SV=1;tr|Q5T179|Q5T179_HUMAN Cyclin-dependent kinases regulatory subunit OS=Homo sapiens OX=9606 GN=CKS1B PE=1 SV=1	18.1737	18.2605	15.1782	15.8633	0.0868198	-2.99552	-2.31035	1	0.931995	6.4597e-06	0.02564	1	0.966199	0.0116313	0.298699
F2Z2U4;H0Y4W2;Q9Y4A5-2;Q9Y4A5;C9K0N1;A0A2R8YFJ4	Transformation/transcription domain-associated protein	TRRAP	tr|F2Z2U4|F2Z2U4_HUMAN Transformation/transcription domain-associated protein OS=Homo sapiens OX=9606 GN=TRRAP PE=1 SV=3;tr|H0Y4W2|H0Y4W2_HUMAN Transformation/transcription domain-associated protein OS=Homo sapiens OX=9606 GN=TRRAP PE=1 SV=2;sp|Q9Y4A5-2|TR	15.5398	15.9146	13.6139	13.2431	0.374824	-1.9259	-2.29665	1	0.253111	0.312867	0.518496	1	0.565261	0.553547	0.840627
Q14697;F5H6X6;Q14697-3	Neutral alpha-glucosidase AB	GANAB	sp|Q14697|GANAB_HUMAN Neutral alpha-glucosidase AB OS=Homo sapiens OX=9606 GN=GANAB PE=1 SV=3;tr|F5H6X6|F5H6X6_HUMAN Neutral alpha-glucosidase AB OS=Homo sapiens OX=9606 GN=GANAB PE=1 SV=1	16.0782	17.2635	15.323	13.792	1.18529	-0.755218	-2.28626	1	0.298438	0.887974	0.685817	1	0.599385	0.948174	0.905596
P11388;P11388-2;P11388-3;P11388-4;J3KTB7	DNA topoisomerase 2-alpha	TOP2A	sp|P11388|TOP2A_HUMAN DNA topoisomerase 2-alpha OS=Homo sapiens OX=9606 GN=TOP2A PE=1 SV=3;sp|P11388-2|TOP2A_HUMAN Isoform 2 of DNA topoisomerase 2-alpha OS=Homo sapiens OX=9606 GN=TOP2A;sp|P11388-3|TOP2A_HUMAN Isoform 3 of DNA topoisomerase 2-alpha OS=Hom	16.304	18.8417	18.0032	14.0237	2.53766	1.69917	-2.28027	1	0.00584791	0.0270636	0.0431062	1	0.280171	0.15658	0.363599
A0A087WW00;P51668;C9J9H9;Q9Y2X8	Ubiquitin-conjugating enzyme E2 D1	UBE2D1	tr|A0A087WW00|A0A087WW00_HUMAN Ubiquitin-conjugating enzyme E2 D1 OS=Homo sapiens OX=9606 GN=UBE2D1 PE=1 SV=1;sp|P51668|UB2D1_HUMAN Ubiquitin-conjugating enzyme E2 D1 OS=Homo sapiens OX=9606 GN=UBE2D1 PE=1 SV=1	16.5253	16.773	17.3524	14.2469	0.247704	0.827116	-2.27842	1	Not found or tested	0.287765	0.363849	1		0.529356	0.753953
P55347-2;P55347	Homeobox protein PKNOX1	PKNOX1	sp|P55347-2|PKNX1_HUMAN Isoform 2 of Homeobox protein PKNOX1 OS=Homo sapiens OX=9606 GN=PKNOX1;sp|P55347|PKNX1_HUMAN Homeobox protein PKNOX1 OS=Homo sapiens OX=9606 GN=PKNOX1 PE=1 SV=3	16.1654	16.1724	14.192	13.8885	0.00693191	-1.97343	-2.27698	1	0.432396	0.022187	0.136337	1	0.685069	0.142644	0.528853
A0A7P0T9U7;Q15637-5;Q15637-7;C9J792;H7C561	Splicing factor 1	SF1	tr|A0A7P0T9U7|A0A7P0T9U7_HUMAN Splicing factor 1 OS=Homo sapiens OX=9606 GN=SF1 PE=4 SV=1;sp|Q15637-5|SF01_HUMAN Isoform 5 of Splicing factor 1 OS=Homo sapiens OX=9606 GN=SF1;sp|Q15637-7|SF01_HUMAN Isoform 7 of Splicing factor 1 OS=Homo sapiens OX=9606 GN=	16.8333			14.5693	Not enough replicates	Not enough replicates	-2.26407	1	Not found or tested	Not found or tested	Not found or tested	1
Q9BW71-2;Q9BW71	HIRA-interacting protein 3	HIRIP3	sp|Q9BW71-2|HIRP3_HUMAN Isoform 2 of HIRA-interacting protein 3 OS=Homo sapiens OX=9606 GN=HIRIP3;sp|Q9BW71|HIRP3_HUMAN HIRA-interacting protein 3 OS=Homo sapiens OX=9606 GN=HIRIP3 PE=1 SV=3	14.8735	14.6492		12.6181	-0.224262	Not enough replicates	-2.25538	1	0.616606	Not found or tested	0.187739	1	0.796524		0.597336
J3KPH8;Q8WUI4-3;Q8WUI4-4;Q8WUI4;Q8WUI4-7;Q8WUI4-6;Q8WUI4-5;Q8WUI4-8;Q8WUI4-10;H0YH91;Q8WUI4-9;Q8WUI4-2;C9J102;C9JNI4;A0A087WYQ4;F8VWY3	Histone deacetylase;Histone deacetylase 7	HDAC7	tr|J3KPH8|J3KPH8_HUMAN Histone deacetylase OS=Homo sapiens OX=9606 GN=HDAC7 PE=1 SV=1;sp|Q8WUI4-3|HDAC7_HUMAN Isoform 3 of Histone deacetylase 7 OS=Homo sapiens OX=9606 GN=HDAC7;sp|Q8WUI4-4|HDAC7_HUMAN Isoform 4 of Histone deacetylase 7 OS=Homo sapiens OX=	15.5339	16.7629	11.9679	13.2946	1.22905	-3.56596	-2.23927	1	0.839722	0.0300869	0.0703937	1	0.920649	0.165181	0.421371
H3BP28;Q99807-2;Q99807;H3BSZ3;H3BTN8	5-demethoxyubiquinone hydroxylase, mitochondrial	COQ7	tr|H3BP28|H3BP28_HUMAN 5-demethoxyubiquinone hydroxylase, mitochondrial OS=Homo sapiens OX=9606 GN=COQ7 PE=1 SV=1;sp|Q99807-2|COQ7_HUMAN Isoform 2 of 5-demethoxyubiquinone hydroxylase, mitochondrial OS=Homo sapiens OX=9606 GN=COQ7;sp|Q99807|COQ7_HUMAN 5-de	15.2464	14.6094	14.128	13.0141	-0.637055	-1.11841	-2.23232	1	0.173733	0.332704	0.323927	1	0.520593	0.575841	0.727712
B3KY94;O14735-3;O14735;H3BUR9	CDP-diacylglycerol--inositol 3-phosphatidyltransferase	CDIPT	tr|B3KY94|B3KY94_HUMAN CDP-diacylglycerol--inositol 3-phosphatidyltransferase OS=Homo sapiens OX=9606 GN=CDIPT PE=1 SV=1;sp|O14735-3|CDIPT_HUMAN Isoform 3 of CDP-diacylglycerol--inositol 3-phosphatidyltransferase OS=Homo sapiens OX=9606 GN=CDIPT;sp|O14735|	15.3825	14.4657	15.5813	13.1523	-0.916858	0.198738	-2.23017	1	0.604125	0.365538	0.0946595	1	0.788777	0.602317	0.461477
P19838;P19838-2;A0A494C1E9;P19838-3;A0A494C157;D6RF93;D6RH30;D6RC45	Nuclear factor NF-kappa-B p105 subunit;Nuclear factor NF-kappa-B p50 subunit	NFKB1	sp|P19838|NFKB1_HUMAN Nuclear factor NF-kappa-B p105 subunit OS=Homo sapiens OX=9606 GN=NFKB1 PE=1 SV=2;sp|P19838-2|NFKB1_HUMAN Isoform 2 of Nuclear factor NF-kappa-B p105 subunit OS=Homo sapiens OX=9606 GN=NFKB1;tr|A0A494C1E9|A0A494C1E9_HUMAN Nuclear fact	17.7961	18.2994	15.8659	15.568	0.503354	-1.93018	-2.22809	1	0.534843	0.00899804	0.0452834	1	0.745841	0.100224	0.369104
Q9NRZ9-4;Q9NRZ9-3;Q9NRZ9-2;Q9NRZ9;A0A087WSW7;F6XU50;A0A0B4J1V9;Q9NRZ9-6;Q9NRZ9-5;Q9NW36;Q9NRZ9-8;Q9NRZ9-7;B1ALG6;Q9NRZ9-9	Lymphoid-specific helicase	HELLS	sp|Q9NRZ9-4|HELLS_HUMAN Isoform 4 of Lymphoid-specific helicase OS=Homo sapiens OX=9606 GN=HELLS;sp|Q9NRZ9-3|HELLS_HUMAN Isoform 3 of Lymphoid-specific helicase OS=Homo sapiens OX=9606 GN=HELLS;sp|Q9NRZ9-2|HELLS_HUMAN Isoform 2 of Lymphoid-specific helicas	16.262	14.6343	14.1122	14.0377	-1.62774	-2.14984	-2.22434	1	0.0241342	0.0128756	0.00131218	1	0.381289	0.116355	0.118791
Q8NHZ8	Anaphase-promoting complex subunit CDC26	CDC26	sp|Q8NHZ8|CDC26_HUMAN Anaphase-promoting complex subunit CDC26 OS=Homo sapiens OX=9606 GN=CDC26 PE=1 SV=1	16.3227	16.8841	14.7837	14.103	0.561384	-1.53895	-2.21965	1	0.293631	0.289294	0.412846	1	0.59427	0.530927	0.792227
Q9NTG7;E9PK80;E9PN58;Q9NTG7-2;E9PM75;E9PNA0;B7WNN4	NAD-dependent protein deacetylase sirtuin-3, mitochondrial	SIRT3	sp|Q9NTG7|SIR3_HUMAN NAD-dependent protein deacetylase sirtuin-3, mitochondrial OS=Homo sapiens OX=9606 GN=SIRT3 PE=1 SV=2;tr|E9PK80|E9PK80_HUMAN NAD-dependent protein deacetylase OS=Homo sapiens OX=9606 GN=SIRT3 PE=1 SV=1;tr|E9PN58|E9PN58_HUMAN NAD-depend	16.2586	16.0403	14.9396	14.0456	-0.218298	-1.31899	-2.21298	1	0.403406	3.9948e-05	0.00877617	1	0.665685	0.0154526	0.217062
Q9Y4B5;Q9Y4B5-2;Q9Y4B5-3;J3QL92;Q9Y4B5-4	Microtubule cross-linking factor 1	MTCL1	sp|Q9Y4B5|MTCL1_HUMAN Microtubule cross-linking factor 1 OS=Homo sapiens OX=9606 GN=MTCL1 PE=1 SV=5;sp|Q9Y4B5-2|MTCL1_HUMAN Isoform 2 of Microtubule cross-linking factor 1 OS=Homo sapiens OX=9606 GN=MTCL1;sp|Q9Y4B5-3|MTCL1_HUMAN Isoform 3 of Microtubule cr	21.1441	19.5063	19.9409	18.9391	-1.63773	-1.20316	-2.20494	1	0.122294	0.0619411	0.0541338	1	0.483736	0.241882	0.388444
Q6P2I3;C9J5B6	Fumarylacetoacetate hydrolase domain-containing protein 2B	FAHD2B	sp|Q6P2I3|FAH2B_HUMAN Fumarylacetoacetate hydrolase domain-containing protein 2B OS=Homo sapiens OX=9606 GN=FAHD2B PE=1 SV=1	13.5366		13.1643	11.336	Not enough replicates	-0.372235	-2.20056	1	Not found or tested	Not found or tested	Not found or tested	1
O60921;O60921-2;C9JA95;F8WAW9;C9JCK8	Checkpoint protein HUS1	HUS1	sp|O60921|HUS1_HUMAN Checkpoint protein HUS1 OS=Homo sapiens OX=9606 GN=HUS1 PE=1 SV=1;sp|O60921-2|HUS1_HUMAN Isoform 2 of Checkpoint protein HUS1 OS=Homo sapiens OX=9606 GN=HUS1	16.3512	14.1911	14.8487	14.1547	-2.16012	-1.50251	-2.19644	1	0.0703936	0.522267	0.116637	1	0.445898	0.726918	0.501201
P00973-2;P00973-3;A0A7P0TBG0;P00973;P00973-4;S4R3A5;A0A7P0T879;H0YIB8;S4R467;A0A7P0T854;A0A7P0T8E1;A0A7P0Z444;F8VPW7;A0A7P0TB35;A0A7P0Z4B6;A0A6Q8PHR1;A0A7P0Z4N8;A0A7P0TAY6;B4DWE7;A0A7P0T9J4;F8VUC8;A0A7P0T960;A0A7P0T9Q4;A0A7P0T8F9	2-5-oligoadenylate synthase 1	OAS1	sp|P00973-2|OAS1_HUMAN Isoform p41 of 2-5-oligoadenylate synthase 1 OS=Homo sapiens OX=9606 GN=OAS1;sp|P00973-3|OAS1_HUMAN Isoform p48 of 2-5-oligoadenylate synthase 1 OS=Homo sapiens OX=9606 GN=OAS1;tr|A0A7P0TBG0|A0A7P0TBG0_HUMAN 2-5-oligoadenylate	15.027	14.561	13.1376	12.8402	-0.465966	-1.88936	-2.18679	1	0.292142	0.00863216	0.171968	1	0.593088	0.0995219	0.5766
Q58FF6	Putative heat shock protein HSP 90-beta 4	HSP90AB4P	sp|Q58FF6|H90B4_HUMAN Putative heat shock protein HSP 90-beta 4 OS=Homo sapiens OX=9606 GN=HSP90AB4P PE=5 SV=1	16.1411	9.90476	12.5554	13.9566	-6.23635	-3.58571	-2.18455	1	Not found or tested	0.00022332	Not found or tested	1		0.0229817
Q9UBF6;Q9UBF6-4;F8WEU8;Q9UBF6-3;Q9UBF6-2	RING-box protein 2	RNF7	sp|Q9UBF6|RBX2_HUMAN RING-box protein 2 OS=Homo sapiens OX=9606 GN=RNF7 PE=1 SV=1;sp|Q9UBF6-4|RBX2_HUMAN Isoform 4 of RING-box protein 2 OS=Homo sapiens OX=9606 GN=RNF7;tr|F8WEU8|F8WEU8_HUMAN RING-box protein 2 OS=Homo sapiens OX=9606 GN=RNF7 PE=1 SV=1;sp|	15.7334	12.8091	13.6153	13.5507	-2.92422	-2.11803	-2.18261	1	0.182271	0.230269	Not found or tested	1	0.526573	0.467637
P30530;P30530-2;M0R0W6	Tyrosine-protein kinase receptor UFO;Receptor protein-tyrosine kinase	AXL	sp|P30530|UFO_HUMAN Tyrosine-protein kinase receptor UFO OS=Homo sapiens OX=9606 GN=AXL PE=1 SV=4;sp|P30530-2|UFO_HUMAN Isoform Short of Tyrosine-protein kinase receptor UFO OS=Homo sapiens OX=9606 GN=AXL;tr|M0R0W6|M0R0W6_HUMAN Receptor protein-tyrosine ki	16.6869	17.4354	13.653	14.5048	0.748543	-3.03393	-2.18213	1	0.349422	0.00020869	0.000194218	1	0.630119	0.0229817	0.063264
O14965;A3KFJ0;Q5QPD4;Q5QPD2;A3KFJ1;A3KFJ2;Q5QPD1	Aurora kinase A	AURKA	sp|O14965|AURKA_HUMAN Aurora kinase A OS=Homo sapiens OX=9606 GN=AURKA PE=1 SV=2;tr|A3KFJ0|A3KFJ0_HUMAN Aurora kinase OS=Homo sapiens OX=9606 GN=AURKA PE=1 SV=1;tr|Q5QPD4|Q5QPD4_HUMAN Aurora kinase (Fragment) OS=Homo sapiens OX=9606 GN=AURKA PE=1 SV=1	14.7597	17.3839	12.7815	12.5777	2.62421	-1.97821	-2.18202	1	0.110048	Not found or tested	Not found or tested	1	0.474793
Q93062-3;E5RFP4	RNA-binding protein with multiple splicing	RBPMS	sp|Q93062-3|RBPMS_HUMAN Isoform C of RNA-binding protein with multiple splicing OS=Homo sapiens OX=9606 GN=RBPMS	15.7098	13.8291	12.9241	13.533	-1.88066	-2.78573	-2.17682	1	Not found or tested	0.00048751	Not found or tested	1		0.0302165
Q9BQ70;H3BQ53;H3BSS3;Q9H384;H3BTU3;Q9H7D3;H3BSP8;H3BS87;H3BRP4;H3BMJ8	Transcription factor 25	TCF25	sp|Q9BQ70|TCF25_HUMAN Transcription factor 25 OS=Homo sapiens OX=9606 GN=TCF25 PE=1 SV=1;tr|H3BQ53|H3BQ53_HUMAN Transcription factor 25 (Fragment) OS=Homo sapiens OX=9606 GN=TCF25 PE=1 SV=1;tr|H3BSS3|H3BSS3_HUMAN Transcription factor 25 (Fragment) OS=Homo	15.9489	16.755	14.1936	13.7801	0.806054	-1.75534	-2.16881	1	0.851838	0.00953463	0.00459274	1	0.927889	0.10246	0.174524
Q14186-2;Q14186	Transcription factor Dp-1	TFDP1	sp|Q14186-2|TFDP1_HUMAN Isoform 2 of Transcription factor Dp-1 OS=Homo sapiens OX=9606 GN=TFDP1;sp|Q14186|TFDP1_HUMAN Transcription factor Dp-1 OS=Homo sapiens OX=9606 GN=TFDP1 PE=1 SV=1	14.53	12.8955	11.6334	12.3649	-1.63457	-2.89664	-2.16512	1	Not found or tested	Not found or tested	Not found or tested	1
Q2T9J0;Q2T9J0-2	Peroxisomal leader peptide-processing protease;Peroxisomal leader peptide-processing protease, 15 kDa form;Peroxisomal leader peptide-processing protease, 45 kDa form	TYSND1	sp|Q2T9J0|TYSD1_HUMAN Peroxisomal leader peptide-processing protease OS=Homo sapiens OX=9606 GN=TYSND1 PE=1 SV=3;sp|Q2T9J0-2|TYSD1_HUMAN Isoform 2 of Peroxisomal leader peptide-processing protease OS=Homo sapiens OX=9606 GN=TYSND1	16.3165	17.3985	13.779	14.152	1.08195	-2.53755	-2.1645	1	0.383063	0.0006866	0.165325	1	0.651544	0.0340967	0.566356
H7C3D5;Q8NC44	Protein FAM134A	FAM134A	tr|H7C3D5|H7C3D5_HUMAN Reticulophagy regulator 2 (Fragment) OS=Homo sapiens OX=9606 GN=RETREG2 PE=1 SV=1;sp|Q8NC44|RETR2_HUMAN Reticulophagy regulator 2 OS=Homo sapiens OX=9606 GN=RETREG2 PE=1 SV=3	15.7404	18.3439	14.1189	13.5761	2.60344	-1.62157	-2.16431	1	Not found or tested	0.0565515	Not found or tested	1		0.228405
Q9Y4B6;Q9Y4B6-2;Q9Y4B6-3	Protein VPRBP	VPRBP	sp|Q9Y4B6|DCAF1_HUMAN DDB1- and CUL4-associated factor 1 OS=Homo sapiens OX=9606 GN=DCAF1 PE=1 SV=3;sp|Q9Y4B6-2|DCAF1_HUMAN Isoform 2 of DDB1- and CUL4-associated factor 1 OS=Homo sapiens OX=9606 GN=DCAF1;sp|Q9Y4B6-3|DCAF1_HUMAN Isoform 3 of DDB1- and CUL4	16.6158	13.5893	13.7943	14.4597	-3.02653	-2.82149	-2.15614	1	0.0818832	0.00026712	0.0348143	1	0.453842	0.0238361	0.333825
Q9NWZ5;Q9NWZ5-3;Q9NWZ5-4;Q9NWZ5-2;Q5JWV1	Uridine-cytidine kinase-like 1	UCKL1	sp|Q9NWZ5|UCKL1_HUMAN Uridine-cytidine kinase-like 1 OS=Homo sapiens OX=9606 GN=UCKL1 PE=1 SV=2;sp|Q9NWZ5-3|UCKL1_HUMAN Isoform 3 of Uridine-cytidine kinase-like 1 OS=Homo sapiens OX=9606 GN=UCKL1;sp|Q9NWZ5-4|UCKL1_HUMAN Isoform 4 of Uridine-cytidine kinas	15.9082	15.4642	14.0151	13.7533	-0.443955	-1.89311	-2.15486	1	0.874679	0.0672366	0.0696074	1	0.940537	0.253853	0.420383
O95983-2;O95983;K7EIE8;A0A087WT34;A0A087X1H1;A0A0A0MTS6	Methyl-CpG-binding domain protein 3	MBD3	sp|O95983-2|MBD3_HUMAN Isoform 2 of Methyl-CpG-binding domain protein 3 OS=Homo sapiens OX=9606 GN=MBD3;sp|O95983|MBD3_HUMAN Methyl-CpG-binding domain protein 3 OS=Homo sapiens OX=9606 GN=MBD3 PE=1 SV=1;tr|K7EIE8|K7EIE8_HUMAN Methyl-CpG binding domain prot	16.5964	16.8581	13.2874	14.4477	0.261675	-3.30903	-2.14871	1	0.830047	0.00049299	0.0284935	1	0.915415	0.0302165	0.310473
P51965;C9J2P0;H7C061;P51965-2;P51965-3;B7Z306;A0A087X283	Ubiquitin-conjugating enzyme E2 E1	UBE2E1	sp|P51965|UB2E1_HUMAN Ubiquitin-conjugating enzyme E2 E1 OS=Homo sapiens OX=9606 GN=UBE2E1 PE=1 SV=1;tr|C9J2P0|C9J2P0_HUMAN Ubiquitin-conjugating enzyme E2 E1 (Fragment) OS=Homo sapiens OX=9606 GN=UBE2E1 PE=1 SV=1;tr|H7C061|H7C061_HUMAN Ubiquitin-conjugati	17.0141	15.9435	16.3936	14.8703	-1.07056	-0.620533	-2.14379	1	0.0893895	0.0821823	0.0207588	1	0.462776	0.279601	0.279453
Q96FJ0;Q96FJ0-2	AMSH-like protease	STAMBPL1	sp|Q96FJ0|STALP_HUMAN AMSH-like protease OS=Homo sapiens OX=9606 GN=STAMBPL1 PE=1 SV=2;sp|Q96FJ0-2|STALP_HUMAN Isoform 2 of AMSH-like protease OS=Homo sapiens OX=9606 GN=STAMBPL1	15.8157	16.9761	13.7991	13.6783	1.16038	-2.01667	-2.13747	1	0.121595	0.088337	0.0853209	1	0.482179	0.290365	0.448459
A0A0A0MTJ5;Q01973-3;Q01973	Tyrosine-protein kinase transmembrane receptor;Tyrosine-protein kinase transmembrane receptor ROR1	ROR1	tr|A0A0A0MTJ5|A0A0A0MTJ5_HUMAN Inactive tyrosine-protein kinase transmembrane receptor ROR1 OS=Homo sapiens OX=9606 GN=ROR1 PE=1 SV=1;sp|Q01973-3|ROR1_HUMAN Isoform 3 of Inactive tyrosine-protein kinase transmembrane receptor ROR1 OS=Homo sapiens OX=9606 G	15.6236	13.3973	13.1221	13.4902	-2.2263	-2.50143	-2.13339	1	0.266814	Not found or tested	Not found or tested	1	0.574659
A0A5F9ZHU7;P49643;A0A096LP51;A0A5F9ZHR0;P49643-2	DNA primase large subunit	PRIM2	tr|A0A5F9ZHU7|A0A5F9ZHU7_HUMAN DNA primase large subunit OS=Homo sapiens OX=9606 GN=PRIM2 PE=1 SV=1;sp|P49643|PRI2_HUMAN DNA primase large subunit OS=Homo sapiens OX=9606 GN=PRIM2 PE=1 SV=2	16.5859	16.1065	14.2625	14.4559	-0.479415	-2.32338	-2.13001	1	0.306897	0.00211855	0.0330155	1	0.605079	0.0552402	0.326824
Q96E14-2;Q96E14	RecQ-mediated genome instability protein 2	RMI2	sp|Q96E14-2|RMI2_HUMAN Isoform 2 of RecQ-mediated genome instability protein 2 OS=Homo sapiens OX=9606 GN=RMI2;sp|Q96E14|RMI2_HUMAN RecQ-mediated genome instability protein 2 OS=Homo sapiens OX=9606 GN=RMI2 PE=1 SV=2	15.0114	16.152		12.886	1.1406	Not enough replicates	-2.1254	1	Not found or tested	Not found or tested	Not found or tested	1
P47985	Cytochrome b-c1 complex subunit Rieske, mitochondrial;Cytochrome b-c1 complex subunit 11	UQCRFS1	sp|P47985|UCRI_HUMAN Cytochrome b-c1 complex subunit Rieske, mitochondrial OS=Homo sapiens OX=9606 GN=UQCRFS1 PE=1 SV=2	17.9523	18.7585	18.9877	15.8363	0.806233	1.03537	-2.11601	1	0.290384	0.150126	0.578956	1	0.59282	0.379153	0.864727
Q02978;I3L1P8;Q02978-2	Mitochondrial 2-oxoglutarate/malate carrier protein	SLC25A11	sp|Q02978|M2OM_HUMAN Mitochondrial 2-oxoglutarate/malate carrier protein OS=Homo sapiens OX=9606 GN=SLC25A11 PE=1 SV=3;tr|I3L1P8|I3L1P8_HUMAN Mitochondrial 2-oxoglutarate/malate carrier protein (Fragment) OS=Homo sapiens OX=9606 GN=SLC25A11 PE=1 SV=1;sp|Q0	20.3599	20.3253	20.1933	18.248	-0.0346112	-0.166645	-2.11193	1	0.409796	0.512889	0.494565	1	0.670871	0.7206	0.825741
P52732;A0A7I2V3A9;A0A7I2V3V3	Kinesin-like protein KIF11	KIF11	sp|P52732|KIF11_HUMAN Kinesin-like protein KIF11 OS=Homo sapiens OX=9606 GN=KIF11 PE=1 SV=2;tr|A0A7I2V3A9|A0A7I2V3A9_HUMAN Kinesin-like protein OS=Homo sapiens OX=9606 GN=KIF11 PE=1 SV=1;tr|A0A7I2V3V3|A0A7I2V3V3_HUMAN Kinesin-like protein OS=Homo sapiens O	15.7272	17.4413	13.739	13.6225	1.7141	-1.98813	-2.10467	1	0.0568614	0.149415	0.0614514	1	0.43021	0.37798	0.409598
J3KQ26;Q96C12-4;Q96C12;Q96C12-3;Q96C12-2	Armadillo repeat-containing protein 5	ARMC5	tr|J3KQ26|J3KQ26_HUMAN Armadillo repeat-containing protein 5 OS=Homo sapiens OX=9606 GN=ARMC5 PE=1 SV=1;sp|Q96C12-4|ARMC5_HUMAN Isoform 4 of Armadillo repeat-containing protein 5 OS=Homo sapiens OX=9606 GN=ARMC5;sp|Q96C12|ARMC5_HUMAN Armadillo repeat-conta	15.1482	12.9006	13.3378	13.0465	-2.24762	-1.81047	-2.10171	1	0.0280631	0.0258002	0.109827	1	0.39459	0.152909	0.490279
Q96DE0;Q96DE0-3;Q96DE0-2;Q96DE0-4	U8 snoRNA-decapping enzyme	NUDT16	sp|Q96DE0|NUD16_HUMAN U8 snoRNA-decapping enzyme OS=Homo sapiens OX=9606 GN=NUDT16 PE=1 SV=2;sp|Q96DE0-3|NUD16_HUMAN Isoform 3 of U8 snoRNA-decapping enzyme OS=Homo sapiens OX=9606 GN=NUDT16;sp|Q96DE0-2|NUD16_HUMAN Isoform 2 of U8 snoRNA-decapping enzyme O	15.1927	13.9778	13.8499	13.096	-1.21486	-1.34278	-2.09665	1	0.0415017	0.0217104	0.0511361	1	0.41875	0.142509	0.383834
Q9NVQ4;Q9NVQ4-3;Q9NVQ4-2	Fas apoptotic inhibitory molecule 1	FAIM	sp|Q9NVQ4|FAIM1_HUMAN Fas apoptotic inhibitory molecule 1 OS=Homo sapiens OX=9606 GN=FAIM PE=1 SV=1;sp|Q9NVQ4-3|FAIM1_HUMAN Isoform 3 of Fas apoptotic inhibitory molecule 1 OS=Homo sapiens OX=9606 GN=FAIM;sp|Q9NVQ4-2|FAIM1_HUMAN Isoform 2 of Fas apoptotic	15.328	15.8748	13.2031	13.2377	0.546763	-2.12492	-2.09037	1	0.339343	0.0519726	0.0815393	1	0.62195	0.218406	0.437758
P30046;B5MC82;P30046-2;A6NHG4;J3KQ18;H7C342	D-dopachrome decarboxylase;D-dopachrome decarboxylase-like protein	DDT	sp|P30046|DOPD_HUMAN D-dopachrome decarboxylase OS=Homo sapiens OX=9606 GN=DDT PE=1 SV=3;tr|B5MC82|B5MC82_HUMAN D-dopachrome decarboxylase OS=Homo sapiens OX=9606 GN=DDT PE=3 SV=2;sp|P30046-2|DOPD_HUMAN Isoform 2 of D-dopachrome decarboxylase OS=Homo sapie	16.6372	16.0288	15.1044	14.5642	-0.608385	-1.53278	-2.07301	1	0.848814	0.161603	0.275783	1	0.925735	0.391741	0.683738
Q9BXB1;Q9BXB1-2;E9PK51	Leucine-rich repeat-containing G-protein coupled receptor 4	LGR4	sp|Q9BXB1|LGR4_HUMAN Leucine-rich repeat-containing G-protein coupled receptor 4 OS=Homo sapiens OX=9606 GN=LGR4 PE=1 SV=2;sp|Q9BXB1-2|LGR4_HUMAN Isoform 2 of Leucine-rich repeat-containing G-protein coupled receptor 4 OS=Homo sapiens OX=9606 GN=LGR4	17.9119	15.78	16.1407	15.8395	-2.1319	-1.7712	-2.07234	1	0.00856302	0.0453679	0.0345702	1	0.321658	0.205295	0.333825
Q96D42;E5RIF6;E9PFX0	Hepatitis A virus cellular receptor 1	HAVCR1	sp|Q96D42|HAVR1_HUMAN Hepatitis A virus cellular receptor 1 OS=Homo sapiens OX=9606 GN=HAVCR1 PE=1 SV=3;tr|E5RIF6|E5RIF6_HUMAN Hepatitis A virus cellular receptor 1 (Fragment) OS=Homo sapiens OX=9606 GN=HAVCR1 PE=1 SV=1;tr|E9PFX0|E9PFX0_HUMAN Hepatitis A v	14.648	14.2379	12.961	12.598	-0.410138	-1.68702	-2.05004	1	0.523231	0.0824098	0.0348107	1	0.738266	0.279947	0.333825
Q9BQE3;F5H5D3	Tubulin alpha-1C chain	TUBA1C	sp|Q9BQE3|TBA1C_HUMAN Tubulin alpha-1C chain OS=Homo sapiens OX=9606 GN=TUBA1C PE=1 SV=1;tr|F5H5D3|F5H5D3_HUMAN Tubulin alpha chain OS=Homo sapiens OX=9606 GN=TUBA1C PE=1 SV=1	16.3992	14.8431	15.1072	14.3566	-1.55612	-1.29198	-2.04257	1	0.0755982	0.115011	0.100954	1	0.449402	0.330832	0.472105
Q9NYL2-2	Mitogen-activated protein kinase kinase kinase MLT	ZAK	sp|Q9NYL2-2|M3K20_HUMAN Isoform 2 of Mitogen-activated protein kinase kinase kinase 20 OS=Homo sapiens OX=9606 GN=MAP3K20	15.8991	14.7309	14.3777	13.8601	-1.16815	-1.52142	-2.03896	1	0.514649	0.223266	0.159777	1	0.73295	0.45997	0.558059
O43181;H0Y9M8	NADH dehydrogenase [ubiquinone] iron-sulfur protein 4, mitochondrial	NDUFS4	sp|O43181|NDUS4_HUMAN NADH dehydrogenase [ubiquinone] iron-sulfur protein 4, mitochondrial OS=Homo sapiens OX=9606 GN=NDUFS4 PE=1 SV=1	15.0781	15.5108	16.6333	13.0398	0.432759	1.55518	-2.03831	1	0.411684	0.11508	0.456297	1	0.672717	0.330876	0.812981
Q14680-4;Q14680-5;Q14680-8;Q14680-7;Q14680-6;Q14680;Q14680-3;Q14680-2;A0A0D9SFF9;A0A0D9SFL8;A0A0D9SFB9;A0A0D9SGI4	Maternal embryonic leucine zipper kinase	MELK	sp|Q14680-4|MELK_HUMAN Isoform 4 of Maternal embryonic leucine zipper kinase OS=Homo sapiens OX=9606 GN=MELK;sp|Q14680-5|MELK_HUMAN Isoform 5 of Maternal embryonic leucine zipper kinase OS=Homo sapiens OX=9606 GN=MELK;sp|Q14680-8|MELK_HUMAN Isoform 8 of Ma	14.5404	13.4429	12.0779	12.5059	-1.09743	-2.46248	-2.03444	1	0.062974	0.0326483	0.138669	1	0.437616	0.172296	0.531526
Q9H410-4;Q9H410;Q5JW53;Q5JW54;Q9H410-2;Q5JW57;Q9H410-3	Kinetochore-associated protein DSN1 homolog	DSN1	sp|Q9H410-4|DSN1_HUMAN Isoform 4 of Kinetochore-associated protein DSN1 homolog OS=Homo sapiens OX=9606 GN=DSN1;sp|Q9H410|DSN1_HUMAN Kinetochore-associated protein DSN1 homolog OS=Homo sapiens OX=9606 GN=DSN1 PE=1 SV=2;tr|Q5JW53|Q5JW53_HUMAN Kinetochore-as	13.1904	14.321	11.0271	11.1612	1.13058	-2.16329	-2.02927	1	0.569696	Not found or tested	0.139908	1	0.764716		0.531978
Q9BVS4-2;Q9BVS4;H0Y919;H0Y8R4	Serine/threonine-protein kinase RIO2	RIOK2	sp|Q9BVS4-2|RIOK2_HUMAN Isoform 2 of Serine/threonine-protein kinase RIO2 OS=Homo sapiens OX=9606 GN=RIOK2;sp|Q9BVS4|RIOK2_HUMAN Serine/threonine-protein kinase RIO2 OS=Homo sapiens OX=9606 GN=RIOK2 PE=1 SV=2	16.5743	14.328	14.645	14.5491	-2.24635	-1.92938	-2.02526	1	0.0136724	0.0445959	0.130527	1	0.347919	0.203303	0.52163
P04004	Vitronectin;Vitronectin V65 subunit;Vitronectin V10 subunit;Somatomedin-B	VTN	sp|P04004|VTNC_HUMAN Vitronectin OS=Homo sapiens OX=9606 GN=VTN PE=1 SV=1	15.6872		13.4986	13.665	Not enough replicates	-2.18859	-2.02218	1	Not found or tested	Not found or tested	Not found or tested	1
A0A087WZX0;Q86UU0-4;Q86UU0-2;Q86UU0;Q86UU0-3	B-cell CLL/lymphoma 9-like protein	BCL9L	tr|A0A087WZX0|A0A087WZX0_HUMAN B-cell CLL/lymphoma 9-like protein OS=Homo sapiens OX=9606 GN=BCL9L PE=1 SV=1;sp|Q86UU0-4|BCL9L_HUMAN Isoform 4 of B-cell CLL/lymphoma 9-like protein OS=Homo sapiens OX=9606 GN=BCL9L;sp|Q86UU0-2|BCL9L_HUMAN Isoform 2 of B-cel	15.5368	16.0007	13.1991	13.5156	0.463836	-2.33772	-2.0212	1	0.24661	0.112477	0.165854	1	0.559885	0.326611	0.567537
Q5BJF2;J3KTD1;Q86XC5	Transmembrane protein 97	TMEM97	sp|Q5BJF2|SGMR2_HUMAN Sigma intracellular receptor 2 OS=Homo sapiens OX=9606 GN=TMEM97 PE=1 SV=1;tr|J3KTD1|J3KTD1_HUMAN Sigma intracellular receptor 2 (Fragment) OS=Homo sapiens OX=9606 GN=TMEM97 PE=1 SV=1;tr|Q86XC5|Q86XC5_HUMAN Sigma intracellular recepto	15.2878	14.2894	13.3144	13.2712	-0.99845	-1.97343	-2.01658	1	0.107549	0.0676138	0.189831	1	0.474793	0.254309	0.598054
Q9P0J0;Q9P0J0-2;B4DEZ3;K7EJE1;E7ENQ6;U3KQP3	NADH dehydrogenase [ubiquinone] 1 alpha subcomplex subunit 13	NDUFA13	sp|Q9P0J0|NDUAD_HUMAN NADH dehydrogenase [ubiquinone] 1 alpha subcomplex subunit 13 OS=Homo sapiens OX=9606 GN=NDUFA13 PE=1 SV=3;sp|Q9P0J0-2|NDUAD_HUMAN Isoform 2 of NADH dehydrogenase [ubiquinone] 1 alpha subcomplex subunit 13 OS=Homo sapiens OX=9606 GN=N	17.0186	17.6081	18.2151	15.0058	0.589555	1.19652	-2.01273	1	0.241812	0.0564329	0.445887	1	0.557238	0.228077	0.810178
Q9BQC3;H0YCR5;Q9BQC3-2;Q9BQC3-3	Diphthamide biosynthesis protein 2	DPH2	sp|Q9BQC3|DPH2_HUMAN 2-(3-amino-3-carboxypropyl)histidine synthase subunit 2 OS=Homo sapiens OX=9606 GN=DPH2 PE=1 SV=1;tr|H0YCR5|H0YCR5_HUMAN 2-(3-amino-3-carboxypropyl)histidine synthase subunit 2 (Fragment) OS=Homo sapiens OX=9606 GN=DPH2 PE=1 SV=1;sp|Q9	15.9913	16.6122	15.1799	13.9789	0.620979	-0.811387	-2.01231	1	0.339674	0.0480831	0.143793	1	0.62195	0.211036	0.536154
Q6ZUT9;G3V1S3;Q6ZUT9-2;Q6ZUT9-4;F5H4A0;H0YGE5;Q6ZUT9-3	DENN domain-containing protein 5B	DENND5B	sp|Q6ZUT9|DEN5B_HUMAN DENN domain-containing protein 5B OS=Homo sapiens OX=9606 GN=DENND5B PE=1 SV=2;tr|G3V1S3|G3V1S3_HUMAN DENN domain-containing protein 5B OS=Homo sapiens OX=9606 GN=DENND5B PE=1 SV=1;sp|Q6ZUT9-2|DEN5B_HUMAN Isoform 2 of DENN domain-cont	17.2799	16.0985	15.0857	15.2678	-1.18143	-2.19426	-2.01216	1	0.0493318	0.00491085	0.011089	1	0.423897	0.0748477	0.22679
P50748;E7ES84;P50748-2;J3KQF2	Kinetochore-associated protein 1	KNTC1	sp|P50748|KNTC1_HUMAN Kinetochore-associated protein 1 OS=Homo sapiens OX=9606 GN=KNTC1 PE=1 SV=1	17.329	16.2261	14.3253	15.3254	-1.10281	-3.00366	-2.00351	1	0.157222	0.0129192	0.0305495	1	0.510458	0.116405	0.319834
P25445-6;P25445;K9J972;H7C5Z8;A0A087WTM9;P25445-7;P25445-5;P25445-4	Tumor necrosis factor receptor superfamily member 6	FAS	sp|P25445-6|TNR6_HUMAN Isoform 6 of Tumor necrosis factor receptor superfamily member 6 OS=Homo sapiens OX=9606 GN=FAS;sp|P25445|TNR6_HUMAN Tumor necrosis factor receptor superfamily member 6 OS=Homo sapiens OX=9606 GN=FAS PE=1 SV=1	15.9002	17.8839	13.6762	13.9033	1.9837	-2.22405	-1.99694	1	0.0126328	0.036847	0.320193	1	0.347919	0.183439	0.723709
Q5TBB1;A0A2R8YCX2;A0A2R8YGP2;Q5TBB1-2;A0A2R8Y7R8;A0A2R8Y6Y1;A0A2R8Y459;A0A2R8Y6Q6;A0A2R8YCJ4;A0A087WZJ6;A0A2R8Y761;A0A2R8YCP1;A0A087WXR7;A0A2R8Y883;A0A2R8YEH2;A0A2R8Y6M7;A0A2R8Y7Q3;A0A2R8YE60;A0A2R8Y687;A0A2R8Y4S2;A0A2R8YEC1;A0A2R8YEB4;A0A2R8YEU9;A0A2R8YEQ4;A0A2R8Y4Y9;A0A2R8Y7A3	Ribonuclease H2 subunit B	RNASEH2B	sp|Q5TBB1|RNH2B_HUMAN Ribonuclease H2 subunit B OS=Homo sapiens OX=9606 GN=RNASEH2B PE=1 SV=1;tr|A0A2R8YCX2|A0A2R8YCX2_HUMAN Ribonuclease H2 subunit B OS=Homo sapiens OX=9606 GN=RNASEH2B PE=1 SV=1;tr|A0A2R8YGP2|A0A2R8YGP2_HUMAN Ribonuclease H2 subunit B OS	19.9287	20.6481	17.6583	17.9375	0.719353	-2.27043	-1.99117	1	0.392367	0.0298377	0.251254	1	0.657663	0.164668	0.662123
P78344-2;H0Y3P2	Eukaryotic translation initiation factor 4 gamma 2	EIF4G2	sp|P78344-2|IF4G2_HUMAN Isoform 2 of Eukaryotic translation initiation factor 4 gamma 2 OS=Homo sapiens OX=9606 GN=EIF4G2;tr|H0Y3P2|H0Y3P2_HUMAN Eukaryotic translation initiation factor 4 gamma 2 OS=Homo sapiens OX=9606 GN=EIF4G2 PE=1 SV=1	14.9829	13.8462	12.7462	12.9918	-1.13677	-2.23671	-1.9911	1	0.329542	0.126142	0.203337	1	0.616232	0.346423	0.616821
H0Y7L7		PITRM1	tr|H0Y7L7|H0Y7L7_HUMAN Presequence protease, mitochondrial (Fragment) OS=Homo sapiens OX=9606 GN=PITRM1 PE=1 SV=1	15.1934	12.583	13.5098	13.2062	-2.61034	-1.6836	-1.98713	1	0.180986	0.335449	0.462305	1	0.526195	0.578696	0.813675
H0YC58	Cell cycle and apoptosis regulator 2	CCAR2	tr|H0YC58|H0YC58_HUMAN Cell cycle and apoptosis regulator protein 2 (Fragment) OS=Homo sapiens OX=9606 GN=CCAR2 PE=1 SV=1	14.8197	16.5685	12.2259	12.8436	1.7488	-2.59375	-1.97612	1	0.76716	0.112341	0.67602	1	0.887624	0.326369	0.902142
F8W8Z9;Q8N4H5;Q8N4H5-3;Q8N4H5-2	Mitochondrial import receptor subunit TOM5 homolog	TOMM5	tr|F8W8Z9|F8W8Z9_HUMAN Mitochondrial import receptor subunit TOM5 homolog OS=Homo sapiens OX=9606 GN=TOMM5 PE=1 SV=1;sp|Q8N4H5|TOM5_HUMAN Mitochondrial import receptor subunit TOM5 homolog OS=Homo sapiens OX=9606 GN=TOMM5 PE=1 SV=1;sp|Q8N4H5-3|TOM5_HUMAN I	14.4319	15.3438	15.8442	12.464	0.911924	1.41239	-1.96788	1	0.41553	0.625325	Not found or tested	1	0.674891	0.796437
Q96H20-2;Q96H20;D6RJ86;D6RFY6;H0Y8S5;D6RBI1	Vacuolar-sorting protein SNF8	SNF8	sp|Q96H20-2|SNF8_HUMAN Isoform 2 of Vacuolar-sorting protein SNF8 OS=Homo sapiens OX=9606 GN=SNF8;sp|Q96H20|SNF8_HUMAN Vacuolar-sorting protein SNF8 OS=Homo sapiens OX=9606 GN=SNF8 PE=1 SV=1;tr|D6RJ86|D6RJ86_HUMAN ESCRT-II complex subunit VPS22 OS=Homo sap	16.6945	16.0439	16.027	14.7289	-0.650639	-0.667501	-1.96564	1	0.561566	0.568557	0.430077	1	0.761491	0.760435	0.800689
C9JJV1;Q9Y5U2-2;Q9Y5U2;A6NCC9;E9PME3;C9JHT9;E9PL88;C9JDU0	Protein TSSC4	TSSC4	tr|C9JJV1|C9JJV1_HUMAN Protein TSSC4 (Fragment) OS=Homo sapiens OX=9606 GN=TSSC4 PE=1 SV=8;sp|Q9Y5U2-2|TSSC4_HUMAN Isoform 2 of Protein TSSC4 OS=Homo sapiens OX=9606 GN=TSSC4;sp|Q9Y5U2|TSSC4_HUMAN Protein TSSC4 OS=Homo sapiens OX=9606 GN=TSSC4 PE=1 SV=3;tr	16.9089	15.6989	15.875	14.9459	-1.20999	-1.0339	-1.96294	1	0.365932	0.0905246	0.0266716	1	0.641779	0.294895	0.305192
Q9UJS0-2;Q9UJS0;R4GN64	Calcium-binding mitochondrial carrier protein Aralar2	SLC25A13	sp|Q9UJS0-2|CMC2_HUMAN Isoform 2 of Calcium-binding mitochondrial carrier protein Aralar2 OS=Homo sapiens OX=9606 GN=SLC25A13;sp|Q9UJS0|CMC2_HUMAN Calcium-binding mitochondrial carrier protein Aralar2 OS=Homo sapiens OX=9606 GN=SLC25A13 PE=1 SV=2	18.9079	18.6218	19.4117	16.953	-0.286043	0.503851	-1.95487	1	0.670062	0.264457	0.565892	1	0.832043	0.506002	0.860561
K4DI92;Q6NW29;D6RCM5;D6RDH6;E7EV43;Q6NW29-2	RWD domain-containing protein 4	RWDD4	tr|K4DI92|K4DI92_HUMAN RWD domain containing 4A OS=Homo sapiens OX=9606 GN=RWDD4 PE=1 SV=1;sp|Q6NW29|RWDD4_HUMAN RWD domain-containing protein 4 OS=Homo sapiens OX=9606 GN=RWDD4 PE=1 SV=3;tr|D6RCM5|D6RCM5_HUMAN RWD domain-containing protein 4 OS=Homo sapie	15.8784	13.3323	14.6151	13.9241	-2.54605	-1.26331	-1.95429	1	0.165225	0.305756	0.325926	1	0.515299	0.545853	0.729865
D6RFG8;P27707;D6RCP9;D6RG38	Deoxycytidine kinase	DCK	tr|D6RFG8|D6RFG8_HUMAN Deoxycytidine kinase OS=Homo sapiens OX=9606 GN=DCK PE=1 SV=1;sp|P27707|DCK_HUMAN Deoxycytidine kinase OS=Homo sapiens OX=9606 GN=DCK PE=1 SV=1;tr|D6RCP9|D6RCP9_HUMAN Deoxycytidine kinase OS=Homo sapiens OX=9606 GN=DCK PE=1 SV=1	17.3201	17.1518	14.8891	15.3673	-0.168229	-2.431	-1.95277	1	0.36511	0.00399885	0.00990373	1	0.641217	0.068822	0.223832
A0A6Q8PGA3;A0A6Q8PGV8;A0A6Q8PFJ4;O95140;A0A6Q8PGS9;O95140-2;Q5JXC5;A0A6Q8PGR2	Mitofusin-2	MFN2	tr|A0A6Q8PGA3|A0A6Q8PGA3_HUMAN Mitofusin-2 OS=Homo sapiens OX=9606 GN=MFN2 PE=1 SV=1;tr|A0A6Q8PGV8|A0A6Q8PGV8_HUMAN Mitofusin-2 OS=Homo sapiens OX=9606 GN=MFN2 PE=1 SV=1;tr|A0A6Q8PFJ4|A0A6Q8PFJ4_HUMAN Mitofusin-2 OS=Homo sapiens OX=9606 GN=MFN2 PE=1 SV=1;s	15.8986	16.2297	14.8101	13.9494	0.331015	-1.08853	-1.94928	1	0.470702	0.109893	0.180061	1	0.702145	0.322622	0.586702
C9J7M8;A0A0A0MRR3;Q7Z7C8;Q7Z7C8-2;Q7Z7C8-4	Transcription initiation factor TFIID subunit 8	TAF8	tr|C9J7M8|C9J7M8_HUMAN Transcription initiation factor TFIID subunit 8 OS=Homo sapiens OX=9606 GN=TAF8 PE=1 SV=1;tr|A0A0A0MRR3|A0A0A0MRR3_HUMAN TBP-associated factor 8 OS=Homo sapiens OX=9606 GN=TAF8 PE=1 SV=1;sp|Q7Z7C8|TAF8_HUMAN Transcription initiation	14.7841	13.7606	11.6634	12.8365	-1.02346	-3.12065	-1.94761	1	0.137039	0.00124524	0.0110367	1	0.493996	0.0431595	0.22679
P51153;Q96E17	Ras-related protein Rab-13	RAB13	sp|P51153|RAB13_HUMAN Ras-related protein Rab-13 OS=Homo sapiens OX=9606 GN=RAB13 PE=1 SV=1	16.6492	15.2808	16.497	14.7113	-1.36836	-0.152206	-1.93791	1	0.527133	0.793134	0.295633	1	0.741079	0.892804	0.701996
Q969G3;B4DGM3;Q969G3-2;A0A2R8Y855;J3QKS7;A0A2R8Y7U4;A0A2R8Y4T4;A0A2R8Y7I9;A0A2U3TZQ7;A0A2R8Y765;J3QR61;Q969G3-6;Q969G3-5;Q969G3-3;Q969G3-4;A0A2R8YES3;A0A2R8YD78;J3KT85;J3QKX6;A0A2R8YEB8;J3QL66;A0A2R8YDQ4	SWI/SNF-related matrix-associated actin-dependent regulator of chromatin subfamily E member 1	SMARCE1	sp|Q969G3|SMCE1_HUMAN SWI/SNF-related matrix-associated actin-dependent regulator of chromatin subfamily E member 1 OS=Homo sapiens OX=9606 GN=SMARCE1 PE=1 SV=2;tr|B4DGM3|B4DGM3_HUMAN SWI/SNF-related matrix-associated actin-dependent regulator of chromatin	16.9431	16.6253	15.2589	15.0052	-0.317783	-1.68417	-1.93788	1	0.213243	0.0136423	0.000631167	1	0.543678	0.1189	0.0996273
P68431	Histone H3.1	HIST1H3A	sp|P68431|H31_HUMAN Histone H3.1 OS=Homo sapiens OX=9606 GN=H3C1 PE=1 SV=2	15.3921	14.3171	16.1634	13.4588	-1.07499	0.771258	-1.93333	1	0.349603	0.548432	0.498917	1	0.63017	0.746388	0.829194
A0A3B3IRW6;Q2KHR3;Q2KHR3-2;H0YCQ7	Glutamine and serine-rich protein 1	QSER1	tr|A0A3B3IRW6|A0A3B3IRW6_HUMAN Glutamine and serine-rich protein 1 OS=Homo sapiens OX=9606 GN=QSER1 PE=1 SV=1;sp|Q2KHR3|QSER1_HUMAN Glutamine and serine-rich protein 1 OS=Homo sapiens OX=9606 GN=QSER1 PE=1 SV=3;sp|Q2KHR3-2|QSER1_HUMAN Isoform 2 of Glutamin	16.0512	14.5958	13.2269	14.1193	-1.45541	-2.82431	-1.93192	1	0.0123562	0.00280144	0.00387595	1	0.347919	0.0618259	0.16367
K7EPF6		PGD	tr|K7EPF6|K7EPF6_HUMAN Phosphogluconate dehydrogenase (NADP(+)-dependent, decarboxylating) (Fragment) OS=Homo sapiens OX=9606 GN=PGD PE=1 SV=1	13.2531		11.5862	11.3219	Not enough replicates	-1.66685	-1.93122	1	Not found or tested	Not found or tested	Not found or tested	1
Q9NW64;E5RJW4;Q9NW64-2;E5RHA8	Pre-mRNA-splicing factor RBM22	RBM22	sp|Q9NW64|RBM22_HUMAN Pre-mRNA-splicing factor RBM22 OS=Homo sapiens OX=9606 GN=RBM22 PE=1 SV=1;tr|E5RJW4|E5RJW4_HUMAN Pre-mRNA-splicing factor RBM22 (Fragment) OS=Homo sapiens OX=9606 GN=RBM22 PE=1 SV=1;sp|Q9NW64-2|RBM22_HUMAN Isoform 2 of Pre-mRNA-splici	16.7356	16.3313	14.3514	14.8119	-0.404289	-2.38413	-1.92363	1	0.846553	0.351577	0.711268	1	0.924687	0.591303	0.912237
Q13015	Protein AF1q	MLLT11	sp|Q13015|AF1Q_HUMAN Protein AF1q OS=Homo sapiens OX=9606 GN=MLLT11 PE=1 SV=1	16.3954	16.2443	15.5434	14.4805	-0.151165	-0.852023	-1.91495	1	0.587934	0.24531	0.243954	1	0.777382	0.484607	0.655223
P51843-2;P51843	Nuclear receptor subfamily 0 group B member 1	NR0B1	sp|P51843-2|NR0B1_HUMAN Isoform 2 of Nuclear receptor subfamily 0 group B member 1 OS=Homo sapiens OX=9606 GN=NR0B1;sp|P51843|NR0B1_HUMAN Nuclear receptor subfamily 0 group B member 1 OS=Homo sapiens OX=9606 GN=NR0B1 PE=1 SV=2	15.1696	16.3429	14.0046	13.2577	1.1733	-1.16493	-1.91187	1	0.231085	0.0777595	Not found or tested	1	0.552315	0.272403
Q15645;Q15645-2;H0YAL2	Pachytene checkpoint protein 2 homolog	TRIP13	sp|Q15645|PCH2_HUMAN Pachytene checkpoint protein 2 homolog OS=Homo sapiens OX=9606 GN=TRIP13 PE=1 SV=2	17.9956	17.7744	16.1451	16.0843	-0.221206	-1.85051	-1.91124	1	0.151943	0.00069124	0.00142368	1	0.506041	0.0340967	0.123734
O75792;A0A2R8Y606;A0A2R8Y658	Ribonuclease H2 subunit A	RNASEH2A	sp|O75792|RNH2A_HUMAN Ribonuclease H2 subunit A OS=Homo sapiens OX=9606 GN=RNASEH2A PE=1 SV=2	16.7826	16.0942	14.184	14.8744	-0.688459	-2.59869	-1.90823	1	0.467487	0.138677	0.0627153	1	0.701095	0.36402	0.410609
Q9NUP1	Biogenesis of lysosome-related organelles complex 1 subunit 4	BLOC1S4	sp|Q9NUP1|BL1S4_HUMAN Biogenesis of lysosome-related organelles complex 1 subunit 4 OS=Homo sapiens OX=9606 GN=BLOC1S4 PE=1 SV=1	14.9881	14.3746	13.9928	13.0813	-0.613499	-0.99537	-1.90688	1	0.237416	0.130967	0.222887	1	0.553197	0.353919	0.63705
H7C096;J3KN59;Q12982;Q12982-2;Q86WG3;Q86WG3-3	BCL2/adenovirus E1B 19 kDa protein-interacting protein 2	BNIP2	tr|H7C096|H7C096_HUMAN BCL2/adenovirus E1B 19 kDa protein-interacting protein 2 (Fragment) OS=Homo sapiens OX=9606 GN=BNIP2 PE=1 SV=1;tr|J3KN59|J3KN59_HUMAN BCL2/adenovirus E1B 19 kDa protein-interacting protein 2 OS=Homo sapiens OX=9606 GN=BNIP2 PE=1 SV=1	15.7688	13.2979	15.2935	13.8686	-2.47091	-0.475359	-1.9002	1	0.00623073	0.0930934	0.353101	1	0.284021	0.29843	0.74668
A0A087WWF6;P49005;F8W8R3;C9IZD2;C9J8Z7;C9JLE1;C9JHC7;H7C1B3	DNA polymerase delta subunit 2	POLD2	tr|A0A087WWF6|A0A087WWF6_HUMAN DNA polymerase delta subunit 2 OS=Homo sapiens OX=9606 GN=POLD2 PE=1 SV=1;sp|P49005|DPOD2_HUMAN DNA polymerase delta subunit 2 OS=Homo sapiens OX=9606 GN=POLD2 PE=1 SV=1;tr|F8W8R3|F8W8R3_HUMAN DNA polymerase delta subunit 2 O	16.5714	16.7748	13.5764	14.6714	0.20343	-2.99502	-1.90001	1	0.659966	0.00424009	0.036465	1	0.826777	0.0702818	0.340948
P51692;K7EK35;A0A7I2V380;A0A7I2YQY3;P42229;K7EIF9;A0A7I2YQF1;P42229-2;C9J4I3	Signal transducer and activator of transcription 5B;Signal transducer and activator of transcription;Signal transducer and activator of transcription 5A	STAT5B	sp|P51692|STA5B_HUMAN Signal transducer and activator of transcription 5B OS=Homo sapiens OX=9606 GN=STAT5B PE=1 SV=2;tr|K7EK35|K7EK35_HUMAN Signal transducer and activator of transcription OS=Homo sapiens OX=9606 GN=STAT5A PE=1 SV=1;tr|A0A7I2V380|A0A7I2V3	16.7485	17.0342	14.261	14.8634	0.285785	-2.48746	-1.88509	1	0.941695	0.0204291	0.122117	1	0.970022	0.140026	0.510702
A0A140TA86;Q5XKP0;K7EIR2;A0A140TA84	Protein QIL1	QIL1	tr|A0A140TA86|A0A140TA86_HUMAN MICOS complex subunit MIC13 OS=Homo sapiens OX=9606 GN=MICOS13 PE=1 SV=1;sp|Q5XKP0|MIC13_HUMAN MICOS complex subunit MIC13 OS=Homo sapiens OX=9606 GN=MICOS13 PE=1 SV=1	17.8317	16.8189	17.8038	15.9499	-1.0128	-0.0279125	-1.88183	1	0.477095	0.860693	0.412042	1	0.707424	0.933027	0.792227
Q9Y5J5	Pleckstrin homology-like domain family A member 3	PHLDA3	sp|Q9Y5J5|PHLA3_HUMAN Pleckstrin homology-like domain family A member 3 OS=Homo sapiens OX=9606 GN=PHLDA3 PE=1 SV=1	14.947	17.2274	13.5417	13.0733	2.28036	-1.40535	-1.87378	1	0.186078	0.154229	0.0495821	1	0.529652	0.383507	0.375896
A0A0A0MTS8;Q6P4F2	Adrenodoxin-like protein, mitochondrial	FDX1L	tr|A0A0A0MTS8|A0A0A0MTS8_HUMAN Ferredoxin-2, mitochondrial OS=Homo sapiens OX=9606 GN=FDX2 PE=1 SV=1;sp|Q6P4F2|FDX2_HUMAN Ferredoxin-2, mitochondrial OS=Homo sapiens OX=9606 GN=FDX2 PE=1 SV=2	15.7335	14.3801	12.0273	13.8621	-1.35342	-3.70624	-1.87149	1	0.450059	0.0655753	0.430162	1	0.693552	0.249708	0.800689
H0Y612;Q9UPN9-2;Q9UPN9	E3 ubiquitin-protein ligase TRIM33	TRIM33	tr|H0Y612|H0Y612_HUMAN E3 ubiquitin-protein ligase TRIM33 (Fragment) OS=Homo sapiens OX=9606 GN=TRIM33 PE=1 SV=1;sp|Q9UPN9-2|TRI33_HUMAN Isoform Beta of E3 ubiquitin-protein ligase TRIM33 OS=Homo sapiens OX=9606 GN=TRIM33;sp|Q9UPN9|TRI33_HUMAN E3 ubiquitin	15.7981	16.1807	13.8567	13.9284	0.382633	-1.94137	-1.86967	1	0.465864	0.0787929	0.112777	1	0.700662	0.273366	0.494027
P43378;A0A0A0MR09;H3BQT6	Tyrosine-protein phosphatase non-receptor type 9;Protein-tyrosine-phosphatase	PTPN9	sp|P43378|PTN9_HUMAN Tyrosine-protein phosphatase non-receptor type 9 OS=Homo sapiens OX=9606 GN=PTPN9 PE=1 SV=1;tr|A0A0A0MR09|A0A0A0MR09_HUMAN Tyrosine-protein phosphatase non-receptor type 9 OS=Homo sapiens OX=9606 GN=PTPN9 PE=1 SV=1	15.9828	16.7837	14.4001	14.1132	0.80087	-1.58271	-1.86962	1	0.11858	0.00047172	0.0536211	1	0.477683	0.0302165	0.388426
Q6P3X3;A0A3B3IS02;F8WCH1	Tetratricopeptide repeat protein 27	TTC27	sp|Q6P3X3|TTC27_HUMAN Tetratricopeptide repeat protein 27 OS=Homo sapiens OX=9606 GN=TTC27 PE=1 SV=1	15.7375	16.5024	14.4438	13.8742	0.764828	-1.29371	-1.86332	1	0.831418	0.0378418	0.192366	1	0.916274	0.185189	0.601424
Q8NBN3;Q8NBN3-3;Q8NBN3-2	Transmembrane protein 87A	TMEM87A	sp|Q8NBN3|TM87A_HUMAN Transmembrane protein 87A OS=Homo sapiens OX=9606 GN=TMEM87A PE=1 SV=3;sp|Q8NBN3-3|TM87A_HUMAN Isoform 3 of Transmembrane protein 87A OS=Homo sapiens OX=9606 GN=TMEM87A	15.9779	15.1768	14.2677	14.1236	-0.801026	-1.71011	-1.85424	1	0.845395	0.103283	0.0248298	1	0.923957	0.31312	0.296196
P51857;P51857-2;P51857-3	3-oxo-5-beta-steroid 4-dehydrogenase	AKR1D1	sp|P51857|AK1D1_HUMAN Aldo-keto reductase family 1 member D1 OS=Homo sapiens OX=9606 GN=AKR1D1 PE=1 SV=1;sp|P51857-2|AK1D1_HUMAN Isoform 2 of Aldo-keto reductase family 1 member D1 OS=Homo sapiens OX=9606 GN=AKR1D1;sp|P51857-3|AK1D1_HUMAN Isoform 3 of Aldo	21.2945	20.336	21.3817	19.4423	-0.958423	0.0872781	-1.85215	1	0.5758	0.680999	0.350773	1	0.768696	0.830582	0.745482
Q9ULW0;Q9ULW0-2	Targeting protein for Xklp2	TPX2	sp|Q9ULW0|TPX2_HUMAN Targeting protein for Xklp2 OS=Homo sapiens OX=9606 GN=TPX2 PE=1 SV=2;sp|Q9ULW0-2|TPX2_HUMAN Isoform 2 of Targeting protein for Xklp2 OS=Homo sapiens OX=9606 GN=TPX2	12.4878	14.902	11.1059	10.6363	2.41421	-1.38195	-1.85158	1	Not found or tested	Not found or tested	Not found or tested	1
O75391;I3L0X5;I3L4C3;I3L0Q5	Sperm-associated antigen 7	SPAG7	sp|O75391|SPAG7_HUMAN Sperm-associated antigen 7 OS=Homo sapiens OX=9606 GN=SPAG7 PE=1 SV=2;tr|I3L0X5|I3L0X5_HUMAN Sperm-associated antigen 7 OS=Homo sapiens OX=9606 GN=SPAG7 PE=1 SV=1;tr|I3L4C3|I3L4C3_HUMAN Sperm-associated antigen 7 OS=Homo sapiens OX=96	17.1102	17.1533	13.6468	15.2596	0.0430957	-3.46345	-1.85061	1	0.360936	0.022782	0.0390627	1	0.638103	0.144543	0.352079
Q92466;Q92466-2;Q92466-4;A0A087X0X5;Q92466-5;A0A087WW71;Q92466-3;A0A087WYT8;A0A087WV56;A0A087WTQ7	DNA damage-binding protein 2	DDB2	sp|Q92466|DDB2_HUMAN DNA damage-binding protein 2 OS=Homo sapiens OX=9606 GN=DDB2 PE=1 SV=1;sp|Q92466-2|DDB2_HUMAN Isoform D1 of DNA damage-binding protein 2 OS=Homo sapiens OX=9606 GN=DDB2;sp|Q92466-4|DDB2_HUMAN Isoform D3 of DNA damage-binding protein 2	15.2329	17.5462	13.2265	13.3898	2.31336	-2.00634	-1.8431	1	0.000612616	0.00531721	0.00413568	1	0.19192	0.078717	0.1664
A0A0G2JIS2;Q96KQ7-2;Q96KQ7;A2ABF8;A0A0G2JIR1;A2ABF9;A0A0G2JK64;Q96KQ7-3;A0A0G2JRR0;A0A0G2JRN8	Histone-lysine N-methyltransferase EHMT2	EHMT2	tr|A0A0G2JIS2|A0A0G2JIS2_HUMAN Histone-lysine N-methyltransferase EHMT2 OS=Homo sapiens OX=9606 GN=EHMT2 PE=1 SV=1;sp|Q96KQ7-2|EHMT2_HUMAN Isoform 2 of Histone-lysine N-methyltransferase EHMT2 OS=Homo sapiens OX=9606 GN=EHMT2;sp|Q96KQ7|EHMT2_HUMAN Histone-	16.2225	14.7346	13.6846	14.3794	-1.48798	-2.53798	-1.84308	1	0.0922132	0.00020156	0.00476253	1	0.468266	0.0229817	0.176543
Q8WTS6;D6RJA0	Histone-lysine N-methyltransferase SETD7	SETD7	sp|Q8WTS6|SETD7_HUMAN Histone-lysine N-methyltransferase SETD7 OS=Homo sapiens OX=9606 GN=SETD7 PE=1 SV=1;tr|D6RJA0|D6RJA0_HUMAN [Histone H3]-lysine(4) N-methyltransferase OS=Homo sapiens OX=9606 GN=SETD7 PE=1 SV=1	17.945	17.321	15.8566	16.1024	-0.623993	-2.08838	-1.8425	1	0.0590252	0.00270207	0.0577852	1	0.433591	0.0610906	0.397763
Q9UHX1-2;Q9UHX1;A0A0J9YVP6;A0A0J9YYL3;A0A0J9YXX5;Q9UHX1-4;A0A0J9YXJ8;Q9UHX1-3;A0A0J9YWM1;H0YEM1	Poly(U)-binding-splicing factor PUF60	PUF60	sp|Q9UHX1-2|PUF60_HUMAN Isoform 2 of Poly(U)-binding-splicing factor PUF60 OS=Homo sapiens OX=9606 GN=PUF60;sp|Q9UHX1|PUF60_HUMAN Poly(U)-binding-splicing factor PUF60 OS=Homo sapiens OX=9606 GN=PUF60 PE=1 SV=1;tr|A0A0J9YVP6|A0A0J9YVP6_HUMAN 60 kDa poly(U)	17.8239	17.6409	16.6239	15.9851	-0.182995	-1.20004	-1.83876	1	0.595603	0.20728	0.170652	1	0.782937	0.44128	0.57595
A0A1B0GUA8;Q9H1H9-3;Q9H1H9-4;Q9H1H9-2;Q9H1H9;H0Y307	Kinesin-like protein KIF13A	KIF13A	tr|A0A1B0GUA8|A0A1B0GUA8_HUMAN Kinesin-like protein KIF13A OS=Homo sapiens OX=9606 GN=KIF13A PE=1 SV=1;sp|Q9H1H9-3|KI13A_HUMAN Isoform 3 of Kinesin-like protein KIF13A OS=Homo sapiens OX=9606 GN=KIF13A;sp|Q9H1H9-4|KI13A_HUMAN Isoform 4 of Kinesin-like prot	14.76	14.9366	13.6745	12.9242	0.176512	-1.08552	-1.83587	1	0.777418	0.0677291	0.0632383	1	0.892303	0.254435	0.410609
Q93096;A0A0D9SGK2;A0A3B3ISR8	Protein tyrosine phosphatase type IVA 1	PTP4A1	sp|Q93096|TP4A1_HUMAN Protein tyrosine phosphatase type IVA 1 OS=Homo sapiens OX=9606 GN=PTP4A1 PE=1 SV=2;tr|A0A0D9SGK2|A0A0D9SGK2_HUMAN Protein tyrosine phosphatase type IVA 1 OS=Homo sapiens OX=9606 GN=PTP4A1 PE=1 SV=1	16.2992	15.4617	13.9053	14.4644	-0.837573	-2.39395	-1.83489	1	0.497059	0.0906708	0.0161676	1	0.720143	0.294895	0.253602
X6RLT1;H0UI80;Q8IXH7-4;Q8IXH7;Q8IXH7-3	Negative elongation factor C/D	NELFCD	tr|X6RLT1|X6RLT1_HUMAN Negative elongation factor C/D (Fragment) OS=Homo sapiens OX=9606 GN=NELFCD PE=1 SV=1;tr|H0UI80|H0UI80_HUMAN Negative elongation factor C/D OS=Homo sapiens OX=9606 GN=NELFCD PE=1 SV=1;sp|Q8IXH7-4|NELFD_HUMAN Isoform NELF-D of Negativ	17.4344	16.6478	15.2479	15.6008	-0.786572	-2.18648	-1.83358	1	0.0539251	0.00096687	0.0294273	1	0.43021	0.037958	0.315363
Q9NRU3-2;Q9NRU3	Metal transporter CNNM1	CNNM1	sp|Q9NRU3-2|CNNM1_HUMAN Isoform 2 of Metal transporter CNNM1 OS=Homo sapiens OX=9606 GN=CNNM1;sp|Q9NRU3|CNNM1_HUMAN Metal transporter CNNM1 OS=Homo sapiens OX=9606 GN=CNNM1 PE=1 SV=3	19.0202	17.1353	16.7137	17.1902	-1.88492	-2.30652	-1.83005	1	0.0462739	0.0190326	0.0162503	1	0.422941	0.136071	0.253901
Q96NA2	Rab-interacting lysosomal protein	RILP	sp|Q96NA2|RILP_HUMAN Rab-interacting lysosomal protein OS=Homo sapiens OX=9606 GN=RILP PE=1 SV=1	13.5294	15.4615		11.7034	1.93211	-100	-1.82601	1	0.409167	0	Not found or tested	1	0.670426	0
Q9BW61	DET1- and DDB1-associated protein 1	DDA1	sp|Q9BW61|DDA1_HUMAN DET1- and DDB1-associated protein 1 OS=Homo sapiens OX=9606 GN=DDA1 PE=1 SV=1	15.6005	15.7738	13.902	13.7766	0.173312	-1.69847	-1.82388	1	0.877657	0.0203426	0.0889949	1	0.941886	0.140026	0.452918
B7Z7F3;Q9H6Z4-3;Q9H6Z4-2;Q9H6Z4;K7EIJ4;K7EMH9;K7ENJ2;K7EID7;K7ENB9;K7EPW1;K7ESQ0;K7EN31	Ran-binding protein 3	RANBP3	tr|B7Z7F3|B7Z7F3_HUMAN Ran-binding protein 3 OS=Homo sapiens OX=9606 GN=RANBP3 PE=1 SV=1;sp|Q9H6Z4-3|RANB3_HUMAN Isoform 3 of Ran-binding protein 3 OS=Homo sapiens OX=9606 GN=RANBP3;sp|Q9H6Z4-2|RANB3_HUMAN Isoform 2 of Ran-binding protein 3 OS=Homo sapiens	17.0463	16.9496	15.5803	15.2244	-0.0967594	-1.46608	-1.82192	1	0.974538	0.196202	0.502838	1	0.985831	0.429848	0.831109
C9JC87;O00189;C9IZL5;H7C0A0;C9JWL4;C9JMG3;F8WDR3;F8WCC5;H7BZV3;F8WCR6	AP-4 complex subunit mu-1	AP4M1	tr|C9JC87|C9JC87_HUMAN AP-4 complex subunit mu-1 OS=Homo sapiens OX=9606 GN=AP4M1 PE=1 SV=1;sp|O00189|AP4M1_HUMAN AP-4 complex subunit mu-1 OS=Homo sapiens OX=9606 GN=AP4M1 PE=1 SV=2;tr|C9IZL5|C9IZL5_HUMAN AP-4 complex subunit mu-1 OS=Homo sapiens OX=9606	15.2192	14.6025	13.862	13.403	-0.616719	-1.35728	-1.81623	1	0.502856	0.18127	0.180306	1	0.723792	0.414039	0.586895
Q15788-2;Q15788-3;Q15788;B5MCN7	Nuclear receptor coactivator 1	NCOA1	sp|Q15788-2|NCOA1_HUMAN Isoform 2 of Nuclear receptor coactivator 1 OS=Homo sapiens OX=9606 GN=NCOA1;sp|Q15788-3|NCOA1_HUMAN Isoform 3 of Nuclear receptor coactivator 1 OS=Homo sapiens OX=9606 GN=NCOA1;sp|Q15788|NCOA1_HUMAN Nuclear receptor coactivator 1 O	14.5467	11.9038	12.6714	12.7355	-2.64288	-1.87534	-1.81124	1	0.149722	0.155572	0.13547	1	0.504334	0.385641	0.52683
Q9Y5Q9;A0A494C1S7;Q9Y5Q9-2;H7C0C0;H7C143;F8WC64	General transcription factor 3C polypeptide 3	GTF3C3	sp|Q9Y5Q9|TF3C3_HUMAN General transcription factor 3C polypeptide 3 OS=Homo sapiens OX=9606 GN=GTF3C3 PE=1 SV=1;tr|A0A494C1S7|A0A494C1S7_HUMAN General transcription factor 3C polypeptide 3 OS=Homo sapiens OX=9606 GN=GTF3C3 PE=1 SV=1;sp|Q9Y5Q9-2|TF3C3_HUMAN	16.2086	16.7305	14.9254	14.4029	0.521908	-1.2832	-1.80567	1	0.131402	0.0470367	0.231408	1	0.489097	0.209704	0.643339
Q68CZ2;Q68CZ2-2;E9PCX8;C9JHU5;Q68CZ2-3;Q68CZ2-4;C9JTD0;C9JWN9;H0Y4U1	Tensin-3	TNS3	sp|Q68CZ2|TENS3_HUMAN Tensin-3 OS=Homo sapiens OX=9606 GN=TNS3 PE=1 SV=2;sp|Q68CZ2-2|TENS3_HUMAN Isoform 2 of Tensin-3 OS=Homo sapiens OX=9606 GN=TNS3;tr|E9PCX8|E9PCX8_HUMAN Tensin-3 (Fragment) OS=Homo sapiens OX=9606 GN=TNS3 PE=1 SV=8	18.7056	18.5352	16.1182	16.9005	-0.17041	-2.58744	-1.8051	1	0.264451	0.00044476	0.00573845	1	0.574486	0.0293018	0.189699
O14966;O14966-3;O14966-2	Ras-related protein Rab-7L1	RAB29	sp|O14966|RAB7L_HUMAN Ras-related protein Rab-7L1 OS=Homo sapiens OX=9606 GN=RAB29 PE=1 SV=1;sp|O14966-3|RAB7L_HUMAN Isoform 3 of Ras-related protein Rab-7L1 OS=Homo sapiens OX=9606 GN=RAB29;sp|O14966-2|RAB7L_HUMAN Isoform 2 of Ras-related protein Rab-7L1	17.7862	16.8333	17.6064	15.9871	-0.952845	-0.179764	-1.79902	1	0.46541	0.434543	0.0889126	1	0.700278	0.662581	0.452918
E7EWP0;O43674-2;O43674;H0Y886;F8WDZ2;F8WDD2;A0A7P0TAR2;A0A087WYD0	NADH dehydrogenase [ubiquinone] 1 beta subcomplex subunit 5, mitochondrial	NDUFB5	tr|E7EWP0|E7EWP0_HUMAN Complex I-SGDH OS=Homo sapiens OX=9606 GN=NDUFB5 PE=1 SV=1;sp|O43674-2|NDUB5_HUMAN Isoform 2 of NADH dehydrogenase [ubiquinone] 1 beta subcomplex subunit 5, mitochondrial OS=Homo sapiens OX=9606 GN=NDUFB5;sp|O43674|NDUB5_HUMAN NADH d	16.9913	17.725	17.8727	15.1958	0.733751	0.881479	-1.79546	1	0.169123	0.132177	0.610658	1	0.517419	0.355792	0.874642
Q99720;Q5T1J1;Q99720-5;Q99720-2;A0A7P0TA12;B4DR71;Q99720-3;A0A7P0T9D5;A0A7P0Z4C2;Q99720-4	Sigma non-opioid intracellular receptor 1	SIGMAR1	sp|Q99720|SGMR1_HUMAN Sigma non-opioid intracellular receptor 1 OS=Homo sapiens OX=9606 GN=SIGMAR1 PE=1 SV=1;tr|Q5T1J1|Q5T1J1_HUMAN Sigma 1-type opioid receptor OS=Homo sapiens OX=9606 GN=SIGMAR1 PE=1 SV=1;sp|Q99720-5|SGMR1_HUMAN Isoform 5 of Sigma non-opi	16.7709	16.4567	16.34	14.9759	-0.314256	-0.430976	-1.79501	1	0.867694	0.736194	0.452123	1	0.936971	0.861279	0.81146
Q8WXA9-2;Q8WXA9;A0A087WY03;E5RFV3;H0YC47	Splicing regulatory glutamine/lysine-rich protein 1	SREK1	sp|Q8WXA9-2|SREK1_HUMAN Isoform 2 of Splicing regulatory glutamine/lysine-rich protein 1 OS=Homo sapiens OX=9606 GN=SREK1;sp|Q8WXA9|SREK1_HUMAN Splicing regulatory glutamine/lysine-rich protein 1 OS=Homo sapiens OX=9606 GN=SREK1 PE=1 SV=1	17.2599	16.8616	16.1609	15.4656	-0.398282	-1.09898	-1.79429	1	0.331368	0.0934294	0.264922	1	0.617376	0.29843	0.673494
Q15723-4;Q15723-2;Q15723-3;Q15723-1;Q15723	ETS-related transcription factor Elf-2	ELF2	sp|Q15723-4|ELF2_HUMAN Isoform 4 of ETS-related transcription factor Elf-2 OS=Homo sapiens OX=9606 GN=ELF2;sp|Q15723-2|ELF2_HUMAN Isoform 2 of ETS-related transcription factor Elf-2 OS=Homo sapiens OX=9606 GN=ELF2;sp|Q15723-3|ELF2_HUMAN Isoform 3 of ETS-re	14.0199			12.2311	Not enough replicates	Not enough replicates	-1.78876	1	Not found or tested	Not found or tested	Not found or tested	1
P61204;P61204-2;F5H423;F5H0C7;H0YGG7;F5H1V1;F5H6T5;F8WDB3	ADP-ribosylation factor 3	ARF3	sp|P61204|ARF3_HUMAN ADP-ribosylation factor 3 OS=Homo sapiens OX=9606 GN=ARF3 PE=1 SV=2;sp|P61204-2|ARF3_HUMAN Isoform 2 of ADP-ribosylation factor 3 OS=Homo sapiens OX=9606 GN=ARF3;tr|F5H423|F5H423_HUMAN Uncharacterized protein OS=Homo sapiens OX=9606 PE	16.0954	15.5562	16.1153	14.3066	-0.539161	0.0199463	-1.78873	1	0.767487	0.741465	0.593844	1	0.887676	0.864879	0.868214
P51617-2;P51617;D3YTB5;P51617-4;P51617-3;H7C224;H7C2I6;H7C3C1;H7C1F0;H7C3G8;F8WAB6	Interleukin-1 receptor-associated kinase 1	IRAK1	sp|P51617-2|IRAK1_HUMAN Isoform 2 of Interleukin-1 receptor-associated kinase 1 OS=Homo sapiens OX=9606 GN=IRAK1;sp|P51617|IRAK1_HUMAN Interleukin-1 receptor-associated kinase 1 OS=Homo sapiens OX=9606 GN=IRAK1 PE=1 SV=2;tr|D3YTB5|D3YTB5_HUMAN Interleukin-	15.8515	15.4537	13.312	14.0651	-0.397768	-2.53942	-1.78638	1	0.359629	0.0141605	0.0177562	1	0.637629	0.120502	0.262127
H3BSW6;Q2VPK5-5;Q2VPK5;Q2VPK5-3;H3BNM3	Cytoplasmic tRNA 2-thiolation protein 2	CTU2	tr|H3BSW6|H3BSW6_HUMAN Cytoplasmic tRNA 2-thiolation protein 2 OS=Homo sapiens OX=9606 GN=CTU2 PE=1 SV=1;sp|Q2VPK5-5|CTU2_HUMAN Isoform 3 of Cytoplasmic tRNA 2-thiolation protein 2 OS=Homo sapiens OX=9606 GN=CTU2;sp|Q2VPK5|CTU2_HUMAN Cytoplasmic tRNA 2-thi	15.7309	15.7144	13.9371	13.9454	-0.016515	-1.79375	-1.78554	1	0.741354	0.055757	0.0906908	1	0.872893	0.227143	0.454636
Q9GZY0	Nuclear RNA export factor 2	NXF2	sp|Q9GZY0|NXF2_HUMAN Nuclear RNA export factor 2 OS=Homo sapiens OX=9606 GN=NXF2 PE=1 SV=1	18.8494	17.4012	17.2511	17.0648	-1.44826	-1.59837	-1.78463	1	0.438104	0.458552	0.288325	1	0.688814	0.680443	0.695505
F5H785;P0DI82;P0DI81;E5RFG0;P0DI81-3	Trafficking protein particle complex subunit 2B;Trafficking protein particle complex subunit 2	TRAPPC2	tr|F5H785|F5H785_HUMAN Trafficking protein particle complex subunit 2 OS=Homo sapiens OX=9606 GN=TRAPPC2 PE=1 SV=1;sp|P0DI82|TPC2B_HUMAN Trafficking protein particle complex subunit 2B OS=Homo sapiens OX=9606 GN=TRAPPC2B PE=1 SV=1;sp|P0DI81|TPC2A_HUMAN Tra	15.9097	15.0301	14.0088	14.1261	-0.879611	-1.90095	-1.78364	1	0.233925	0.158346	0.114128	1	0.552315	0.388385	0.496518
J3KNZ9	Fibrosin	FBRS	tr|J3KNZ9|J3KNZ9_HUMAN Probable fibrosin-1 OS=Homo sapiens OX=9606 GN=FBRS PE=1 SV=1	12.2978	12.593		10.5142	0.295211	Not enough replicates	-1.78354	1	0.388443	Not found or tested	Not found or tested	1	0.654671
P06400;A0A3B3IS71;A0A2R8YFL6	Retinoblastoma-associated protein	RB1	sp|P06400|RB_HUMAN Retinoblastoma-associated protein OS=Homo sapiens OX=9606 GN=RB1 PE=1 SV=2;tr|A0A3B3IS71|A0A3B3IS71_HUMAN Retinoblastoma-associated protein OS=Homo sapiens OX=9606 GN=RB1 PE=1 SV=1	16.5914	17.6005	14.7352	14.8081	1.00903	-1.85623	-1.78331	1	0.54491	0.00210666	0.142558	1	0.751024	0.0552402	0.535969
Q7Z4H7;Q5VY60;Q7Z4H7-3;Q7Z4H7-2;Q5SYF9	HAUS augmin-like complex subunit 6	HAUS6	sp|Q7Z4H7|HAUS6_HUMAN HAUS augmin-like complex subunit 6 OS=Homo sapiens OX=9606 GN=HAUS6 PE=1 SV=2;tr|Q5VY60|Q5VY60_HUMAN HAUS augmin-like complex subunit 6 OS=Homo sapiens OX=9606 GN=HAUS6 PE=1 SV=1;sp|Q7Z4H7-3|HAUS6_HUMAN Isoform 3 of HAUS augmin-like c	15.7088	16.6481	13.9578	13.9257	0.939235	-1.75101	-1.7831	1	0.432811	0.0187497	0.31233	1	0.685551	0.135311	0.716051
Q8N806;E9PCJ7;H0YJY4;H0YJM2;G3V336;H0YJA0	Putative E3 ubiquitin-protein ligase UBR7	UBR7	sp|Q8N806|UBR7_HUMAN Putative E3 ubiquitin-protein ligase UBR7 OS=Homo sapiens OX=9606 GN=UBR7 PE=1 SV=2;tr|E9PCJ7|E9PCJ7_HUMAN Putative E3 ubiquitin-protein ligase UBR7 OS=Homo sapiens OX=9606 GN=UBR7 PE=1 SV=2;tr|H0YJY4|H0YJY4_HUMAN Putative E3 ubiquitin	15.166	16.2794	12.4902	13.3845	1.11346	-2.67579	-1.78145	1	0.39341	0.00369999	0.0644748	1	0.658052	0.0670205	0.41129
G3V198;Q12769;E9PR16;Q12769-2	Nuclear pore complex protein Nup160	NUP160	tr|G3V198|G3V198_HUMAN Nuclear pore complex protein Nup160 (Fragment) OS=Homo sapiens OX=9606 GN=NUP160 PE=1 SV=2;sp|Q12769|NU160_HUMAN Nuclear pore complex protein Nup160 OS=Homo sapiens OX=9606 GN=NUP160 PE=1 SV=3;tr|E9PR16|E9PR16_HUMAN Nuclear pore comp	15.015	16.1639	13.8564	13.2346	1.14895	-1.15855	-1.7804	1	0.895944	0.101186	0.400567	1	0.950417	0.310603	0.785456
O60671-2;O60671;D6R9A1;O60671-3	Cell cycle checkpoint protein RAD1	RAD1	sp|O60671-2|RAD1_HUMAN Isoform 2 of Cell cycle checkpoint protein RAD1 OS=Homo sapiens OX=9606 GN=RAD1;sp|O60671|RAD1_HUMAN Cell cycle checkpoint protein RAD1 OS=Homo sapiens OX=9606 GN=RAD1 PE=1 SV=1;tr|D6R9A1|D6R9A1_HUMAN Cell cycle checkpoint protein RA	16.3053	15.5116	15.2464	14.5284	-0.793693	-1.05882	-1.77687	1	Not found or tested	0.0362567	0.0745621	1		0.183439	0.427134
U3KQH1;Q8IYD2	Kelch domain-containing protein 8A	KLHDC8A	tr|U3KQH1|U3KQH1_HUMAN Kelch domain-containing protein 8A OS=Homo sapiens OX=9606 GN=KLHDC8A PE=4 SV=1;sp|Q8IYD2|KLD8A_HUMAN Kelch domain-containing protein 8A OS=Homo sapiens OX=9606 GN=KLHDC8A PE=1 SV=2	17.9713	16.4916	17.4971	16.204	-1.47967	-0.474201	-1.76733	1	0.124454	0.343992	0.0938304	1	0.485441	0.586228	0.461477
P23497;C9JBL0;E9PHV6;P23497-7;P23497-6;P23497-5;P23497-2;P23497-3;P23497-4;H7BYP4;U5Y3L1;Q9H930-3;Q9H930-1;Q9H930-2;Q9H930	Nuclear autoantigen Sp-100	SP100	sp|P23497|SP100_HUMAN Nuclear autoantigen Sp-100 OS=Homo sapiens OX=9606 GN=SP100 PE=1 SV=3	16.0254	15.2767	13.6059	14.2582	-0.74865	-2.41944	-1.76716	1	0.0831278	0.0012356	0.000858275	1	0.453842	0.0431595	0.105869
Q53GA4	Pleckstrin homology-like domain family A member 2	PHLDA2	sp|Q53GA4|PHLA2_HUMAN Pleckstrin homology-like domain family A member 2 OS=Homo sapiens OX=9606 GN=PHLDA2 PE=1 SV=2	15.0457	14.9366	14.7049	13.2802	-0.109122	-0.340819	-1.7655	1	0.927256	0.363449	0.255229	1	0.964654	0.601155	0.666438
Q5TA45-2;Q5TA45-3;Q5TA45;C9IYS7;A0A087WYI0;Q5TA45-4;Q5TA45-5;J3QRY6;Q96HV7;C9J979;E9PMA2;H0YE15;E9PJG0;E9PKA4;E9PNS4;A0A087WXT8	Integrator complex subunit 11	CPSF3L	sp|Q5TA45-2|INT11_HUMAN Isoform 2 of Integrator complex subunit 11 OS=Homo sapiens OX=9606 GN=INTS11;sp|Q5TA45-3|INT11_HUMAN Isoform 3 of Integrator complex subunit 11 OS=Homo sapiens OX=9606 GN=INTS11;sp|Q5TA45|INT11_HUMAN Integrator complex subunit 11 OS	15.3991	14.2494	14.2706	13.6343	-1.14973	-1.12852	-1.76479	1	0.0232538	0.0192915	0.0465758	1	0.381289	0.137122	0.370015
Q9UDY8-2;Q9UDY8;A0A3B3IS32;A0A3B3IS82;K7EP42	Mucosa-associated lymphoid tissue lymphoma translocation protein 1	MALT1	sp|Q9UDY8-2|MALT1_HUMAN Isoform 2 of Mucosa-associated lymphoid tissue lymphoma translocation protein 1 OS=Homo sapiens OX=9606 GN=MALT1;sp|Q9UDY8|MALT1_HUMAN Mucosa-associated lymphoid tissue lymphoma translocation protein 1 OS=Homo sapiens OX=9606 GN=MAL	16.7729	16.4539	14.8184	15.01	-0.318984	-1.9545	-1.76283	1	0.303131	0.00066014	0.021477	1	0.602181	0.0337827	0.281304
P04150;P04150-3;A0A494C0P1;P04150-10;P04150-8;P04150-2;P04150-9;P04150-6;P04150-11;P04150-12;P04150-5;P04150-13;P04150-7;P04150-14;P04150-15;P04150-16;Q3MSN4;D6RDA9	Glucocorticoid receptor	NR3C1	sp|P04150|GCR_HUMAN Glucocorticoid receptor OS=Homo sapiens OX=9606 GN=NR3C1 PE=1 SV=1;sp|P04150-3|GCR_HUMAN Isoform Alpha-2 of Glucocorticoid receptor OS=Homo sapiens OX=9606 GN=NR3C1;tr|A0A494C0P1|A0A494C0P1_HUMAN Glucocorticoid receptor OS=Homo sapiens	16.5474	17.2719	13.9889	14.7877	0.724576	-2.5585	-1.75961	1	0.783398	0.00112649	0.0639039	1	0.895867	0.0405998	0.41129
J3KMZ8;Q92785;Q92785-2;E9PN04	Zinc finger protein ubi-d4	DPF2	tr|J3KMZ8|J3KMZ8_HUMAN Zinc finger protein ubi-d4 OS=Homo sapiens OX=9606 GN=DPF2 PE=1 SV=1;sp|Q92785|REQU_HUMAN Zinc finger protein ubi-d4 OS=Homo sapiens OX=9606 GN=DPF2 PE=1 SV=2;sp|Q92785-2|REQU_HUMAN Isoform 2 of Zinc finger protein ubi-d4 OS=Homo sap	15.477	15.8123	13.6218	13.7205	0.335373	-1.8552	-1.7565	1	0.918754	0.0433644	Not found or tested	1	0.9623	0.200675
Q7LG56;H0YAV1;Q7LG56-6;A0A0C4DGZ6;Q7LG56-2;Q7LG56-3;Q7LG56-5;Q7LG56-4	Ribonucleoside-diphosphate reductase subunit M2 B	RRM2B	sp|Q7LG56|RIR2B_HUMAN Ribonucleoside-diphosphate reductase subunit M2 B OS=Homo sapiens OX=9606 GN=RRM2B PE=1 SV=1;tr|H0YAV1|H0YAV1_HUMAN Ribonucleoside-diphosphate reductase subunit M2 B (Fragment) OS=Homo sapiens OX=9606 GN=RRM2B PE=1 SV=1;sp|Q7LG56-6|RI	15.9538	16.2799	15.6245	14.2049	0.326172	-0.329255	-1.74889	1	0.733047	0.244284	0.0924403	1	0.868226	0.48344	0.458401
Q9NRB3;C9J991	Carbohydrate sulfotransferase 12	CHST12	sp|Q9NRB3|CHSTC_HUMAN Carbohydrate sulfotransferase 12 OS=Homo sapiens OX=9606 GN=CHST12 PE=2 SV=2;tr|C9J991|C9J991_HUMAN Carbohydrate sulfotransferase (Fragment) OS=Homo sapiens OX=9606 GN=CHST12 PE=1 SV=1	15.7858			14.0418	Not enough replicates	Not enough replicates	-1.74399	1	Not found or tested	Not found or tested	Not found or tested	1
P57678;I3L2C7;I3L399;I3L4A4;E7EN12	Gem-associated protein 4	GEMIN4	sp|P57678|GEMI4_HUMAN Gem-associated protein 4 OS=Homo sapiens OX=9606 GN=GEMIN4 PE=1 SV=2;tr|I3L2C7|I3L2C7_HUMAN Gem-associated protein 4 OS=Homo sapiens OX=9606 GN=GEMIN4 PE=1 SV=1	17.9899	16.6568	16.3352	16.2465	-1.33317	-1.65471	-1.74341	1	0.0122985	5.7851e-05	0.0001263	1	0.347919	0.0168786	0.063264
Q9NS86	LanC-like protein 2	LANCL2	sp|Q9NS86|LANC2_HUMAN LanC-like protein 2 OS=Homo sapiens OX=9606 GN=LANCL2 PE=1 SV=1	16.7014	17.3072	14.6679	14.9586	0.605795	-2.03355	-1.74289	1	0.762039	0.00408884	0.18646	1	0.88523	0.069397	0.595804
O75534;O75534-4;E9PLD4;E9PKN4	Cold shock domain-containing protein E1	CSDE1	sp|O75534|CSDE1_HUMAN Cold shock domain-containing protein E1 OS=Homo sapiens OX=9606 GN=CSDE1 PE=1 SV=2;sp|O75534-4|CSDE1_HUMAN Isoform 4 of Cold shock domain-containing protein E1 OS=Homo sapiens OX=9606 GN=CSDE1	14.9637	15.7823	11.2792	13.2251	0.81864	-3.68449	-1.73861	1	0.800591	Not found or tested	0.24808	1	0.903507		0.659603
Q01518;Q5T0R1;Q5T0R4;Q5T0R3;Q5T0R2;Q5T0R7;Q5T0R6;Q5T0R5;Q5T0S3;Q5T0R8	Adenylyl cyclase-associated protein 1	CAP1	sp|Q01518|CAP1_HUMAN Adenylyl cyclase-associated protein 1 OS=Homo sapiens OX=9606 GN=CAP1 PE=1 SV=5	20.0638	18.0005	20.5901	18.3269	-2.06334	0.526306	-1.73697	1	0.173936	0.819172	0.541308	1	0.520714	0.906776	0.848723
Q5TH12;A0A087WYS3;H7C4X9;A0A087WVZ6;A0A087WV57;Q9ULU4-9;Q9ULU4-7;Q9ULU4-11;Q9ULU4-10;Q9ULU4-13;Q9ULU4;Q9ULU4-20;Q9ULU4-5;Q9ULU4-12;Q9ULU4-16;Q9ULU4-22;Q9ULU4-14;Q9ULU4-18;Q9ULU4-21;Q9ULU4-8;Q9ULU4-15;Q9ULU4-17;Q9ULU4-19	Protein kinase C-binding protein 1	ZMYND8	tr|Q5TH12|Q5TH12_HUMAN Protein kinase C-binding protein 1 (Fragment) OS=Homo sapiens OX=9606 GN=ZMYND8 PE=1 SV=1;tr|A0A087WYS3|A0A087WYS3_HUMAN Protein kinase C-binding protein 1 OS=Homo sapiens OX=9606 GN=ZMYND8 PE=1 SV=1;tr|H7C4X9|H7C4X9_HUMAN Protein ki	13.1319	12.1225	12.1237	11.396	-1.00945	-1.00825	-1.73595	1	Not found or tested	Not found or tested	Not found or tested	1
O75865;O75865-2	Trafficking protein particle complex subunit 6A	TRAPPC6A	sp|O75865|TPC6A_HUMAN Trafficking protein particle complex subunit 6A OS=Homo sapiens OX=9606 GN=TRAPPC6A PE=1 SV=2;sp|O75865-2|TPC6A_HUMAN Isoform 2 of Trafficking protein particle complex subunit 6A OS=Homo sapiens OX=9606 GN=TRAPPC6A	15.5831	14.9387	14.3721	13.8491	-0.644406	-1.21102	-1.734	1	Not found or tested	0.389849	0.094461	1		0.625288	0.461477
Q9ULF5;E7ENT5;E7EV45	Zinc transporter ZIP10	SLC39A10	sp|Q9ULF5|S39AA_HUMAN Zinc transporter ZIP10 OS=Homo sapiens OX=9606 GN=SLC39A10 PE=1 SV=2;tr|E7ENT5|E7ENT5_HUMAN Zinc transporter ZIP10 (Fragment) OS=Homo sapiens OX=9606 GN=SLC39A10 PE=1 SV=1;tr|E7EV45|E7EV45_HUMAN Zinc transporter ZIP10 (Fragment) OS=Ho	16.3046	14.7093	14.7507	14.5723	-1.59533	-1.55391	-1.73234	1	0.314701	0.233477	0.160175	1	0.608585	0.471806	0.558662
Q9NYZ3	G2 and S phase-expressed protein 1	GTSE1	sp|Q9NYZ3|GTSE1_HUMAN G2 and S phase-expressed protein 1 OS=Homo sapiens OX=9606 GN=GTSE1 PE=1 SV=3	14.3459	16.1018	14.1306	12.6151	1.75591	-0.215311	-1.73074	1	0.0777725	0.839513	Not found or tested	1	0.449402	0.919869
P07711;A0A7I2YQA2;Q5T8F0;A0A7I2V2H7;A0A7I2V5M3;A0A7I2YQB5;A0A7I2V484;A0A7I2V601;Q5NE16;A0A7I2V354;A0A7I2V5Y9;Q5QP40;A0A7P0T983;A0A7I2YQX0;P43235;A0A7I2V2M6;A0A7P0Z415;A0A7I2V4B1;O60911;A0A7I2V5Y6;A0A7I2V4B6	Cathepsin L1;Cathepsin L1 heavy chain;Cathepsin L1 light chain	CTSL	sp|P07711|CATL1_HUMAN Procathepsin L OS=Homo sapiens OX=9606 GN=CTSL PE=1 SV=2;tr|A0A7I2YQA2|A0A7I2YQA2_HUMAN Procathepsin L OS=Homo sapiens OX=9606 GN=CTSL PE=1 SV=1;tr|Q5T8F0|Q5T8F0_HUMAN Procathepsin L OS=Homo sapiens OX=9606 GN=CTSL PE=1 SV=2;tr|A0A7I2	17.4729	16.6948	16.0677	15.7451	-0.778151	-1.40528	-1.7278	1	0.314191	0.145442	0.0996944	1	0.608466	0.373322	0.470574
P55789;H3BRW3;H3BQQ4;H3BRD2;P55789-2	FAD-linked sulfhydryl oxidase ALR	GFER	sp|P55789|ALR_HUMAN FAD-linked sulfhydryl oxidase ALR OS=Homo sapiens OX=9606 GN=GFER PE=1 SV=2;tr|H3BRW3|H3BRW3_HUMAN FAD-linked sulfhydryl oxidase ALR OS=Homo sapiens OX=9606 GN=GFER PE=1 SV=1	15.3824	14.7543	13.9907	13.658	-0.62804	-1.39163	-1.72438	1	0.677111	0.111573	0.0420128	1	0.835367	0.325528	0.360411
Q96GE9;Q96GE9-2	Transmembrane protein 261	TMEM261	sp|Q96GE9|DMAC1_HUMAN Distal membrane-arm assembly complex protein 1 OS=Homo sapiens OX=9606 GN=DMAC1 PE=1 SV=1;sp|Q96GE9-2|DMAC1_HUMAN Isoform 2 of Distal membrane-arm assembly complex protein 1 OS=Homo sapiens OX=9606 GN=DMAC1	17.3099	14.559	16.7782	15.5887	-2.75088	-0.531748	-1.72125	1	0.172907	0.945575	0.30533	1	0.519902	0.974135	0.710317
Q15907;Q15907-2;M0R2D0	Ras-related protein Rab-11B	RAB11B	sp|Q15907|RB11B_HUMAN Ras-related protein Rab-11B OS=Homo sapiens OX=9606 GN=RAB11B PE=1 SV=4;sp|Q15907-2|RB11B_HUMAN Isoform 2 of Ras-related protein Rab-11B OS=Homo sapiens OX=9606 GN=RAB11B	18.8352	15.6194	18.4158	17.1182	-3.21578	-0.419352	-1.71702	1	0.201367	0.676441	0.297972	1	0.535294	0.828082	0.701996
Q9BVG4;A6NDF3	Protein PBDC1	PBDC1	sp|Q9BVG4|PBDC1_HUMAN Protein PBDC1 OS=Homo sapiens OX=9606 GN=PBDC1 PE=1 SV=1;tr|A6NDF3|A6NDF3_HUMAN Protein PBDC1 OS=Homo sapiens OX=9606 GN=PBDC1 PE=1 SV=2	18.4201	18.9056	17.2228	16.7031	0.485486	-1.19729	-1.71702	1	0.242176	0.00026636	0.0754278	1	0.557373	0.0238361	0.428012
E9PSH3;E9PN41;E9PPX8;A8MVV6;J3KQ42;O14817	Tetraspanin;Tetraspanin-4	TSPAN4	tr|E9PSH3|E9PSH3_HUMAN Tetraspanin-4 (Fragment) OS=Homo sapiens OX=9606 GN=TSPAN4 PE=1 SV=1;tr|E9PN41|E9PN41_HUMAN Tetraspanin-4 (Fragment) OS=Homo sapiens OX=9606 GN=TSPAN4 PE=1 SV=1;tr|E9PPX8|E9PPX8_HUMAN Tetraspanin (Fragment) OS=Homo sapiens OX=9606 GN	16.1105	12.5551	16.1222	14.3977	-3.55539	0.0116774	-1.71274	1	0.0927362	0.670851	0.264593	1	0.468266	0.823636	0.673494
A6NEM2;P51610-4;P51610-3	Host cell factor 1;HCF N-terminal chain 1;HCF N-terminal chain 2;HCF N-terminal chain 3;HCF N-terminal chain 4;HCF N-terminal chain 5;HCF N-terminal chain 6;HCF C-terminal chain 1;HCF C-terminal chain 2;HCF C-terminal chain 3;HCF C-terminal chain 4;HCF C-terminal chain 5;HCF C-terminal chain 6	HCFC1	tr|A6NEM2|A6NEM2_HUMAN Host cell factor 1 OS=Homo sapiens OX=9606 GN=HCFC1 PE=1 SV=2;sp|P51610-4|HCFC1_HUMAN Isoform 4 of Host cell factor 1 OS=Homo sapiens OX=9606 GN=HCFC1	18.4644	15.9367	17.1985	16.7527	-2.52775	-1.26589	-1.71176	1	0.05581	0.095722	0.131169	1	0.43021	0.301867	0.52264
O60306;H0YH15	Intron-binding protein aquarius	AQR	sp|O60306|AQR_HUMAN RNA helicase aquarius OS=Homo sapiens OX=9606 GN=AQR PE=1 SV=4	16.1712	16.1135	13.7322	14.4644	-0.0577374	-2.43907	-1.70688	1	0.429583	0.00208503	0.00440619	1	0.683104	0.0552402	0.171909
P42575;P42575-2;A0A087WYM1;C9JRR9;P42575-3	Caspase-2;Caspase-2 subunit p18;Caspase-2 subunit p13;Caspase-2 subunit p12	CASP2	sp|P42575|CASP2_HUMAN Caspase-2 OS=Homo sapiens OX=9606 GN=CASP2 PE=1 SV=2;sp|P42575-2|CASP2_HUMAN Isoform 2 of Caspase-2 OS=Homo sapiens OX=9606 GN=CASP2	15.6591	15.4668	13.4119	13.9557	-0.192267	-2.24717	-1.70334	1	0.607777	0.00428988	0.0153599	1	0.790888	0.0708467	0.250146
P21359-2;P21359-6;P21359;H0Y465;P21359-4;J3KSB5;P21359-3;P21359-5;J3QSG6;A0A1W2PS74;A0A1W2PPA7	Neurofibromin;Neurofibromin truncated	NF1	sp|P21359-2|NF1_HUMAN Isoform I of Neurofibromin OS=Homo sapiens OX=9606 GN=NF1;sp|P21359-6|NF1_HUMAN Isoform 6 of Neurofibromin OS=Homo sapiens OX=9606 GN=NF1;sp|P21359|NF1_HUMAN Neurofibromin OS=Homo sapiens OX=9606 GN=NF1 PE=1 SV=2;tr|H0Y465|H0Y465_HUMA	16.3033	16.2982	13.222	14.6014	-0.00507557	-3.08122	-1.7019	1	0.757932	0.0118022	0.36167	1	0.882854	0.1104	0.751523
Q13432;Q13432-2;K7EN86;C9JSK0;K7EJU3;J3QQT8	Protein unc-119 homolog A	UNC119	sp|Q13432|U119A_HUMAN Protein unc-119 homolog A OS=Homo sapiens OX=9606 GN=UNC119 PE=1 SV=1;sp|Q13432-2|U119A_HUMAN Isoform B of Protein unc-119 homolog A OS=Homo sapiens OX=9606 GN=UNC119;tr|K7EN86|K7EN86_HUMAN Protein unc-119 homolog A OS=Homo sapiens OX	16.5908	16.068	16.0043	14.8901	-0.522834	-0.586527	-1.70076	1	0.111701	0.487673	0.0066702	1	0.477129	0.702349	0.201888
A0A5F9ZI63;O75530-3;O75530;O75530-2;E9PJK2;H0YEL4	Polycomb protein EED	EED	tr|A0A5F9ZI63|A0A5F9ZI63_HUMAN Polycomb protein EED OS=Homo sapiens OX=9606 GN=EED PE=1 SV=2;sp|O75530-3|EED_HUMAN Isoform 3 of Polycomb protein EED OS=Homo sapiens OX=9606 GN=EED;sp|O75530|EED_HUMAN Polycomb protein EED OS=Homo sapiens OX=9606 GN=EED PE=1	15.2352	18.3499	14.9087	13.5398	3.11468	-0.32652	-1.69547	1	0.310434	0.293123	0.83329	1	0.605315	0.533719	0.951053
Q92541;H0YKX1	RNA polymerase-associated protein RTF1 homolog	RTF1	sp|Q92541|RTF1_HUMAN RNA polymerase-associated protein RTF1 homolog OS=Homo sapiens OX=9606 GN=RTF1 PE=1 SV=4	16.1328	16.4025	15.2076	14.4407	0.269765	-0.925156	-1.69204	1	0.623827	0.0403246	0.283213	1	0.800477	0.192007	0.692523
F2Z357;A0A0A0MQY8;J3KPC5;X6R8W7;P47736;P47736-2;P47736-4;P47736-3	Rap1 GTPase-activating protein 1	RAP1GAP	tr|F2Z357|F2Z357_HUMAN Rap1 GTPase-activating protein 1 OS=Homo sapiens OX=9606 GN=RAP1GAP PE=1 SV=1;tr|A0A0A0MQY8|A0A0A0MQY8_HUMAN Rap1 GTPase-activating protein 1 OS=Homo sapiens OX=9606 GN=RAP1GAP PE=1 SV=1;tr|J3KPC5|J3KPC5_HUMAN RAP1, GTPase activating	15.9336	14.5352	13.5254	14.2486	-1.39838	-2.4082	-1.685	1	0.00832455	0.0114561	0.0566583	1	0.316537	0.10996	0.392742
A0A087WZ13;E9PAU2;Q8IY67-2;Q8IY67;K7EKR9;K7ERR4;K7EQG2;Q8IY67-3	Ribonucleoprotein PTB-binding 1	RAVER1	tr|A0A087WZ13|A0A087WZ13_HUMAN Ribonucleoprotein PTB-binding 1 OS=Homo sapiens OX=9606 GN=RAVER1 PE=1 SV=1;tr|E9PAU2|E9PAU2_HUMAN Ribonucleoprotein PTB-binding 1 OS=Homo sapiens OX=9606 GN=RAVER1 PE=1 SV=1;sp|Q8IY67-2|RAVR1_HUMAN Isoform 2 of Ribonucleopro	17.1401	17.9895	14.9297	15.4582	0.849428	-2.21044	-1.68193	1	0.285025	1.2923e-05	0.111296	1	0.588274	0.0116313	0.492807
Q460N5-1;Q460N5;Q460N5-4;H7C5R8;Q460N5-3;Q460N5-5;A0A3B3ITD5;H7C4Y3	Poly [ADP-ribose] polymerase 14	PARP14	sp|Q460N5-1|PAR14_HUMAN Isoform 1 of Protein mono-ADP-ribosyltransferase PARP14 OS=Homo sapiens OX=9606 GN=PARP14;sp|Q460N5|PAR14_HUMAN Protein mono-ADP-ribosyltransferase PARP14 OS=Homo sapiens OX=9606 GN=PARP14 PE=1 SV=3;sp|Q460N5-4|PAR14_HUMAN Isoform 4	16.1238	17.7708	13.4861	14.4522	1.64702	-2.63772	-1.67162	1	0.320437	0.00242131	0.0531939	1	0.611947	0.059105	0.388146
H3BN55;P51159-2;P51159;H3BUD9;H3BS49;H3BVH7	Ras-related protein Rab-27A	RAB27A	tr|H3BN55|H3BN55_HUMAN Small monomeric GTPase (Fragment) OS=Homo sapiens OX=9606 GN=RAB27A PE=1 SV=1;sp|P51159-2|RB27A_HUMAN Isoform Short of Ras-related protein Rab-27A OS=Homo sapiens OX=9606 GN=RAB27A;sp|P51159|RB27A_HUMAN Ras-related protein Rab-27A OS	14.8175	14.3851	14.3584	13.1549	-0.432423	-0.459168	-1.66266	1	0.406054	0.527898	0.0358783	1	0.668097	0.73078	0.339669
O14602;A6NJH9	Eukaryotic translation initiation factor 1A, Y-chromosomal	EIF1AY	sp|O14602|IF1AY_HUMAN Eukaryotic translation initiation factor 1A, Y-chromosomal OS=Homo sapiens OX=9606 GN=EIF1AY PE=1 SV=4;tr|A6NJH9|A6NJH9_HUMAN Eukaryotic translation initiation factor 4C OS=Homo sapiens OX=9606 GN=EIF1AY PE=1 SV=1	15.4373	13.7636	15.1346	13.7756	-1.67365	-0.302652	-1.66166	1	0.348829	0.520443	0.0692734	1	0.629782	0.725354	0.420383
Q9Y248;M0QXS3;M0R043	DNA replication complex GINS protein PSF2	GINS2	sp|Q9Y248|PSF2_HUMAN DNA replication complex GINS protein PSF2 OS=Homo sapiens OX=9606 GN=GINS2 PE=1 SV=1;tr|M0QXS3|M0QXS3_HUMAN DNA replication complex GINS protein PSF2 (Fragment) OS=Homo sapiens OX=9606 GN=GINS2 PE=1 SV=1;tr|M0R043|M0R043_HUMAN GINS com	16.7788	17.4511	14.4915	15.1202	0.672335	-2.28727	-1.65858	1	0.970221	0.640615	0.119417	1	0.983641	0.804478	0.505941
Q13428-3;Q13428-8;Q13428;Q13428-4;Q13428-2;A0A6I8PRA0	Treacle protein	TCOF1	sp|Q13428-3|TCOF_HUMAN Isoform 3 of Treacle protein OS=Homo sapiens OX=9606 GN=TCOF1;sp|Q13428-8|TCOF_HUMAN Isoform 8 of Treacle protein OS=Homo sapiens OX=9606 GN=TCOF1;sp|Q13428|TCOF_HUMAN Treacle protein OS=Homo sapiens OX=9606 GN=TCOF1 PE=1 SV=3;sp|Q13	15.3731	15.7115	14.4461	13.7161	0.338396	-0.926995	-1.65703	1	0.877698	Not found or tested	0.0249545	1	0.941886		0.296196
A0A0U1RQZ9;P51531;F6VDE0;P51531-2;A0A2R8Y440;A0A2R8YF58;A0A0U1RRJ4;A0A2R8Y7Y7;A0A2R8YF80;A0A2R8Y6N0;A0A2R8Y7F3;A0A2R8YGP5;A0A0U1RRJ8;A0A0U1RQU0;A0A0U1RQX3;A0A2R8YGG3;A0A2R8Y7S2;A0A2R8Y4P4;Q9HBD4;A0A2R8Y4C5;A0A2R8Y526;A0A2R8YDA1;A0A2R8YG32;F6XE55;A0A2R8Y6V2;A0A0U1RQE1;A0A0U1RQW7;A0A2R8Y523;A0A2R8Y4R6;A0A0U1RR83;A0A0U1RRN2;A0A0U1RR26;A0A0U1RRG6;A0A1W2PS06;B4DNT1;B1ALF6;A0A2R8YFV8;A0A2R8YCY3;A0A0A0M…	Probable global transcription activator SNF2L2	SMARCA2	tr|A0A0U1RQZ9|A0A0U1RQZ9_HUMAN Probable global transcription activator SNF2L2 OS=Homo sapiens OX=9606 GN=SMARCA2 PE=1 SV=1;sp|P51531|SMCA2_HUMAN Probable global transcription activator SNF2L2 OS=Homo sapiens OX=9606 GN=SMARCA2 PE=1 SV=2;tr|F6VDE0|F6VDE0_HU	14.9202	13.4722	13.6163	13.2646	-1.44798	-1.30385	-1.65561	1	0.0435801	0.112138	0.244059	1	0.422664	0.325933	0.655223
Q9Y6G5;D6RJ90;H0Y9N4;D6RC04	COMM domain-containing protein 10	COMMD10	sp|Q9Y6G5|COMDA_HUMAN COMM domain-containing protein 10 OS=Homo sapiens OX=9606 GN=COMMD10 PE=1 SV=1;tr|D6RJ90|D6RJ90_HUMAN COMM domain containing 10, isoform CRA_b OS=Homo sapiens OX=9606 GN=COMMD10 PE=1 SV=1;tr|H0Y9N4|H0Y9N4_HUMAN COMM domain-containing	16.8548	15.9208	16.0198	15.1999	-0.933976	-0.835007	-1.65491	1	0.110465	0.170486	0.139199	1	0.474802	0.401682	0.531583
Q9BTT0;Q9BTT0-3;E9PPH5;Q5TB19;E9PLC4;Q9BTT0-2;E9PI45;Q5TB25	Acidic leucine-rich nuclear phosphoprotein 32 family member E	ANP32E	sp|Q9BTT0|AN32E_HUMAN Acidic leucine-rich nuclear phosphoprotein 32 family member E OS=Homo sapiens OX=9606 GN=ANP32E PE=1 SV=1;sp|Q9BTT0-3|AN32E_HUMAN Isoform 3 of Acidic leucine-rich nuclear phosphoprotein 32 family member E OS=Homo sapiens OX=9606 GN=AN	18.9701	18.3531	17.9699	17.3158	-0.616977	-1.0002	-1.65434	1	0.120738	0.0473208	0.075175	1	0.480318	0.209794	0.428012
Q5JR04;Q9HCE1;Q9HCE1-2	Putative helicase MOV-10	MOV10	tr|Q5JR04|Q5JR04_HUMAN RNA helicase OS=Homo sapiens OX=9606 GN=MOV10 PE=1 SV=1;sp|Q9HCE1|MOV10_HUMAN Helicase MOV-10 OS=Homo sapiens OX=9606 GN=MOV10 PE=1 SV=2;sp|Q9HCE1-2|MOV10_HUMAN Isoform 2 of Helicase MOV-10 OS=Homo sapiens OX=9606 GN=MOV10	16.2882	17.8715	15.7758	14.6351	1.58325	-0.512401	-1.65312	1	0.062986	0.477037	0.00810612	1	0.437616	0.694417	0.214169
H9ZYI9;Q06547-4;Q06547-3;Q06547-2;Q06547;H0YNZ0	GA-binding protein subunit beta-1	GABPB1	tr|H9ZYI9|H9ZYI9_HUMAN GA binding protein transcription factor beta subunit 1 transcript variant gamma-2 OS=Homo sapiens OX=9606 GN=GABPB1 PE=1 SV=1;sp|Q06547-4|GABP1_HUMAN Isoform 4 of GA-binding protein subunit beta-1 OS=Homo sapiens OX=9606 GN=GABPB1;sp	13.7724	14.8991	12.2926	12.1224	1.12673	-1.47975	-1.65001	1	0.733339	0.00076559	0.727566	1	0.868226	0.0347466	0.919018
M0R2B7;P28340;M0QZR8;A0A087WYJ2;A0A2R8Y7K6;A0A2R8Y705;M0QXE6;M0QXQ2;M0R3H8;M0R2J2	DNA polymerase;DNA polymerase delta catalytic subunit	POLD1	tr|M0R2B7|M0R2B7_HUMAN DNA polymerase OS=Homo sapiens OX=9606 GN=POLD1 PE=1 SV=1;sp|P28340|DPOD1_HUMAN DNA polymerase delta catalytic subunit OS=Homo sapiens OX=9606 GN=POLD1 PE=1 SV=2;tr|M0QZR8|M0QZR8_HUMAN DNA polymerase OS=Homo sapiens OX=9606 GN=POLD1	17.5344	16.2128	15.0392	15.8852	-1.32166	-2.49525	-1.64923	1	0.0275393	0.00073016	0.024817	1	0.391852	0.0344555	0.296196
Q92887;A0A3B3ITG8	Canalicular multispecific organic anion transporter 1	ABCC2	sp|Q92887|MRP2_HUMAN ATP-binding cassette sub-family C member 2 OS=Homo sapiens OX=9606 GN=ABCC2 PE=1 SV=3	18.3011	17.9486	16.7807	16.6528	-0.352479	-1.52037	-1.64824	1	0.107589	0.0609329	0.0567805	1	0.474793	0.239318	0.392742
P08195-2;A0A7P0TBF8;A0A7P0T8F1;A0A7P0T8U7;A0A7P0TAS6;H0YH36;F5H0E2;F5H867;A0A7P0T853;F5GZR9	4F2 cell-surface antigen heavy chain	SLC3A2	sp|P08195-2|4F2_HUMAN Isoform 2 of 4F2 cell-surface antigen heavy chain OS=Homo sapiens OX=9606 GN=SLC3A2;tr|A0A7P0TBF8|A0A7P0TBF8_HUMAN 4F2 cell-surface antigen heavy chain OS=Homo sapiens OX=9606 GN=SLC3A2 PE=4 SV=1;tr|A0A7P0T8F1|A0A7P0T8F1_HUMAN 4F2 cel	20.0626	16.0851	18.4252	18.4144	-3.97755	-1.63742	-1.64823	1	0.195701	0.487921	0.435393	1	0.534861	0.702349	0.803201
Q9NRK6	ATP-binding cassette sub-family B member 10, mitochondrial	ABCB10	sp|Q9NRK6|ABCBA_HUMAN ATP-binding cassette sub-family B member 10, mitochondrial OS=Homo sapiens OX=9606 GN=ABCB10 PE=1 SV=2	15.0664	15.058	14.5031	13.4182	-0.00839159	-0.563345	-1.64818	1	0.928265	0.161463	0.0140477	1	0.964982	0.391741	0.237447
Q9BYC8	39S ribosomal protein L32, mitochondrial	MRPL32	sp|Q9BYC8|RM32_HUMAN 39S ribosomal protein L32, mitochondrial OS=Homo sapiens OX=9606 GN=MRPL32 PE=1 SV=1	16.7419	16.1983	15.4668	15.0964	-0.543602	-1.27505	-1.6455	1	0.421421	0.111547	0.137733	1	0.677553	0.325528	0.529926
G3V541;Q9H6D7-3;Q9H6D7;Q9H6D7-4;G3V2T6	HAUS augmin-like complex subunit 4	HAUS4	tr|G3V541|G3V541_HUMAN HAUS augmin-like complex subunit 4 (Fragment) OS=Homo sapiens OX=9606 GN=HAUS4 PE=1 SV=1;sp|Q9H6D7-3|HAUS4_HUMAN Isoform 3 of HAUS augmin-like complex subunit 4 OS=Homo sapiens OX=9606 GN=HAUS4;sp|Q9H6D7|HAUS4_HUMAN HAUS augmin-like	14.7737	14.1712		13.1293	-0.602573	Not enough replicates	-1.64442	1	0.110262	Not found or tested	Not found or tested	1	0.474793
Q9NRW3;A0A087WX48;Q8IUX4	DNA dC->dU-editing enzyme APOBEC-3C	APOBEC3C	sp|Q9NRW3|ABC3C_HUMAN DNA dC->dU-editing enzyme APOBEC-3C OS=Homo sapiens OX=9606 GN=APOBEC3C PE=1 SV=2	16.302	16.7492	15.6585	14.6611	0.447209	-0.643486	-1.64094	1	0.374559	0.247814	0.0920414	1	0.646662	0.48754	0.45731
Q13404;I3L0A0;Q13404-7;Q13404-2;Q13404-1;G3V2F7;Q13404-8;A0A0A0MSL3;Q13404-6;E5RIF1;D6RG00	Ubiquitin-conjugating enzyme E2 variant 1	UBE2V1	sp|Q13404|UB2V1_HUMAN Ubiquitin-conjugating enzyme E2 variant 1 OS=Homo sapiens OX=9606 GN=UBE2V1 PE=1 SV=2;tr|I3L0A0|I3L0A0_HUMAN HCG2044781 OS=Homo sapiens OX=9606 GN=PEDS1-UBE2V1 PE=3 SV=1;sp|Q13404-7|UB2V1_HUMAN Isoform 5 of Ubiquitin-conjugating enzym	18.6393	19.0623	17.2385	16.9994	0.423001	-1.40088	-1.63991	1	0.426347	0.422543	0.732896	1	0.681438	0.653768	0.919722
G3V1U5;Q9Y3E0;F5H6U7	Vesicle transport protein GOT1B	GOLT1B	tr|G3V1U5|G3V1U5_HUMAN Golgi transport 1 homolog B (S. cerevisiae), isoform CRA_c OS=Homo sapiens OX=9606 GN=GOLT1B PE=1 SV=1;sp|Q9Y3E0|GOT1B_HUMAN Vesicle transport protein GOT1B OS=Homo sapiens OX=9606 GN=GOLT1B PE=1 SV=1;tr|F5H6U7|F5H6U7_HUMAN Vesicle t	18.2833	17.5148	18.0176	16.6455	-0.768527	-0.265642	-1.63774	1	0.37104	0.6186	0.0399974	1	0.643995	0.793501	0.355302
P08047-3;P08047;P08047-2;H3BUU5	Transcription factor Sp1	SP1	sp|P08047-3|SP1_HUMAN Isoform 3 of Transcription factor Sp1 OS=Homo sapiens OX=9606 GN=SP1;sp|P08047|SP1_HUMAN Transcription factor Sp1 OS=Homo sapiens OX=9606 GN=SP1 PE=1 SV=3;sp|P08047-2|SP1_HUMAN Isoform 2 of Transcription factor Sp1 OS=Homo sapiens OX=	16.3795	15.7623	13.9216	14.7454	-0.617245	-2.45793	-1.63409	1	0.316467	0.0608778	0.00547153	1	0.610079	0.239255	0.187135
F8W809;Q16881-5;E9PIR7;E9PKD3;A0A0B4J225;E9PLT3;E9PKI4;E9PQI3	Thioredoxin reductase 1, cytoplasmic	TXNRD1	tr|F8W809|F8W809_HUMAN Thioredoxin-disulfide reductase OS=Homo sapiens OX=9606 GN=TXNRD1 PE=1 SV=1;sp|Q16881-5|TRXR1_HUMAN Isoform 5 of Thioredoxin reductase 1, cytoplasmic OS=Homo sapiens OX=9606 GN=TXNRD1;tr|E9PIR7|E9PIR7_HUMAN Thioredoxin-disulfide redu	16.1063	15.4543	12.8323	14.4737	-0.652039	-3.27399	-1.63265	1	0.48301	0.34108	0.226206	1	0.710897	0.584069	0.638773
Q6NUK1;Q6NUK1-2;A0A3B3IU96;J3KN42;H3BMI3	Calcium-binding mitochondrial carrier protein SCaMC-1	SLC25A24	sp|Q6NUK1|SCMC1_HUMAN Calcium-binding mitochondrial carrier protein SCaMC-1 OS=Homo sapiens OX=9606 GN=SLC25A24 PE=1 SV=2;sp|Q6NUK1-2|SCMC1_HUMAN Isoform 2 of Calcium-binding mitochondrial carrier protein SCaMC-1 OS=Homo sapiens OX=9606 GN=SLC25A24	18.8642	19.0679	19.0847	17.2348	0.203687	0.220521	-1.62939	1	0.207754	0.285502	0.285249	1	0.541261	0.527207	0.692742
P20700;E9PBF6;A0A0D9SFE5;A0A0D9SFY5	Lamin-B1	LMNB1	sp|P20700|LMNB1_HUMAN Lamin-B1 OS=Homo sapiens OX=9606 GN=LMNB1 PE=1 SV=2;tr|E9PBF6|E9PBF6_HUMAN Lamin-B1 OS=Homo sapiens OX=9606 GN=LMNB1 PE=1 SV=1;tr|A0A0D9SFE5|A0A0D9SFE5_HUMAN Lamin B1, isoform CRA_a OS=Homo sapiens OX=9606 GN=LMNB1 PE=1 SV=1	16.3543	15.7909	15.4686	14.7273	-0.563478	-0.885743	-1.627	1	0.672096	0.493646	0.0963934	1	0.833252	0.706015	0.464465
Q9H0A8;A0A0B4J287;H3BM91;Q9H0A8-2;H3BPG2;H3BQF2;Q9H0A8-3;H3BTV9;H3BRX0	COMM domain-containing protein 4	COMMD4	sp|Q9H0A8|COMD4_HUMAN COMM domain-containing protein 4 OS=Homo sapiens OX=9606 GN=COMMD4 PE=1 SV=1;tr|A0A0B4J287|A0A0B4J287_HUMAN COMM domain-containing protein 4 OS=Homo sapiens OX=9606 GN=COMMD4 PE=1 SV=1;tr|H3BM91|H3BM91_HUMAN COMM domain-containing pro	17.5335	15.8272	17.3492	15.9086	-1.70632	-0.184283	-1.62489	1	0.077536	0.356414	0.214809	1	0.449402	0.594501	0.627791
Q9UID3;Q9UID3-2;E9PRV0;E9PJ36;E9PKX7;E9PMB6;E9PQN6	Vacuolar protein sorting-associated protein 51 homolog	VPS51	sp|Q9UID3|VPS51_HUMAN Vacuolar protein sorting-associated protein 51 homolog OS=Homo sapiens OX=9606 GN=VPS51 PE=1 SV=2;sp|Q9UID3-2|VPS51_HUMAN Isoform 2 of Vacuolar protein sorting-associated protein 51 homolog OS=Homo sapiens OX=9606 GN=VPS51	16.5431	15.1796	12.3242	14.9187	-1.36352	-4.21892	-1.6244	1	0.0900133	0.00070449	0.108084	1	0.463759	0.0340967	0.486919
P78324-4;P78324;P78324-2;H3BU43	Tyrosine-protein phosphatase non-receptor type substrate 1	SIRPA	sp|P78324-4|SHPS1_HUMAN Isoform 4 of Tyrosine-protein phosphatase non-receptor type substrate 1 OS=Homo sapiens OX=9606 GN=SIRPA;sp|P78324|SHPS1_HUMAN Tyrosine-protein phosphatase non-receptor type substrate 1 OS=Homo sapiens OX=9606 GN=SIRPA PE=1 SV=2;sp|	15.8947	14.9637	13.1592	14.2713	-0.931079	-2.73553	-1.62347	1	Not found or tested	0.028325	Not found or tested	1		0.160247
Q96C19;H0Y4Y4;A0A087X1Z2;Q9BUP0-2;C9JTV4;Q8WYH2	EF-hand domain-containing protein D2	EFHD2	sp|Q96C19|EFHD2_HUMAN EF-hand domain-containing protein D2 OS=Homo sapiens OX=9606 GN=EFHD2 PE=1 SV=1	19.0647	18.5982	15.0198	17.4418	-0.46655	-4.0449	-1.62287	1	0.408988	0.00534764	0.0916246	1	0.670426	0.078717	0.455975
Q5VTL8;Q5VTL8-2;A0A0A0MRN0	Pre-mRNA-splicing factor 38B	PRPF38B	sp|Q5VTL8|PR38B_HUMAN Pre-mRNA-splicing factor 38B OS=Homo sapiens OX=9606 GN=PRPF38B PE=1 SV=1;sp|Q5VTL8-2|PR38B_HUMAN Isoform 2 of Pre-mRNA-splicing factor 38B OS=Homo sapiens OX=9606 GN=PRPF38B	16.09	14.5605	15.8848	14.4674	-1.52952	-0.205239	-1.62262	1	0.0685341	0.22206	0.243696	1	0.445898	0.457988	0.654819
Q9Y3D8;Q9Y3D8-2;A0A087WVD7;D6RDH4;A0A087WY94	Adenylate kinase isoenzyme 6	AK6;TAF9	sp|Q9Y3D8|KAD6_HUMAN Adenylate kinase isoenzyme 6 OS=Homo sapiens OX=9606 GN=AK6 PE=1 SV=1;sp|Q9Y3D8-2|KAD6_HUMAN Isoform 2 of Adenylate kinase isoenzyme 6 OS=Homo sapiens OX=9606 GN=AK6;tr|A0A087WVD7|A0A087WVD7_HUMAN Adenylate kinase isoenzyme 6 OS=Homo s	16.8851	16.53	16.3973	15.264	-0.355084	-0.487834	-1.62109	1	0.365206	0.234483	0.0909015	1	0.641217	0.472858	0.455284
O14497;O14497-2;H0Y488;A0A1B0GTU5;O14497-3;A0A087WUV6;H0YCU6;H0Y3S9	AT-rich interactive domain-containing protein 1A	ARID1A	sp|O14497|ARI1A_HUMAN AT-rich interactive domain-containing protein 1A OS=Homo sapiens OX=9606 GN=ARID1A PE=1 SV=3;sp|O14497-2|ARI1A_HUMAN Isoform 2 of AT-rich interactive domain-containing protein 1A OS=Homo sapiens OX=9606 GN=ARID1A;tr|H0Y488|H0Y488_HUMA	17.1065	17.1005	12.9736	15.4896	-0.00594208	-4.13291	-1.61682	1	0.77875	0.0354111	0.22703	1	0.89284	0.180954	0.639865
Q8IX90;Q8IX90-3	Spindle and kinetochore-associated protein 3	SKA3	sp|Q8IX90|SKA3_HUMAN Spindle and kinetochore-associated protein 3 OS=Homo sapiens OX=9606 GN=SKA3 PE=1 SV=2;sp|Q8IX90-3|SKA3_HUMAN Isoform 3 of Spindle and kinetochore-associated protein 3 OS=Homo sapiens OX=9606 GN=SKA3	13.6717	16.2368		12.0558	2.56511	-100	-1.61589	1	0.186249	0	0.01361	1	0.529652	0	0.237346
Q9UPT9-2;Q9UPT9;K7ESK0;K7ERX6;J3QS30;A0A1B0GVA6;A6NNY8;Q70EK9	Ubiquitin carboxyl-terminal hydrolase 22	USP22	sp|Q9UPT9-2|UBP22_HUMAN Isoform 2 of Ubiquitin carboxyl-terminal hydrolase 22 OS=Homo sapiens OX=9606 GN=USP22;sp|Q9UPT9|UBP22_HUMAN Ubiquitin carboxyl-terminal hydrolase 22 OS=Homo sapiens OX=9606 GN=USP22 PE=1 SV=2	17.7166	16.8685	15.9514	16.1027	-0.848131	-1.76522	-1.6139	1	0.0856516	0.00712027	0.0381482	1	0.455631	0.0902124	0.346883
Q14249	Endonuclease G, mitochondrial	ENDOG	sp|Q14249|NUCG_HUMAN Endonuclease G, mitochondrial OS=Homo sapiens OX=9606 GN=ENDOG PE=1 SV=4	16.0924	13.9395	14.2488	14.479	-2.15292	-1.84359	-1.61343	1	0.289548	0.0163137	0.149213	1	0.592528	0.127708	0.544489
P46976-2;P46976;C9JQ42;G5E9W8;P46976-3;C9J8R8;C9J7C7	Glycogenin-1	GYG1	sp|P46976-2|GLYG_HUMAN Isoform GN-1 of Glycogenin-1 OS=Homo sapiens OX=9606 GN=GYG1;sp|P46976|GLYG_HUMAN Glycogenin-1 OS=Homo sapiens OX=9606 GN=GYG1 PE=1 SV=4;tr|C9JQ42|C9JQ42_HUMAN Glycogenin-1 (Fragment) OS=Homo sapiens OX=9606 GN=GYG1 PE=1 SV=8;tr|G5E9	17.4152	17.3931	16.9276	15.8018	-0.0221254	-0.487541	-1.61342	1	0.490168	0.488287	0.0223696	1	0.71568	0.702453	0.285699
E9PKC5;Q01432-6;Q01432-3;Q01432;Q01432-5;Q01432-4	AMP deaminase 3	AMPD3	tr|E9PKC5|E9PKC5_HUMAN AMP deaminase OS=Homo sapiens OX=9606 GN=AMPD3 PE=1 SV=1;sp|Q01432-6|AMPD3_HUMAN Isoform 4 of AMP deaminase 3 OS=Homo sapiens OX=9606 GN=AMPD3;sp|Q01432-3|AMPD3_HUMAN Isoform 1C of AMP deaminase 3 OS=Homo sapiens OX=9606 GN=AMPD3;sp|	13.3969	12.8754	11.3514	11.7873	-0.521487	-2.04551	-1.60958	1	0.870995	0.0730365	0.281662	1	0.938367	0.262923	0.691351
O14949	Cytochrome b-c1 complex subunit 8	UQCRQ	sp|O14949|QCR8_HUMAN Cytochrome b-c1 complex subunit 8 OS=Homo sapiens OX=9606 GN=UQCRQ PE=1 SV=4	16.5461	18.3961	18.6356	14.9383	1.85005	2.08949	-1.60773	1	0.0754917	0.0814436	0.639902	1	0.449402	0.278618	0.884534
Q9H694;Q9H694-2;A6NGY7	Protein bicaudal C homolog 1	BICC1	sp|Q9H694|BICC1_HUMAN Protein bicaudal C homolog 1 OS=Homo sapiens OX=9606 GN=BICC1 PE=1 SV=2;sp|Q9H694-2|BICC1_HUMAN Isoform 2 of Protein bicaudal C homolog 1 OS=Homo sapiens OX=9606 GN=BICC1;tr|A6NGY7|A6NGY7_HUMAN Protein bicaudal C homolog 1 OS=Homo sap	16.2081	15.8492	13.4848	14.6011	-0.358916	-2.72325	-1.607	1	0.267719	0.0307272	0.0904339	1	0.575503	0.167062	0.454458
Q9NVM4;H3BNC0;A0A6Q8PFP4;Q9NVM4-4;Q9NVM4-3;H3BSS9;H3BPZ8;H3BRQ9;Q9NVM4-2	Protein arginine N-methyltransferase 7	PRMT7	sp|Q9NVM4|ANM7_HUMAN Protein arginine N-methyltransferase 7 OS=Homo sapiens OX=9606 GN=PRMT7 PE=1 SV=1;tr|H3BNC0|H3BNC0_HUMAN Protein arginine N-methyltransferase 7 OS=Homo sapiens OX=9606 GN=PRMT7 PE=1 SV=1;tr|A0A6Q8PFP4|A0A6Q8PFP4_HUMAN Protein arginine	19.9872	17.6602	18.0761	18.3811	-2.32693	-1.9111	-1.60612	1	0.022951	0.0191071	0.0771747	1	0.381289	0.136325	0.429166
C9J5N1;B3KSP9;Q9BTE6-2;Q9BTE6-3;K7EQ85;L7N2F4;K7N799;H7C054	PTGES3L-AARSD1 readthrough	PTGES3L-AARSD1	tr|C9J5N1|C9J5N1_HUMAN PTGES3L-AARSD1 readthrough OS=Homo sapiens OX=9606 GN=PTGES3L-AARSD1 PE=1 SV=1;tr|B3KSP9|B3KSP9_HUMAN PTGES3L-AARSD1 readthrough OS=Homo sapiens OX=9606 GN=PTGES3L-AARSD1 PE=1 SV=1;sp|Q9BTE6-2|AASD1_HUMAN Isoform 2 of Alanyl-tRNA edi	15.228	14.7159	13.8021	13.6224	-0.512049	-1.42585	-1.60557	1	0.102389	0.0196576	0.13392	1	0.471733	0.138082	0.525669
Q9NVR0	Kelch-like protein 11	KLHL11	sp|Q9NVR0|KLH11_HUMAN Kelch-like protein 11 OS=Homo sapiens OX=9606 GN=KLHL11 PE=1 SV=1	16.0984	14.087	15.2837	14.4948	-2.01142	-0.814678	-1.60359	1	0.047456	0.603043	0.143183	1	0.423478	0.782703	0.536154
P12236	ADP/ATP translocase 3;ADP/ATP translocase 3, N-terminally processed	SLC25A6	sp|P12236|ADT3_HUMAN ADP/ATP translocase 3 OS=Homo sapiens OX=9606 GN=SLC25A6 PE=1 SV=4	21.2391	21.6697	21.4574	19.6376	0.430632	0.218382	-1.60143	1	0.189789	0.243546	0.69282	1	0.530764	0.48269	0.907451
Q16763;K7EPJ1;K7EM75	Ubiquitin-conjugating enzyme E2 S	UBE2S	sp|Q16763|UBE2S_HUMAN Ubiquitin-conjugating enzyme E2 S OS=Homo sapiens OX=9606 GN=UBE2S PE=1 SV=2;tr|K7EPJ1|K7EPJ1_HUMAN Ubiquitin-conjugating enzyme E2 S (Fragment) OS=Homo sapiens OX=9606 GN=UBE2S PE=1 SV=1	17.9359	18.4111	17.0495	16.3345	0.47524	-0.886361	-1.60142	1	0.128262	0.0801401	0.0103643	1	0.488013	0.276319	0.22387
G5E9F5;B5MC53;B5MCF8;P39210;F8WEL3;B5MC10;A8MTD3;E7EX18	Protein Mpv17	MPV17	tr|G5E9F5|G5E9F5_HUMAN MpV17 transgene, murine homolog, glomerulosclerosis, isoform CRA_d OS=Homo sapiens OX=9606 GN=MPV17 PE=1 SV=1;tr|B5MC53|B5MC53_HUMAN MpV17 transgene, murine homolog, glomerulosclerosis, isoform CRA_f OS=Homo sapiens OX=9606 GN=MPV17	16.3672	14.7139	16.3311	14.7681	-1.65329	-0.0360656	-1.59908	1	0.474544	0.801016	0.562574	1	0.70516	0.896898	0.859357
P33764	Protein S100-A3	S100A3	sp|P33764|S10A3_HUMAN Protein S100-A3 OS=Homo sapiens OX=9606 GN=S100A3 PE=1 SV=1	19.3546	18.9528	18.6916	17.7564	-0.401734	-0.662961	-1.59819	1	0.357731	0.39511	0.171513	1	0.636922	0.630263	0.576345
P42695;G3V1A9;E9PKK4;E9PQA3	Condensin-2 complex subunit D3	NCAPD3	sp|P42695|CNDD3_HUMAN Condensin-2 complex subunit D3 OS=Homo sapiens OX=9606 GN=NCAPD3 PE=1 SV=2;tr|G3V1A9|G3V1A9_HUMAN Condensin-2 complex subunit D3 OS=Homo sapiens OX=9606 GN=NCAPD3 PE=1 SV=1;tr|E9PKK4|E9PKK4_HUMAN Condensin-2 complex subunit D3 OS=Homo	15.1019	15.853	13.077	13.5038	0.75114	-2.02487	-1.59803	1	0.0743311	0.0521324	0.0310311	1	0.449402	0.21854	0.321192
Q92982	Ninjurin-1	NINJ1	sp|Q92982|NINJ1_HUMAN Ninjurin-1 OS=Homo sapiens OX=9606 GN=NINJ1 PE=1 SV=2	15.9007	15.7946	12.9592	14.3056	-0.10613	-2.94153	-1.59511	1	0.572784	0.0189758	0.044151	1	0.766929	0.135824	0.367748
A0A3B3ISV4;Q8N0U8;Q8N0U8-2	Vitamin K epoxide reductase complex subunit 1-like protein 1	VKORC1L1	tr|A0A3B3ISV4|A0A3B3ISV4_HUMAN Vitamin-K-epoxide reductase (warfarin-sensitive) OS=Homo sapiens OX=9606 GN=VKORC1L1 PE=1 SV=1;sp|Q8N0U8|VKORL_HUMAN Vitamin K epoxide reductase complex subunit 1-like protein 1 OS=Homo sapiens OX=9606 GN=VKORC1L1 PE=1 SV=2;s	17.4947	17.1055	17.5475	15.8999	-0.389128	0.052844	-1.59474	1	0.660983	0.416642	0.479426	1	0.827225	0.649151	0.818195
F8W038;H0YIS7;Q8IXM2;Q8IXM2-3;F8W1H0;Q8IXM2-2	Chromosome 17 open reading frame 49	C17orf49	tr|F8W038|F8W038_HUMAN Chromosome 17 open reading frame 49 OS=Homo sapiens OX=9606 GN=C17orf49 PE=1 SV=1;tr|H0YIS7|H0YIS7_HUMAN RNASEK-C17orf49 readthrough (Fragment) OS=Homo sapiens OX=9606 GN=RNASEK-C17orf49 PE=4 SV=1;sp|Q8IXM2|BAP18_HUMAN Chromatin comp	17.0886	17.5543	14.5428	15.4946	0.465714	-2.54577	-1.59392	1	0.876725	0.00398923	0.0783434	1	0.941659	0.068822	0.431392
O75251;F5H5N1;O75251-2;F5GXJ1;A0A087WXF6;A0A087WTI3	NADH dehydrogenase [ubiquinone] iron-sulfur protein 7, mitochondrial	NDUFS7	sp|O75251|NDUS7_HUMAN NADH dehydrogenase [ubiquinone] iron-sulfur protein 7, mitochondrial OS=Homo sapiens OX=9606 GN=NDUFS7 PE=1 SV=3;tr|F5H5N1|F5H5N1_HUMAN Complex I-20kD OS=Homo sapiens OX=9606 GN=NDUFS7 PE=1 SV=1;sp|O75251-2|NDUS7_HUMAN Isoform 2 of NA	16.8823	17.7678	17.685	15.2898	0.885523	0.802775	-1.59249	1	0.519709	0.216388	0.617806	1	0.736264	0.45234	0.875502
Q9H490-2;Q9H490	Phosphatidylinositol glycan anchor biosynthesis class U protein	PIGU	sp|Q9H490-2|PIGU_HUMAN Isoform 2 of Phosphatidylinositol glycan anchor biosynthesis class U protein OS=Homo sapiens OX=9606 GN=PIGU;sp|Q9H490|PIGU_HUMAN Phosphatidylinositol glycan anchor biosynthesis class U protein OS=Homo sapiens OX=9606 GN=PIGU PE=1 SV	15.0435	14.0715	15.5213	13.4538	-0.971993	0.47787	-1.58967	1	0.314675	0.88363	0.446116	1	0.608585	0.946504	0.810304
P24386;P24386-2	Rab proteins geranylgeranyltransferase component A 1	CHM	sp|P24386|RAE1_HUMAN Rab proteins geranylgeranyltransferase component A 1 OS=Homo sapiens OX=9606 GN=CHM PE=1 SV=3	16.6888	15.5395	15.7616	15.1089	-1.14933	-0.927168	-1.57995	1	0.100633	0.0147799	0.0493826	1	0.470936	0.122189	0.375896
A0A5F9ZHB6;P49642;A0A3B3ITS8;F8VNY2;H0YIP2;F8VSB2	DNA primase small subunit;DNA primase	PRIM1	tr|A0A5F9ZHB6|A0A5F9ZHB6_HUMAN DNA primase OS=Homo sapiens OX=9606 GN=PRIM1 PE=1 SV=1;sp|P49642|PRI1_HUMAN DNA primase small subunit OS=Homo sapiens OX=9606 GN=PRIM1 PE=1 SV=1;tr|A0A3B3ITS8|A0A3B3ITS8_HUMAN DNA primase small subunit (Fragment) OS=Homo sapi	16.5096	15.2216	14.9946	14.932	-1.288	-1.51497	-1.57761	1	0.0266797	0.0839203	0.0256298	1	0.389085	0.282672	0.298699
P55212;D6RHU3;D6RBM3;P55212-2	Caspase-6;Caspase-6 subunit p18;Caspase-6 subunit p11	CASP6	sp|P55212|CASP6_HUMAN Caspase-6 OS=Homo sapiens OX=9606 GN=CASP6 PE=1 SV=2;tr|D6RHU3|D6RHU3_HUMAN Caspase-6 (Fragment) OS=Homo sapiens OX=9606 GN=CASP6 PE=1 SV=1;tr|D6RBM3|D6RBM3_HUMAN Caspase-6 OS=Homo sapiens OX=9606 GN=CASP6 PE=1 SV=1	16.1435	16.4218	14.586	14.5707	0.278352	-1.55745	-1.5728	1	0.604583	0.0422478	0.208543	1	0.788777	0.197146	0.620896
H0YJH6;P42226;A0A494C0T4;A0A1W2PNW1;P42226-3;P42226-2;G3V5I8;G3V370;G3V5K5;G3V568;Q5FBW6;G3V2L2;G3V2M3;G3V2H4;H0YIY2	Signal transducer and activator of transcription 6	STAT6	tr|H0YJH6|H0YJH6_HUMAN Signal transducer and activator of transcription OS=Homo sapiens OX=9606 GN=STAT6 PE=1 SV=2;sp|P42226|STAT6_HUMAN Signal transducer and activator of transcription 6 OS=Homo sapiens OX=9606 GN=STAT6 PE=1 SV=1;tr|A0A494C0T4|A0A494C0T4_	17.1881	18.2803	14.8999	15.6163	1.09211	-2.28827	-1.5718	1	0.215368	0.0034605	0.0244352	1	0.546233	0.0652384	0.294947
K7EK07;P84243;K7EMV3;A0A590UJJ6;B4DEB1;K7ES00;Q16695;K7EP01;Q5TEC6;Q6NXT2	Histone H3;Histone H3.3;Histone H3.1t;Histone H3.3C	H3-3B	tr|K7EK07|K7EK07_HUMAN Histone H3 (Fragment) OS=Homo sapiens OX=9606 GN=H3-3B PE=1 SV=1;sp|P84243|H33_HUMAN Histone H3.3 OS=Homo sapiens OX=9606 GN=H3-3A PE=1 SV=2;tr|K7EMV3|K7EMV3_HUMAN Histone H3 OS=Homo sapiens OX=9606 GN=H3-3B PE=1 SV=1;tr|A0A590UJJ6|A	18.1599	16.4611	17.3563	16.5914	-1.69879	-0.803554	-1.5684	1	0.189527	0.425813	0.422904	1	0.530657	0.656671	0.798099
Q9ULR0;Q9ULR0-2;Q9ULR0-1;A8MVI5;D6RC18;H0YA89	Pre-mRNA-splicing factor ISY1 homolog	ISY1	sp|Q9ULR0|ISY1_HUMAN Pre-mRNA-splicing factor ISY1 homolog OS=Homo sapiens OX=9606 GN=ISY1 PE=1 SV=3;sp|Q9ULR0-2|ISY1_HUMAN Isoform 1 of Pre-mRNA-splicing factor ISY1 homolog OS=Homo sapiens OX=9606 GN=ISY1;sp|Q9ULR0-1|ISY1_HUMAN Isoform 2 of Pre-mRNA-spli	15.2044	14.5035	13.3086	13.6363	-0.700864	-1.89576	-1.56809	1	0.400639	0.0285159	0.0548567	1	0.663847	0.160942	0.389525
Q9Y2Z0-2	Suppressor of G2 allele of SKP1 homolog	SUGT1	sp|Q9Y2Z0-2|SGT1_HUMAN Isoform 2 of Protein SGT1 homolog OS=Homo sapiens OX=9606 GN=SUGT1	16.5847	15.3417	14.8277	15.0187	-1.24296	-1.75698	-1.56596	1	Not found or tested	0.157813	0.0406593	1		0.388322	0.356942
Q96ES7;H3BN84;H3BPL5	SAGA-associated factor 29 homolog	CCDC101	sp|Q96ES7|SGF29_HUMAN SAGA-associated factor 29 OS=Homo sapiens OX=9606 GN=SGF29 PE=1 SV=1;tr|H3BN84|H3BN84_HUMAN SAGA-associated factor 29 (Fragment) OS=Homo sapiens OX=9606 GN=SGF29 PE=1 SV=1;tr|H3BPL5|H3BPL5_HUMAN SAGA-associated factor 29 OS=Homo sapie	16.1106	15.5935	15.1613	14.5454	-0.517118	-0.949337	-1.56518	1	0.48864	0.232196	0.296554	1	0.714276	0.469993	0.701996
P01111	GTPase NRas	NRAS	sp|P01111|RASN_HUMAN GTPase NRas OS=Homo sapiens OX=9606 GN=NRAS PE=1 SV=1	16.0627	12.7157	15.8706	14.4993	-3.34697	-0.192052	-1.56331	1	0.239203	0.574872	0.112891	1	0.554062	0.764757	0.494027
Q8N7C3;J3KNI5;Q6T5J5	Probable E3 ubiquitin-protein ligase TRIML2	TRIML2	sp|Q8N7C3|TRIMM_HUMAN Probable E3 ubiquitin-protein ligase TRIML2 OS=Homo sapiens OX=9606 GN=TRIML2 PE=1 SV=1;tr|J3KNI5|J3KNI5_HUMAN Probable E3 ubiquitin-protein ligase TRIML2 (Fragment) OS=Homo sapiens OX=9606 GN=TRIML2 PE=1 SV=1	14.5041	15.5412	11.5492	12.9426	1.03717	-2.95483	-1.56148	1	0.681008	0.0516559	0.139019	1	0.837145	0.217967	0.531526
P47813;X6RAC9	Eukaryotic translation initiation factor 1A, X-chromosomal	EIF1AX	sp|P47813|IF1AX_HUMAN Eukaryotic translation initiation factor 1A, X-chromosomal OS=Homo sapiens OX=9606 GN=EIF1AX PE=1 SV=2;tr|X6RAC9|X6RAC9_HUMAN Eukaryotic translation initiation factor 4C OS=Homo sapiens OX=9606 GN=EIF1AX PE=1 SV=1	18.0688	17.3384	17.506	16.5089	-0.730369	-0.562806	-1.55988	1	0.75699	0.584738	0.357006	1	0.882088	0.770968	0.748035
A0A087X0W7;A0A087WT95;P49753;P49753-2;A0A2R8Y7H3	Acyl-coenzyme A thioesterase 2, mitochondrial	ACOT2	tr|A0A087X0W7|A0A087X0W7_HUMAN Acyl-coenzyme A thioesterase 2, mitochondrial OS=Homo sapiens OX=9606 GN=ACOT2 PE=1 SV=1;tr|A0A087WT95|A0A087WT95_HUMAN Acyl-coenzyme A thioesterase 2, mitochondrial OS=Homo sapiens OX=9606 GN=ACOT2 PE=1 SV=1;sp|P49753|ACOT2_	16.8066	15.3986	14.4066	15.2488	-1.40802	-2.40002	-1.55781	1	0.0701052	0.00178345	0.0204442	1	0.445898	0.0510335	0.277825
O75477;B0QZ43	Erlin-1	ERLIN1	sp|O75477|ERLN1_HUMAN Erlin-1 OS=Homo sapiens OX=9606 GN=ERLIN1 PE=1 SV=2;tr|B0QZ43|B0QZ43_HUMAN Erlin-1 (Fragment) OS=Homo sapiens OX=9606 GN=ERLIN1 PE=1 SV=1	15.9743	16.0856	16.1915	14.4169	0.111381	0.217206	-1.55733	1	0.802763	0.652012	0.336116	1	0.903983	0.812958	0.732972
Q9H1U4	Multiple epidermal growth factor-like domains protein 9	MEGF9	sp|Q9H1U4|MEGF9_HUMAN Multiple epidermal growth factor-like domains protein 9 OS=Homo sapiens OX=9606 GN=MEGF9 PE=2 SV=3	14.8372	14.3467	13.3446	13.2799	-0.49052	-1.49262	-1.55725	1	0.517412	0.163188	0.223418	1	0.734472	0.394083	0.63705
Q9BZX2;A0A2R8Y653;Q9BZX2-2	Uridine-cytidine kinase 2	UCK2	sp|Q9BZX2|UCK2_HUMAN Uridine-cytidine kinase 2 OS=Homo sapiens OX=9606 GN=UCK2 PE=1 SV=1;tr|A0A2R8Y653|A0A2R8Y653_HUMAN Uridine/cytidine kinase OS=Homo sapiens OX=9606 GN=UCK2 PE=1 SV=1	18.532	17.5672	16.9574	16.9757	-0.964769	-1.57453	-1.55628	1	0.00151144	0.00028134	0.0198914	1	0.217858	0.0246249	0.275791
Q14147;H7C504	Probable ATP-dependent RNA helicase DHX34	DHX34	sp|Q14147|DHX34_HUMAN Probable ATP-dependent RNA helicase DHX34 OS=Homo sapiens OX=9606 GN=DHX34 PE=1 SV=2	16.8738	15.6914	16.8008	15.3208	-1.18239	-0.0729324	-1.55299	1	0.962173	0.511162	0.10264	1	0.981008	0.718983	0.474364
Q96GM5-2;Q96GM5;F8VZ70;F8VUB0;F8VRQ4;H0YHV1	SWI/SNF-related matrix-associated actin-dependent regulator of chromatin subfamily D member 1	SMARCD1	sp|Q96GM5-2|SMRD1_HUMAN Isoform 2 of SWI/SNF-related matrix-associated actin-dependent regulator of chromatin subfamily D member 1 OS=Homo sapiens OX=9606 GN=SMARCD1;sp|Q96GM5|SMRD1_HUMAN SWI/SNF-related matrix-associated actin-dependent regulator of chrom	16.4884	16.8153	13.3261	14.936	0.326847	-3.16235	-1.55244	1	0.80887	0.0335406	Not found or tested	1	0.906459	0.174303
P53816;A0A1W2PRW4	HRAS-like suppressor 3	PLA2G16	sp|P53816|PLAT3_HUMAN Phospholipase A and acyltransferase 3 OS=Homo sapiens OX=9606 GN=PLAAT3 PE=1 SV=2;tr|A0A1W2PRW4|A0A1W2PRW4_HUMAN Phospholipase A and acyltransferase 3 OS=Homo sapiens OX=9606 GN=PLAAT3 PE=1 SV=1	15.9317	16.2966	13.3759	14.3807	0.364933	-2.55581	-1.55093	1	0.910536	0.00541809	0.3385	1	0.95685	0.078717	0.735289
A0A669KBH4;Q14999;Q14999-2;A0A669KB95	Cullin-7	CUL7	tr|A0A669KBH4|A0A669KBH4_HUMAN Cullin-7 OS=Homo sapiens OX=9606 GN=CUL7 PE=1 SV=1;sp|Q14999|CUL7_HUMAN Cullin-7 OS=Homo sapiens OX=9606 GN=CUL7 PE=1 SV=2;sp|Q14999-2|CUL7_HUMAN Isoform 2 of Cullin-7 OS=Homo sapiens OX=9606 GN=CUL7;tr|A0A669KB95|A0A669KB95_	15.1567	14.0397	13.0621	13.6122	-1.11702	-2.09465	-1.54454	1	0.389749	0.00745056	0.0507155	1	0.655718	0.0922214	0.381668
O75635-2;O75635	Serpin B7	SERPINB7	sp|O75635-2|SPB7_HUMAN Isoform 2 of Serpin B7 OS=Homo sapiens OX=9606 GN=SERPINB7;sp|O75635|SPB7_HUMAN Serpin B7 OS=Homo sapiens OX=9606 GN=SERPINB7 PE=1 SV=1	15.9384	17.2954	12.1812	14.3957	1.35701	-3.75728	-1.54276	1	0.915421	0.108526	0.668951	1	0.960355	0.31999	0.89765
E7ERI8;E7EW49;O75122-3	CLIP-associating protein 2	CLASP2	tr|E7ERI8|E7ERI8_HUMAN CLIP-associating protein 2 OS=Homo sapiens OX=9606 GN=CLASP2 PE=1 SV=1;tr|E7EW49|E7EW49_HUMAN CLIP-associating protein 2 OS=Homo sapiens OX=9606 GN=CLASP2 PE=1 SV=1;sp|O75122-3|CLAP2_HUMAN Isoform 3 of CLIP-associating protein 2 OS=H	15.6679	13.4376	14.3246	14.1254	-2.23033	-1.34331	-1.54249	1	0.0137178	0.00925503	0.00191473	1	0.347919	0.101079	0.130671
Q8N300	Coiled-coil domain-containing protein 23	CCDC23	sp|Q8N300|SVBP_HUMAN Small vasohibin-binding protein OS=Homo sapiens OX=9606 GN=SVBP PE=1 SV=1	15.2397	12.7769	13.9444	13.6981	-2.46283	-1.29531	-1.54166	1	0.133277	0.0435264	0.311779	1	0.490182	0.200969	0.716051
Q4G0F5;H0YCI7	Vacuolar protein sorting-associated protein 26B	VPS26B	sp|Q4G0F5|VP26B_HUMAN Vacuolar protein sorting-associated protein 26B OS=Homo sapiens OX=9606 GN=VPS26B PE=1 SV=2	16.2254	16.2327	14.4574	14.6861	0.0072874	-1.76803	-1.53929	1	0.514772	0.12521	0.482958	1	0.732956	0.345723	0.819411
O95395;H0YMW7;H0YM40	Beta-1,3-galactosyl-O-glycosyl-glycoprotein beta-1,6-N-acetylglucosaminyltransferase 3	GCNT3	sp|O95395|GCNT3_HUMAN Beta-1,3-galactosyl-O-glycosyl-glycoprotein beta-1,6-N-acetylglucosaminyltransferase 3 OS=Homo sapiens OX=9606 GN=GCNT3 PE=2 SV=1;tr|H0YMW7|H0YMW7_HUMAN Beta-1,3-galactosyl-O-glycosyl-glycoprotein beta-1,6-N-acetylglucosaminyltransfer	15.6207	16.5749	14.5802	14.0831	0.954227	-1.04051	-1.53764	1	0.0484997	0.052803	0.0201858	1	0.423897	0.219935	0.27633
Q14839-2;Q14839;A0A0C4DGG9;A0A2R8Y521;A0A2R8Y212;F5GWX5;A0A2R8YFD8;A0A2U3TZM0;A0A2R8YFK9;A0A2R8Y5J0;A0A2R8Y425;A0A2R8YDJ9;A0A2R8YD40;A0A2R8Y4X2;A0A2R8YDW2;A0A2R8Y8C1;A0A2R8YER1;A0A2R8Y445;A0A2R8Y5Z7;A0A2R8Y685;A0A2R8Y7I0;A0A2R8Y8B3;A0A2R8Y7M9;A0A2R8Y5M9;A0A2R8YE38;H7C3H7;A0A2R8Y6G9;F5H6N4;F6T542;A0A2R8Y795	Chromodomain-helicase-DNA-binding protein 4	CHD4	sp|Q14839-2|CHD4_HUMAN Isoform 2 of Chromodomain-helicase-DNA-binding protein 4 OS=Homo sapiens OX=9606 GN=CHD4;sp|Q14839|CHD4_HUMAN Chromodomain-helicase-DNA-binding protein 4 OS=Homo sapiens OX=9606 GN=CHD4 PE=1 SV=2;tr|A0A0C4DGG9|A0A0C4DGG9_HUMAN DNA he	17.2267	17.2439	15.7503	15.693	0.0172052	-1.47634	-1.53369	1	0.797309	0.0521802	0.0895376	1	0.902333	0.21854	0.453352
F8VRH0		PCBP2	tr|F8VRH0|F8VRH0_HUMAN Poly(rC)-binding protein 2 (Fragment) OS=Homo sapiens OX=9606 GN=PCBP2 PE=1 SV=2	16.7642	15.9112	14.2	15.2345	-0.853042	-2.56427	-1.52976	1	0.113166	0.0200873	0.0631316	1	0.477683	0.139225	0.410609
E9PK54		HSPA8	tr|E9PK54|E9PK54_HUMAN Heat shock cognate 71 kDa protein (Fragment) OS=Homo sapiens OX=9606 GN=HSPA8 PE=1 SV=8	17.9286	17.0728	17.8092	16.3993	-0.855803	-0.119408	-1.52935	1	0.851502	0.625762	0.980496	1	0.92785	0.796437	0.995902
Q8TED1;E7ETY7;J3KNB5	Probable glutathione peroxidase 8;Glutathione peroxidase	GPX8	sp|Q8TED1|GPX8_HUMAN Probable glutathione peroxidase 8 OS=Homo sapiens OX=9606 GN=GPX8 PE=1 SV=2;tr|E7ETY7|E7ETY7_HUMAN Glutathione peroxidase OS=Homo sapiens OX=9606 GN=GPX8 PE=1 SV=1	17.188	17.0121	16.4737	15.6588	-0.175807	-0.714246	-1.52913	1	0.604386	0.355961	0.305955	1	0.788777	0.594271	0.71047
Q6PJG6;Q6PJG6-3;Q6PJG6-2;F8WDN5	BRCA1-associated ATM activator 1	BRAT1	sp|Q6PJG6|BRAT1_HUMAN BRCA1-associated ATM activator 1 OS=Homo sapiens OX=9606 GN=BRAT1 PE=1 SV=2	17.0668	17.3164	14.8279	15.5377	0.249608	-2.23887	-1.52903	1	0.924374	0.0002435	0.0895525	1	0.964037	0.0232628	0.453352
A0A1C7CYZ1;Q8TD08-2;Q8TD08-3;Q8TD08	Mitogen-activated protein kinase 15	MAPK15	tr|A0A1C7CYZ1|A0A1C7CYZ1_HUMAN Mitogen-activated protein kinase 15 (Fragment) OS=Homo sapiens OX=9606 GN=MAPK15 PE=1 SV=1;sp|Q8TD08-2|MK15_HUMAN Isoform 2 of Mitogen-activated protein kinase 15 OS=Homo sapiens OX=9606 GN=MAPK15;sp|Q8TD08-3|MK15_HUMAN Isofo	17.4298	15.3799	16.7113	15.9055	-2.04988	-0.718508	-1.52431	1	0.495562	0.510528	0.613744	1	0.719111	0.718422	0.875002
Q13423;A0A590UK15;A0A590UJM2;A0A590UK29;E9PCX7;A0A590UJI3;D6RAI5;D6RHU2;A0A590UJA4;A0A590UKC7;D6RCR6	NAD(P) transhydrogenase, mitochondrial	NNT	sp|Q13423|NNTM_HUMAN NAD(P) transhydrogenase, mitochondrial OS=Homo sapiens OX=9606 GN=NNT PE=1 SV=3;tr|A0A590UK15|A0A590UK15_HUMAN Proton-translocating NAD(P)(+) transhydrogenase OS=Homo sapiens OX=9606 GN=NNT PE=1 SV=1;tr|A0A590UJM2|A0A590UJM2_HUMAN NAD(	17.1399	17.6042	17.5155	15.6158	0.464309	0.375542	-1.52411	1	0.0906512	0.166922	0.324019	1	0.465884	0.397332	0.727712
Q09028-3;Q09028;Q09028-2;Q09028-4;H0YF10;H0YCT5;H0YDK2;E9PNS6;E9PNS2;E9PIC4;H0YEU5	Histone-binding protein RBBP4	RBBP4	sp|Q09028-3|RBBP4_HUMAN Isoform 3 of Histone-binding protein RBBP4 OS=Homo sapiens OX=9606 GN=RBBP4;sp|Q09028|RBBP4_HUMAN Histone-binding protein RBBP4 OS=Homo sapiens OX=9606 GN=RBBP4 PE=1 SV=3;sp|Q09028-2|RBBP4_HUMAN Isoform 2 of Histone-binding protein	18.985	18.8098	17.3518	17.4615	-0.17519	-1.63314	-1.52348	1	0.444256	0.0103734	0.0347082	1	0.690905	0.105439	0.333825
A0A6Q8PHS7;A0A6Q8PGS5;C9JEX3;Q13614-2;Q13614;A0A6Q8PHL9;A0A6Q8PGV9	Myotubularin-related protein 2	MTMR2	tr|A0A6Q8PHS7|A0A6Q8PHS7_HUMAN Phosphatidylinositol-3,5-bisphosphate 3-phosphatase OS=Homo sapiens OX=9606 GN=MTMR2 PE=1 SV=1;tr|A0A6Q8PGS5|A0A6Q8PGS5_HUMAN Phosphatidylinositol-3,5-bisphosphate 3-phosphatase OS=Homo sapiens OX=9606 GN=MTMR2 PE=1 SV=1;tr|C	15.8682	14.848	13.9686	14.346	-1.02026	-1.89962	-1.52221	1	0.045198	0.0192888	0.0287592	1	0.422664	0.137122	0.312242
J3KPD3;Q9Y580;I3L521;F5GXV8;F5GY08;F5H606;G3V1T9	RNA-binding protein 7	RBM7	tr|J3KPD3|J3KPD3_HUMAN RNA binding motif protein 7, isoform CRA_c OS=Homo sapiens OX=9606 GN=RBM7 PE=1 SV=1;sp|Q9Y580|RBM7_HUMAN RNA-binding protein 7 OS=Homo sapiens OX=9606 GN=RBM7 PE=1 SV=1;tr|I3L521|I3L521_HUMAN RRM domain-containing protein (Fragment)	15.885	14.7865	14.2228	14.365	-1.09848	-1.66216	-1.52	1	0.128977	0.0448557	0.249999	1	0.488013	0.203729	0.661625
Q12894;Q12894-2;A0A0R4J2F6;H7C2Z4;H7C444	Interferon-related developmental regulator 2	IFRD2	sp|Q12894|IFRD2_HUMAN Interferon-related developmental regulator 2 OS=Homo sapiens OX=9606 GN=IFRD2 PE=1 SV=3;sp|Q12894-2|IFRD2_HUMAN Isoform 2 of Interferon-related developmental regulator 2 OS=Homo sapiens OX=9606 GN=IFRD2;tr|A0A0R4J2F6|A0A0R4J2F6_HUMAN	15.8761	16.599	15.1565	14.3608	0.72298	-0.719544	-1.51528	1	0.905265	0.111803	0.0539738	1	0.955047	0.325578	0.388444
Q9UBB5	Methyl-CpG-binding domain protein 2	MBD2	sp|Q9UBB5|MBD2_HUMAN Methyl-CpG-binding domain protein 2 OS=Homo sapiens OX=9606 GN=MBD2 PE=1 SV=1	15.7438	14.4952	13.1551	14.2331	-1.24859	-2.58868	-1.51069	1	0.919439	0.52345	0.921825	1	0.962586	0.727251	0.976144
P18858;F5GZ28;P18858-3;M0R0Q7;P18858-2;B4E135;M0QY71;M0R1G7;M0R1S4	DNA ligase 1;DNA ligase	LIG1	sp|P18858|DNLI1_HUMAN DNA ligase 1 OS=Homo sapiens OX=9606 GN=LIG1 PE=1 SV=1;tr|F5GZ28|F5GZ28_HUMAN DNA ligase OS=Homo sapiens OX=9606 GN=LIG1 PE=1 SV=1;sp|P18858-3|DNLI1_HUMAN Isoform 3 of DNA ligase 1 OS=Homo sapiens OX=9606 GN=LIG1;tr|M0R0Q7|M0R0Q7_HUMA	18.287	18.2052	16.3565	16.7788	-0.081799	-1.93054	-1.5082	1	0.565777	0.00030401	0.0140231	1	0.763619	0.0254301	0.237447
O60269	G protein-regulated inducer of neurite outgrowth 2	GPRIN2	sp|O60269|GRIN2_HUMAN G protein-regulated inducer of neurite outgrowth 2 OS=Homo sapiens OX=9606 GN=GPRIN2 PE=1 SV=2	14.2453	15.9182	13.0469	12.7384	1.6729	-1.19844	-1.50689	1	0.282648	0.00216825	0.0603538	1	0.587189	0.0558122	0.404987
O94851-4;O94851-6;O94851-2	Protein-methionine sulfoxide oxidase MICAL2	MICAL2	sp|O94851-4|MICA2_HUMAN Isoform 4 of [F-actin]-monooxygenase MICAL2 OS=Homo sapiens OX=9606 GN=MICAL2;sp|O94851-6|MICA2_HUMAN Isoform 6 of [F-actin]-monooxygenase MICAL2 OS=Homo sapiens OX=9606 GN=MICAL2;sp|O94851-2|MICA2_HUMAN Isoform 2 of [F-actin]-monoo	15.9577	15.461		14.4544	-0.496754	-100	-1.5033	1	0.170269	0	0.101384	1	0.517419	0	0.472105
Q92979;V9GYP5;A0A087WWQ2;A0A087WVM7	Ribosomal RNA small subunit methyltransferase NEP1	EMG1	sp|Q92979|NEP1_HUMAN Ribosomal RNA small subunit methyltransferase NEP1 OS=Homo sapiens OX=9606 GN=EMG1 PE=1 SV=4;tr|V9GYP5|V9GYP5_HUMAN Ribosomal RNA small subunit methyltransferase NEP1 (Fragment) OS=Homo sapiens OX=9606 GN=EMG1 PE=1 SV=2;tr|A0A087WWQ2|A	17.3556	16.7277	16.0763	15.8528	-0.627875	-1.27932	-1.50276	1	0.013782	0.00021339	0.00900117	1	0.347919	0.0229817	0.217062
Q96G46;Q96G46-2;Q96G46-3;K7ER20;K7EQU9	tRNA-dihydrouridine(47) synthase [NAD(P)(+)]-like	DUS3L	sp|Q96G46|DUS3L_HUMAN tRNA-dihydrouridine(47) synthase [NAD(P)(+)]-like OS=Homo sapiens OX=9606 GN=DUS3L PE=1 SV=2;sp|Q96G46-2|DUS3L_HUMAN Isoform 2 of tRNA-dihydrouridine(47) synthase [NAD(P)(+)]-like OS=Homo sapiens OX=9606 GN=DUS3L;sp|Q96G46-3|DUS3L_HUM	14.9479	16.8544	13.78	13.447	1.90649	-1.16787	-1.50087	1	0.0116809	0.016909	0.0137502	1	0.347919	0.129411	0.237447
P10176	Cytochrome c oxidase subunit 8A, mitochondrial	COX8A	sp|P10176|COX8A_HUMAN Cytochrome c oxidase subunit 8A, mitochondrial OS=Homo sapiens OX=9606 GN=COX8A PE=1 SV=2	16.654	16.6369	16.9922	15.1539	-0.0170285	0.338206	-1.50002	1	0.398124	0.897932	0.633936	1	0.661667	0.952077	0.882099
Q9BRT3;J3KTI2	Migration and invasion enhancer 1	MIEN1	sp|Q9BRT3|MIEN1_HUMAN Migration and invasion enhancer 1 OS=Homo sapiens OX=9606 GN=MIEN1 PE=1 SV=1;tr|J3KTI2|J3KTI2_HUMAN Migration and invasion enhancer 1 OS=Homo sapiens OX=9606 GN=MIEN1 PE=1 SV=1	16.1256	15.9743	15.1674	14.6261	-0.15123	-0.958203	-1.49945	1	0.574362	0.230268	0.0917205	1	0.768212	0.467637	0.456084
Q9Y294	Histone chaperone ASF1A	ASF1A	sp|Q9Y294|ASF1A_HUMAN Histone chaperone ASF1A OS=Homo sapiens OX=9606 GN=ASF1A PE=1 SV=1	15.9032	15.6657	15.3853	14.4053	-0.237489	-0.517879	-1.49785	1	0.289859	0.140401	0.304062	1	0.592528	0.365667	0.70894
A0A087WWA3;Q4R9M9;O60333-2;O60333;O60333-4;O60333-3	Kinesin-like protein;Kinesin-like protein KIF1B	KIF1B	tr|A0A087WWA3|A0A087WWA3_HUMAN Kinesin-like protein KIF1B OS=Homo sapiens OX=9606 GN=KIF1B PE=1 SV=1;tr|Q4R9M9|Q4R9M9_HUMAN Kinesin family member 1Bbeta isoform II OS=Homo sapiens OX=9606 GN=KIF1B PE=1 SV=1;sp|O60333-2|KIF1B_HUMAN Isoform 2 of Kinesin-like	14.6929	14.1455	14.4357	13.1956	-0.547433	-0.257153	-1.49725	1	0.0949477	0.228829	0.054266	1	0.469994	0.466258	0.388444
Q8N1B4;Q8N1B4-2;A0A0G2JIG2	Vacuolar protein sorting-associated protein 52 homolog	VPS52	sp|Q8N1B4|VPS52_HUMAN Vacuolar protein sorting-associated protein 52 homolog OS=Homo sapiens OX=9606 GN=VPS52 PE=1 SV=1;sp|Q8N1B4-2|VPS52_HUMAN Isoform 2 of Vacuolar protein sorting-associated protein 52 homolog OS=Homo sapiens OX=9606 GN=VPS52	17.0242	16.8289	15.1032	15.5279	-0.195354	-1.92104	-1.4963	1	0.503421	0.0350888	0.0782759	1	0.723993	0.180209	0.431392
K7EIU8;Q13485	Mothers against decapentaplegic homolog;Mothers against decapentaplegic homolog 4	SMAD4	tr|K7EIU8|K7EIU8_HUMAN Mothers against decapentaplegic homolog OS=Homo sapiens OX=9606 GN=SMAD4 PE=1 SV=1;sp|Q13485|SMAD4_HUMAN Mothers against decapentaplegic homolog 4 OS=Homo sapiens OX=9606 GN=SMAD4 PE=1 SV=1	15.9015	12.1399	14.8194	14.4055	-3.76155	-1.0821	-1.49595	1	0.187759	0.0813772	0.132371	1	0.529652	0.278607	0.5237
P26358;A0A7I2V5D0;A0A7I2YQQ0;A0A7I2YQA8;P26358-2;A0A7I2V490;A0A7I2V5F1;P26358-3;A0A7I2V5F6;A0A7I2V311;K7ENW7;A0A7I2V2G5;K7EJL0;K7ENQ6;K7EMU8;K7ERQ1;K7ELB1;K7EIZ6	DNA (cytosine-5)-methyltransferase 1	DNMT1	sp|P26358|DNMT1_HUMAN DNA (cytosine-5)-methyltransferase 1 OS=Homo sapiens OX=9606 GN=DNMT1 PE=1 SV=2;tr|A0A7I2V5D0|A0A7I2V5D0_HUMAN DNA (cytosine-5)-methyltransferase OS=Homo sapiens OX=9606 GN=DNMT1 PE=1 SV=1;tr|A0A7I2YQQ0|A0A7I2YQQ0_HUMAN DNA (cytosine-	17.3022	17.5806	14.9674	15.8068	0.278411	-2.3348	-1.49536	1	0.839711	0.00462746	0.0221385	1	0.920649	0.0728808	0.285114
P61962;A0A087WWI6;P61962-2	DDB1- and CUL4-associated factor 7	DCAF7	sp|P61962|DCAF7_HUMAN DDB1- and CUL4-associated factor 7 OS=Homo sapiens OX=9606 GN=DCAF7 PE=1 SV=1;tr|A0A087WWI6|A0A087WWI6_HUMAN DDB1- and CUL4-associated factor 7 (Fragment) OS=Homo sapiens OX=9606 GN=DCAF7 PE=1 SV=6	17.1609	16.8549	15.8867	15.6657	-0.306042	-1.27424	-1.49521	1	0.377492	0.0215927	0.021077	1	0.6481	0.142509	0.280844
I3L4Q4;Q9BUL5-4;Q9BUL5;A0A087WVQ2;I3L0Y2;I3L410;I3L1N0;Q9BUL5-2;Q9BUL5-3	PHD finger protein 23	PHF23	tr|I3L4Q4|I3L4Q4_HUMAN PHD finger protein 23 (Fragment) OS=Homo sapiens OX=9606 GN=PHF23 PE=1 SV=1;sp|Q9BUL5-4|PHF23_HUMAN Isoform 4 of PHD finger protein 23 OS=Homo sapiens OX=9606 GN=PHF23;sp|Q9BUL5|PHF23_HUMAN PHD finger protein 23 OS=Homo sapiens OX=96	15.7527	16.3141	12.6896	14.2576	0.561367	-3.06314	-1.49511	1	0.93756	Not found or tested	0.170282	1	0.968185		0.575018
Q8N0X7	Spartin	SPART	sp|Q8N0X7|SPART_HUMAN Spartin OS=Homo sapiens OX=9606 GN=SPART PE=1 SV=1	19.3876	18.6386	17.7588	17.8991	-0.749019	-1.62885	-1.48856	1	0.00502529	0.0255749	0.00360092	1	0.275634	0.15234	0.161805
Q96GK7;C9JGM0	Fumarylacetoacetate hydrolase domain-containing protein 2A	FAHD2A	sp|Q96GK7|FAH2A_HUMAN Fumarylacetoacetate hydrolase domain-containing protein 2A OS=Homo sapiens OX=9606 GN=FAHD2A PE=1 SV=1	16.5578	16.322	15.5637	15.0737	-0.235777	-0.99406	-1.48407	1	0.674371	0.551838	0.535576	1	0.83428	0.74853	0.848061
A0A7P0TAV2;A0A7P0T9G7;Q99707;A0A6Q8PGK3;A0A7P0TAJ0;Q99707-2;B1ANE3;A0A494C064;A0A494C1A2;A0A7P0TA06;A0A7P0T956	Methionine synthase	MTR	tr|A0A7P0TAV2|A0A7P0TAV2_HUMAN Methionine synthase OS=Homo sapiens OX=9606 GN=MTR PE=4 SV=1;tr|A0A7P0T9G7|A0A7P0T9G7_HUMAN Methionine synthase OS=Homo sapiens OX=9606 GN=MTR PE=4 SV=1;sp|Q99707|METH_HUMAN Methionine synthase OS=Homo sapiens OX=9606 GN=MTR	15.6267	14.1449	13.1605	14.1428	-1.48181	-2.46617	-1.48388	1	0.0115953	0.00024183	0.18671	1	0.347919	0.0232628	0.595804
A0A5K1VW28;Q9HBU6;H0YH69;Q86U68;Q9HBU6-2;A0A5F9ZI33;H0YFP7	Ethanolamine kinase 1	ETNK1	tr|A0A5K1VW28|A0A5K1VW28_HUMAN Ethanolamine kinase 1 OS=Homo sapiens OX=9606 GN=ETNK1 PE=1 SV=1;sp|Q9HBU6|EKI1_HUMAN Ethanolamine kinase 1 OS=Homo sapiens OX=9606 GN=ETNK1 PE=1 SV=1;tr|H0YH69|H0YH69_HUMAN Ethanolamine kinase 1 OS=Homo sapiens OX=9606 GN=ET	16.1812	16.4107	14.804	14.6982	0.229512	-1.37719	-1.48301	1	0.880393	0.136674	0.600932	1	0.94285	0.361465	0.869151
A0A499FJE4;Q96MK2;Q96MK2-2	Protein FAM65C	FAM65C	tr|A0A499FJE4|A0A499FJE4_HUMAN RIPOR family member 3 OS=Homo sapiens OX=9606 GN=RIPOR3 PE=1 SV=1;sp|Q96MK2|RIPR3_HUMAN RIPOR family member 3 OS=Homo sapiens OX=9606 GN=RIPOR3 PE=1 SV=4	17.7248	18.9462		16.2481	1.22135	Not enough replicates	-1.47672	1	Not found or tested	Not found or tested	Not found or tested	1
Q9NX76	CKLF-like MARVEL transmembrane domain-containing protein 6	CMTM6	sp|Q9NX76|CKLF6_HUMAN CKLF-like MARVEL transmembrane domain-containing protein 6 OS=Homo sapiens OX=9606 GN=CMTM6 PE=1 SV=1	16.1025	12.4859	15.9038	14.6261	-3.6166	-0.1987	-1.47639	1	0.221965	0.692164	0.495353	1	0.550737	0.836939	0.826394
P13051-2;P13051;F5GYA2;Q68DM5	Uracil-DNA glycosylase	UNG	sp|P13051-2|UNG_HUMAN Isoform 1 of Uracil-DNA glycosylase OS=Homo sapiens OX=9606 GN=UNG;sp|P13051|UNG_HUMAN Uracil-DNA glycosylase OS=Homo sapiens OX=9606 GN=UNG PE=1 SV=2;tr|F5GYA2|F5GYA2_HUMAN Uracil-DNA glycosylase OS=Homo sapiens OX=9606 GN=UNG PE=1 S	15.2925	15.5182	12.8709	13.8233	0.225714	-2.42162	-1.46922	1	0.756918	0.139053	0.184397	1	0.882088	0.364094	0.593073
O14519;F5GZF0;O14519-2	Cyclin-dependent kinase 2-associated protein 1	CDK2AP1	sp|O14519|CDKA1_HUMAN Cyclin-dependent kinase 2-associated protein 1 OS=Homo sapiens OX=9606 GN=CDK2AP1 PE=1 SV=1;tr|F5GZF0|F5GZF0_HUMAN Cyclin-dependent kinase 2-associated protein 1 (Fragment) OS=Homo sapiens OX=9606 GN=CDK2AP1 PE=1 SV=1;sp|O14519-2|CDKA	14.9787	13.4297	12.3439	13.5196	-1.54904	-2.63478	-1.45913	1	0.0222456	Not found or tested	0.0558738	1	0.381289		0.391307
P57740;P57740-2;P57740-3;G3V1T4;F5GY77	Nuclear pore complex protein Nup107	NUP107	sp|P57740|NU107_HUMAN Nuclear pore complex protein Nup107 OS=Homo sapiens OX=9606 GN=NUP107 PE=1 SV=1;sp|P57740-2|NU107_HUMAN Isoform 2 of Nuclear pore complex protein Nup107 OS=Homo sapiens OX=9606 GN=NUP107;sp|P57740-3|NU107_HUMAN Isoform 3 of Nuclear po	16.2656	15.9735	14.306	14.8067	-0.292119	-1.95962	-1.45887	1	0.283167	0.00671291	0.0093372	1	0.587189	0.0872722	0.221076
Q13042-3;Q13042-2;Q13042;Q5T8C6;Q13042-4;A0A3B3ISD2	Cell division cycle protein 16 homolog	CDC16	sp|Q13042-3|CDC16_HUMAN Isoform 3 of Cell division cycle protein 16 homolog OS=Homo sapiens OX=9606 GN=CDC16;sp|Q13042-2|CDC16_HUMAN Isoform 2 of Cell division cycle protein 16 homolog OS=Homo sapiens OX=9606 GN=CDC16;sp|Q13042|CDC16_HUMAN Cell division cy	16.9496	14.3021	15.3327	15.4909	-2.64744	-1.61688	-1.45873	1	0.0622007	8.3694e-05	0.0823204	1	0.437616	0.0192826	0.439518
Q96JP5-2;Q96JP5;H3BTR0	E3 ubiquitin-protein ligase ZFP91	ZFP91	tr|A0A0A6YYC7|A0A0A6YYC7_HUMAN HCG2042749, isoform CRA_d OS=Homo sapiens OX=9606 GN=ZFP91-CNTF PE=4 SV=1;sp|Q96JP5-2|ZFP91_HUMAN Isoform 2 of E3 ubiquitin-protein ligase ZFP91 OS=Homo sapiens OX=9606 GN=ZFP91;sp|Q96JP5|ZFP91_HUMAN E3 ubiquitin-protein liga	15.7011	15.3768	13.8125	14.243	-0.324347	-1.88859	-1.45809	1	0.569373	0.299713	0.557717	1	0.764716	0.53899	0.856817
Q8NAF0	Zinc finger protein 579	ZNF579	sp|Q8NAF0|ZN579_HUMAN Zinc finger protein 579 OS=Homo sapiens OX=9606 GN=ZNF579 PE=1 SV=2	14.0541	16.5142	12.6483	12.5971	2.4601	-1.4058	-1.45699	1	0.55718	Not found or tested	0.790394	1	0.758656		0.937508
Q8NEZ5;Q8NEZ5-3;H3BTH6;H3BVA4;H3BUC1;H3BTR7;H3BRE0;Q8NEZ5-2	F-box only protein 22	FBXO22	sp|Q8NEZ5|FBX22_HUMAN F-box only protein 22 OS=Homo sapiens OX=9606 GN=FBXO22 PE=1 SV=1;sp|Q8NEZ5-3|FBX22_HUMAN Isoform 3 of F-box only protein 22 OS=Homo sapiens OX=9606 GN=FBXO22	17.3982	17.6883	16.0025	15.945	0.290091	-1.39563	-1.45313	1	0.771671	0.124284	0.0195226	1	0.889591	0.343787	0.272594
P62633-8;P62633-4	Cellular nucleic acid-binding protein	CNBP	sp|P62633-8|CNBP_HUMAN Isoform 8 of Cellular nucleic acid-binding protein OS=Homo sapiens OX=9606 GN=CNBP;sp|P62633-4|CNBP_HUMAN Isoform 4 of Cellular nucleic acid-binding protein OS=Homo sapiens OX=9606 GN=CNBP	16.1493	17.6094	15.5998	14.701	1.46002	-0.549495	-1.44829	1	0.202164	0.966242	0.904546	1	0.535294	0.982614	0.971197
Q6IQ49;Q6IQ49-2;Q6IQ49-3	Protein SDE2 homolog	SDE2	sp|Q6IQ49|SDE2_HUMAN Replication stress response regulator SDE2 OS=Homo sapiens OX=9606 GN=SDE2 PE=1 SV=1;sp|Q6IQ49-2|SDE2_HUMAN Isoform 2 of Replication stress response regulator SDE2 OS=Homo sapiens OX=9606 GN=SDE2;sp|Q6IQ49-3|SDE2_HUMAN Isoform 3 of Rep	19.0907	17.0342	16.9273	17.6433	-2.05649	-2.16344	-1.44744	1	0.00570225	0.00086194	0.0104112	1	0.280171	0.0362671	0.224096
Q9UKV8-2;Q9UKV8;Q5TA58;A0A6I8PTZ8;Q9H9G7-2;Q9UL18	Protein argonaute-2	AGO2	sp|Q9UKV8-2|AGO2_HUMAN Isoform 2 of Protein argonaute-2 OS=Homo sapiens OX=9606 GN=AGO2;sp|Q9UKV8|AGO2_HUMAN Protein argonaute-2 OS=Homo sapiens OX=9606 GN=AGO2 PE=1 SV=3	14.9813	13.7866	13.8546	13.5352	-1.19476	-1.1267	-1.44617	1	0.172607	Not found or tested	Not found or tested	1	0.519583
P30536;B1AH87	Translocator protein	TSPO	sp|P30536|TSPO_HUMAN Translocator protein OS=Homo sapiens OX=9606 GN=TSPO PE=1 SV=3;tr|B1AH87|B1AH87_HUMAN Peripheral-type benzodiazepine receptor (Fragment) OS=Homo sapiens OX=9606 GN=TSPO PE=1 SV=1	16.7103	16.0153	17.034	15.2654	-0.695021	0.323676	-1.445	1	0.565666	0.7033	0.51101	1	0.763619	0.845033	0.836144
Q9UKD2	mRNA turnover protein 4 homolog	MRTO4	sp|Q9UKD2|MRT4_HUMAN mRNA turnover protein 4 homolog OS=Homo sapiens OX=9606 GN=MRTO4 PE=1 SV=2	18.4708	18.5216	17.1322	17.0266	0.0507589	-1.33864	-1.44425	1	0.621777	0.00391503	0.000996964	1	0.798876	0.0684177	0.107672
H0YEI0;A0A0G2JLR5;A0A0G2JMW4;Q02833-3;Q02833-2;Q02833	Ras association domain-containing protein 7	RASSF7	tr|H0YEI0|H0YEI0_HUMAN Ras association domain-containing protein 7 (Fragment) OS=Homo sapiens OX=9606 GN=RASSF7 PE=1 SV=1;tr|A0A0G2JLR5|A0A0G2JLR5_HUMAN Ras association domain-containing protein 7 OS=Homo sapiens OX=9606 GN=RASSF7 PE=1 SV=1;tr|A0A0G2JMW4|A	14.568	15.058	13.7712	13.1241	0.489999	-0.796855	-1.44391	1	0.905862	0.341431	0.311246	1	0.955047	0.584344	0.716051
Q96ER3;J3KND1;E9PRZ1;E9PMD2;H0YCN7;E9PL53;H0YEK5;H0YDM3	Protein SAAL1	SAAL1	sp|Q96ER3|SAAL1_HUMAN Protein SAAL1 OS=Homo sapiens OX=9606 GN=SAAL1 PE=1 SV=2;tr|J3KND1|J3KND1_HUMAN Protein SAAL1 OS=Homo sapiens OX=9606 GN=SAAL1 PE=1 SV=1;tr|E9PRZ1|E9PRZ1_HUMAN Protein SAAL1 OS=Homo sapiens OX=9606 GN=SAAL1 PE=1 SV=1	16.7519	15.3817	14.8085	15.309	-1.37015	-1.9434	-1.44281	1	0.00338861	0.0013337	0.0230677	1	0.26133	0.0446851	0.290994
O15438;O15438-4;O15438-2;H0Y8Q6;H0Y9T4;O15438-3;O15438-5	Canalicular multispecific organic anion transporter 2	ABCC3	sp|O15438|MRP3_HUMAN ATP-binding cassette sub-family C member 3 OS=Homo sapiens OX=9606 GN=ABCC3 PE=1 SV=3;sp|O15438-4|MRP3_HUMAN Isoform 4 of ATP-binding cassette sub-family C member 3 OS=Homo sapiens OX=9606 GN=ABCC3;sp|O15438-2|MRP3_HUMAN Isoform 2 of A	17.2327	16.6712	15.895	15.7905	-0.561455	-1.33768	-1.44216	1	0.187221	0.0201119	0.0592608	1	0.529652	0.139238	0.402792
Q96EX3;A2A3F8	WD repeat-containing protein 34	WDR34	sp|Q96EX3|DC2I2_HUMAN Cytoplasmic dynein 2 intermediate chain 2 OS=Homo sapiens OX=9606 GN=DYNC2I2 PE=1 SV=2;tr|A2A3F8|A2A3F8_HUMAN Cytoplasmic dynein 2 intermediate chain 2 (Fragment) OS=Homo sapiens OX=9606 GN=DYNC2I2 PE=1 SV=1	16.2228	15.9926	16.1881	14.7815	-0.230229	-0.0346703	-1.4413	1	0.958032	0.952616	0.0813086	1	0.978395	0.976849	0.437758
Q86TX2;G3V4F2	Acyl-coenzyme A thioesterase 1	ACOT1	sp|Q86TX2|ACOT1_HUMAN Acyl-coenzyme A thioesterase 1 OS=Homo sapiens OX=9606 GN=ACOT1 PE=1 SV=1;tr|G3V4F2|G3V4F2_HUMAN Acyl-coenzyme A thioesterase 1 OS=Homo sapiens OX=9606 GN=ACOT1 PE=1 SV=1	15.729	15.293	13.7149	14.2886	-0.436042	-2.01415	-1.44041	1	0.334275	0.0218634	0.086584	1	0.617864	0.142509	0.450027
Q8NHG8;J3KTB9;H3BUF0;H3BRB6;Q8ND25;Q8ND25-2	E3 ubiquitin-protein ligase ZNRF2	ZNRF2	sp|Q8NHG8|ZNRF2_HUMAN E3 ubiquitin-protein ligase ZNRF2 OS=Homo sapiens OX=9606 GN=ZNRF2 PE=1 SV=1	15.6024	14.8504	14.2347	14.1629	-0.75192	-1.36761	-1.43948	1	0.463755	0.154305	0.248014	1	0.699827	0.383539	0.659603
Q92636-2;Q92636	Protein FAN	NSMAF	sp|Q92636-2|FAN_HUMAN Isoform 2 of Protein FAN OS=Homo sapiens OX=9606 GN=NSMAF;sp|Q92636|FAN_HUMAN Protein FAN OS=Homo sapiens OX=9606 GN=NSMAF PE=1 SV=2	15.896	14.917	13.1634	14.4571	-0.978979	-2.73262	-1.4389	1	0.0804837	0.116587	0.255338	1	0.453563	0.332865	0.666438
P63241;P63241-2;I3L397;I3L504;Q6IS14	Eukaryotic translation initiation factor 5A-1;Eukaryotic translation initiation factor 5A;Eukaryotic translation initiation factor 5A-1-like	EIF5A	sp|P63241|IF5A1_HUMAN Eukaryotic translation initiation factor 5A-1 OS=Homo sapiens OX=9606 GN=EIF5A PE=1 SV=2;sp|P63241-2|IF5A1_HUMAN Isoform 2 of Eukaryotic translation initiation factor 5A-1 OS=Homo sapiens OX=9606 GN=EIF5A;tr|I3L397|I3L397_HUMAN Eukary	21.7181	19.8091	22.1085	20.2798	-1.90898	0.390343	-1.43832	1	0.161606	0.761041	0.509001	1	0.513777	0.877474	0.834475
O60216;E5RI01;E5RFZ5;Q9H4I0;E5RG18;E5RJW1;E5RJK5;E5RFV8;E5RIN7;A0A140T8W2;Q9H4I0-2	Double-strand-break repair protein rad21 homolog	RAD21	sp|O60216|RAD21_HUMAN Double-strand-break repair protein rad21 homolog OS=Homo sapiens OX=9606 GN=RAD21 PE=1 SV=2	15.5264	14.8314	14.2164	14.09	-0.695081	-1.31	-1.43641	1	0.179555	0.0295558	0.0775976	1	0.524698	0.164029	0.430352
Q9GZP8	Immortalization up-regulated protein	IMUP	sp|Q9GZP8|IMUP_HUMAN Immortalization up-regulated protein OS=Homo sapiens OX=9606 GN=IMUP PE=1 SV=1	18.0061	18.2409	17.3725	16.5704	0.234857	-0.633582	-1.4357	1	0.359338	0.362184	0.56309	1	0.637629	0.600194	0.859502
Q6P161	39S ribosomal protein L54, mitochondrial	MRPL54	sp|Q6P161|RM54_HUMAN 39S ribosomal protein L54, mitochondrial OS=Homo sapiens OX=9606 GN=MRPL54 PE=1 SV=1	17.1598	16.4173	16.9321	15.7247	-0.742412	-0.227608	-1.43505	1	0.35981	0.926256	0.419288	1	0.637629	0.965329	0.794931
A0A1B0GV70;Q96N21;Q96N21-2;I3L3R3	AP-4 complex accessory subunit tepsin	ENTHD2	tr|A0A1B0GV70|A0A1B0GV70_HUMAN AP-4 complex accessory subunit Tepsin OS=Homo sapiens OX=9606 GN=TEPSIN PE=1 SV=1;sp|Q96N21|AP4AT_HUMAN AP-4 complex accessory subunit Tepsin OS=Homo sapiens OX=9606 GN=TEPSIN PE=1 SV=1;sp|Q96N21-2|AP4AT_HUMAN Isoform 2 of AP	13.8084	16.0826	11.9557	12.3746	2.27429	-1.85266	-1.43376	1	0.31729	0.00296443	0.482741	1	0.610447	0.06199	0.819411
Q14332;O75084	Frizzled-2;Frizzled-7	FZD2;FZD7	sp|Q14332|FZD2_HUMAN Frizzled-2 OS=Homo sapiens OX=9606 GN=FZD2 PE=1 SV=1;sp|O75084|FZD7_HUMAN Frizzled-7 OS=Homo sapiens OX=9606 GN=FZD7 PE=1 SV=2	16.1022	16.8301	13.0914	14.6687	0.727893	-3.01085	-1.43348	1	0.610519	0.0488117	0.519529	1	0.79329	0.213164	0.840912
O75449-2;O75449;B7ZBC8;B7ZBC9	Katanin p60 ATPase-containing subunit A1	KATNA1	sp|O75449-2|KTNA1_HUMAN Isoform 2 of Katanin p60 ATPase-containing subunit A1 OS=Homo sapiens OX=9606 GN=KATNA1;sp|O75449|KTNA1_HUMAN Katanin p60 ATPase-containing subunit A1 OS=Homo sapiens OX=9606 GN=KATNA1 PE=1 SV=1;tr|B7ZBC8|B7ZBC8_HUMAN Katanin p60 AT	15.1648	13.3244	15.4902	13.7322	-1.84046	0.325396	-1.43261	1	0.157747	0.828793	0.475849	1	0.511399	0.912491	0.818195
C9JLH5;C9JA82;C9J2D6;C9J9N8;C9JEX8;C9IYN7;Q0PNE2-2;Q0PNE2	Elongator complex protein 6	ELP6	tr|C9JLH5|C9JLH5_HUMAN Elongator complex protein 6 (Fragment) OS=Homo sapiens OX=9606 GN=ELP6 PE=1 SV=1;tr|C9JA82|C9JA82_HUMAN Elongator complex protein 6 (Fragment) OS=Homo sapiens OX=9606 GN=ELP6 PE=1 SV=1;tr|C9J2D6|C9J2D6_HUMAN Elongator complex protein	14.2965	13.4981	13.667	12.8645	-0.798374	-0.629451	-1.43203	1	0.264835	0.287663	Not found or tested	1	0.574486	0.529356
Q9H1B7	Interferon regulatory factor 2-binding protein-like	IRF2BPL	sp|Q9H1B7|I2BPL_HUMAN Probable E3 ubiquitin-protein ligase IRF2BPL OS=Homo sapiens OX=9606 GN=IRF2BPL PE=1 SV=1	16.7179	16.9836	15.4256	15.2865	0.265731	-1.29222	-1.43133	1	0.0998062	0.00070675	0.0464149	1	0.469994	0.0340967	0.369847
A0A590UJ01;Q13535-2;Q13535-3;Q13535	Serine/threonine-protein kinase ATR	ATR	tr|A0A590UJ01|A0A590UJ01_HUMAN Serine/threonine-protein kinase ATR (Fragment) OS=Homo sapiens OX=9606 GN=ATR PE=1 SV=1;sp|Q13535-2|ATR_HUMAN Isoform 2 of Serine/threonine-protein kinase ATR OS=Homo sapiens OX=9606 GN=ATR;sp|Q13535-3|ATR_HUMAN Isoform 3 of	14.5323	13.0774	14.0564	13.1022	-1.45492	-0.47591	-1.43012	1	0.0340431	0.416698	0.224159	1	0.407879	0.649151	0.637874
Q9BXR0;Q9BXR0-2;K7ESP6;K7EJ21;K7EL95	Queuine tRNA-ribosyltransferase	QTRT1	sp|Q9BXR0|TGT_HUMAN Queuine tRNA-ribosyltransferase catalytic subunit 1 OS=Homo sapiens OX=9606 GN=QTRT1 PE=1 SV=3;sp|Q9BXR0-2|TGT_HUMAN Isoform 2 of Queuine tRNA-ribosyltransferase catalytic subunit 1 OS=Homo sapiens OX=9606 GN=QTRT1;tr|K7ESP6|K7ESP6_HUMA	16.7774	16.3595	14.8582	15.3473	-0.417926	-1.91915	-1.43004	1	0.723795	0.14366	0.482719	1	0.864255	0.370222	0.819411
Q8TB52	F-box only protein 30	FBXO30	sp|Q8TB52|FBX30_HUMAN F-box only protein 30 OS=Homo sapiens OX=9606 GN=FBXO30 PE=1 SV=3	16.9405	16.1624	14.9332	15.5124	-0.778191	-2.00736	-1.42814	1	0.194685	0.101264	0.0916172	1	0.534861	0.310689	0.455975
Q86YQ8;E7ENV7;Q86YQ8-2;Q8IYJ1;A0A0J9YWU8;A0A087WX62;Q8IYJ1-2	Copine-8	CPNE8	sp|Q86YQ8|CPNE8_HUMAN Copine-8 OS=Homo sapiens OX=9606 GN=CPNE8 PE=1 SV=2;tr|E7ENV7|E7ENV7_HUMAN Copine-8 OS=Homo sapiens OX=9606 GN=CPNE8 PE=1 SV=2	16.5464	16.0533	14.8384	15.1217	-0.493086	-1.70803	-1.4247	1	0.0545285	3.8105e-05	0.0459786	1	0.43021	0.0154526	0.369349
O43294;O43294-2;I3L209;H3BSN4;H3BQC4	Transforming growth factor beta-1-induced transcript 1 protein	TGFB1I1	sp|O43294|TGFI1_HUMAN Transforming growth factor beta-1-induced transcript 1 protein OS=Homo sapiens OX=9606 GN=TGFB1I1 PE=1 SV=2;sp|O43294-2|TGFI1_HUMAN Isoform 2 of Transforming growth factor beta-1-induced transcript 1 protein OS=Homo sapiens OX=9606 GN	16.5718	16.9839	15.4406	15.1492	0.412081	-1.13124	-1.42269	1	0.79485	Not found or tested	0.18924	1	0.900918		0.597823
Q969T7-2;Q969T7	7-methylguanosine phosphate-specific 5-nucleotidase	NT5C3B	sp|Q969T7-2|5NT3B_HUMAN Isoform 2 of 7-methylguanosine phosphate-specific 5-nucleotidase OS=Homo sapiens OX=9606 GN=NT5C3B;sp|Q969T7|5NT3B_HUMAN 7-methylguanosine phosphate-specific 5-nucleotidase OS=Homo sapiens OX=9606 GN=NT5C3B PE=1 SV=4	15.3533	13.3166	14.067	13.9339	-2.03676	-1.28636	-1.41946	1	0.0967009	0.0977464	0.213277	1	0.469994	0.30509	0.626404
A0A0M3HER3	Tripartite motif containing 47	TRIM47	tr|A0A0M3HER3|A0A0M3HER3_HUMAN E3 ubiquitin-protein ligase TRIM47 (Fragment) OS=Homo sapiens OX=9606 GN=TRIM47 PE=1 SV=1	14.1979	13.8157	12.7012	12.7799	-0.382231	-1.49674	-1.41797	1	0.266603	Not found or tested	0.00481272	1	0.574549		0.176543
A0A3B3ITN0;Q86TP1;Q86TP1-7;Q86TP1-3;Q86TP1-2;Q5SZF2;Q5SZG1;Q86TP1-6;Q86TP1-5;Q86TP1-4	Protein prune homolog	PRUNE1	tr|A0A3B3ITN0|A0A3B3ITN0_HUMAN Exopolyphosphatase PRUNE1 OS=Homo sapiens OX=9606 GN=PRUNE1 PE=1 SV=1;sp|Q86TP1|PRUN1_HUMAN Exopolyphosphatase PRUNE1 OS=Homo sapiens OX=9606 GN=PRUNE1 PE=1 SV=2;sp|Q86TP1-7|PRUN1_HUMAN Isoform 7 of Exopolyphosphatase PRUNE1	15.6922	13.8968	13.7716	14.2747	-1.79534	-1.92059	-1.41749	1	0.021385	0.0220094	0.31837	1	0.379783	0.142509	0.722404
Q9BQK8-2;Q9BQK8;H0Y5E1	Phosphatidate phosphatase LPIN3	LPIN3	sp|Q9BQK8-2|LPIN3_HUMAN Isoform 2 of Phosphatidate phosphatase LPIN3 OS=Homo sapiens OX=9606 GN=LPIN3;sp|Q9BQK8|LPIN3_HUMAN Phosphatidate phosphatase LPIN3 OS=Homo sapiens OX=9606 GN=LPIN3 PE=1 SV=3	15.168	15.6951	13.0524	13.7526	0.52702	-2.11564	-1.41546	1	0.597802	0.122772	0.24166	1	0.785119	0.340526	0.652767
A0A2R8Y5X2;A0A024R3M2;J3KNL5;A0A1B0GWG7;A0A1B0GUD6;Q3KR37-2;Q3KR37;Q3KR37-4;E9PRD6;Q3KR37-3;A0A0J9YXF6	GRAM domain-containing protein 1B	GRAMD1B	tr|A0A2R8Y5X2|A0A2R8Y5X2_HUMAN Protein Aster-B OS=Homo sapiens OX=9606 GN=GRAMD1B PE=1 SV=1;tr|A0A024R3M2|A0A024R3M2_HUMAN HCG39893, isoform CRA_a OS=Homo sapiens OX=9606 GN=GRAMD1B PE=1 SV=1;tr|J3KNL5|J3KNL5_HUMAN Protein Aster-B OS=Homo sapiens OX=9606 G	16.6997	17.2129	15.8575	15.293	0.513176	-0.842137	-1.40664	1	0.970542	0.0807434	0.078068	1	0.983715	0.277618	0.431392
Q9C035-4;Q9C035-3;Q9C035-2;Q9C035;Q9C035-6;Q9C035-5;H7C134;E7EQQ5;C9JWN8;A0A2U3TZJ3	Tripartite motif-containing protein 5	TRIM5	sp|Q9C035-4|TRIM5_HUMAN Isoform Delta of Tripartite motif-containing protein 5 OS=Homo sapiens OX=9606 GN=TRIM5;sp|Q9C035-3|TRIM5_HUMAN Isoform Gamma of Tripartite motif-containing protein 5 OS=Homo sapiens OX=9606 GN=TRIM5;sp|Q9C035-2|TRIM5_HUMAN Isoform	15.4439	16.2015	13.281	14.0398	0.757625	-2.16288	-1.40415	1	0.750902	0.0342177	0.166995	1	0.878453	0.177071	0.569541
K7EKW3;E7ESS3;Q71RG4-2;Q71RG4;Q71RG4-3	Transmembrane and ubiquitin-like domain-containing protein 2	TMUB2	tr|K7EKW3|K7EKW3_HUMAN Transmembrane and ubiquitin-like domain-containing protein 2 (Fragment) OS=Homo sapiens OX=9606 GN=TMUB2 PE=1 SV=1;tr|E7ESS3|E7ESS3_HUMAN Transmembrane and ubiquitin-like domain-containing protein 2 OS=Homo sapiens OX=9606 GN=TMUB2 P	16.5058	16.7778	15.1621	15.103	0.271957	-1.34373	-1.40286	1	0.304853	0.27674	0.162127	1	0.604054	0.518369	0.560337
O14772-2;E9PK10;E9PMK0;E9PMM4;A6NHC7;E9PKE1;A0A3B3ITB1;Q59H18-3;Q59H18-4;Q59H18-1;O14772-3;O14772	Fucose-1-phosphate guanylyltransferase	FPGT	sp|O14772-2|FPGT_HUMAN Isoform 5 of Fucose-1-phosphate guanylyltransferase OS=Homo sapiens OX=9606 GN=FPGT;tr|E9PK10|E9PK10_HUMAN Fucose-1-phosphate guanylyltransferase OS=Homo sapiens OX=9606 GN=FPGT PE=4 SV=1;tr|E9PMK0|E9PMK0_HUMAN Fucose-1-phosphate gua	14.7892	13.6493	13.5672	13.3868	-1.13997	-1.22207	-1.40242	1	0.260122	0.345937	0.733177	1	0.571107	0.586971	0.919796
Q71DI3	Histone H3.2	HIST2H3A	sp|Q71DI3|H32_HUMAN Histone H3.2 OS=Homo sapiens OX=9606 GN=H3C15 PE=1 SV=3	16.8064	15.9516	16.735	15.4042	-0.85477	-0.0713463	-1.4022	1	0.243788	0.96537	0.215695	1	0.558349	0.982276	0.628404
Q14691	DNA replication complex GINS protein PSF1	GINS1	sp|Q14691|PSF1_HUMAN DNA replication complex GINS protein PSF1 OS=Homo sapiens OX=9606 GN=GINS1 PE=1 SV=1	15.7655	17.2139	13.5431	14.3633	1.44843	-2.2224	-1.40216	1	0.332906	0.00621867	0.148288	1	0.822738
Q9Y546;E7EP35	Leucine-rich repeat-containing protein 42	LRRC42	sp|Q9Y546|LRC42_HUMAN Leucine-rich repeat-containing protein 42 OS=Homo sapiens OX=9606 GN=LRRC42 PE=1 SV=1;tr|E7EP35|E7EP35_HUMAN Leucine-rich repeat-containing protein 42 (Fragment) OS=Homo sapiens OX=9606 GN=LRRC42 PE=1 SV=1	16.0221	15.2158	14.6747	14.6209	-0.806297	-1.3474	-1.40119	1	0.0128999	0.00245082	0.0999886	1	0.347919	0.0593525	0.470574
F5H4N4;Q9NR77	Peroxisomal membrane protein 2	PXMP2	tr|F5H4N4|F5H4N4_HUMAN Peroxisomal membrane protein 2 OS=Homo sapiens OX=9606 GN=PXMP2 PE=1 SV=1;sp|Q9NR77|PXMP2_HUMAN Peroxisomal membrane protein 2 OS=Homo sapiens OX=9606 GN=PXMP2 PE=1 SV=3	12.7725	12.0266	13.1326	11.3738	-0.745852	0.360165	-1.39864	1	0.29836	0.984863	0.120853	1	0.599385	0.991666	0.508872
A0A087WV25;O95684-2;O95684;Q8N103-3	FGFR1 oncogene partner	FGFR1OP	tr|A0A087WV25|A0A087WV25_HUMAN Centrosomal protein 43 OS=Homo sapiens OX=9606 GN=CEP43 PE=1 SV=1;sp|O95684-2|CEP43_HUMAN Isoform 2 of Centrosomal protein 43 OS=Homo sapiens OX=9606 GN=CEP43;sp|O95684|CEP43_HUMAN Centrosomal protein 43 OS=Homo sapiens OX=96	14.1811	14.2594	13.5816	12.7909	0.0783745	-0.599488	-1.39021	1	0.609302	0.510142	0.205492	1	0.792256	0.718208	0.619407
A0A590TQL1;Q96AP0	Adrenocortical dysplasia protein homolog	ACD	tr|A0A590TQL1|A0A590TQL1_HUMAN Adrenocortical dysplasia homolog (Mouse), isoform CRA_a OS=Homo sapiens OX=9606 GN=ACD PE=1 SV=1;sp|Q96AP0|ACD_HUMAN Adrenocortical dysplasia protein homolog OS=Homo sapiens OX=9606 GN=ACD PE=1 SV=4	14.4324	12.7821	12.656	13.0447	-1.65036	-1.77646	-1.38769	1	0.0839976	0.0282805	0.14481	1	0.453842	0.160143	0.537989
E7EQL8;Q96RT7-2;Q96RT7-3;Q96RT7	Gamma-tubulin complex component 6	TUBGCP6	tr|E7EQL8|E7EQL8_HUMAN Gamma-tubulin complex component 6 OS=Homo sapiens OX=9606 GN=TUBGCP6 PE=1 SV=1;sp|Q96RT7-2|GCP6_HUMAN Isoform 2 of Gamma-tubulin complex component 6 OS=Homo sapiens OX=9606 GN=TUBGCP6;sp|Q96RT7-3|GCP6_HUMAN Isoform 3 of Gamma-tubulin	15.264	12.3676	12.9289	13.8779	-2.89643	-2.33515	-1.38615	1	0.0172031	0.0105008	0.0869961	1	0.354481	0.105819	0.450798
Q9BWF3;E9PB51;Q9BWF3-4;D6R9K7;J3QRR5;Q9BWF3-3;Q9BWF3-2	RNA-binding protein 4	RBM4	sp|Q9BWF3|RBM4_HUMAN RNA-binding protein 4 OS=Homo sapiens OX=9606 GN=RBM4 PE=1 SV=1;tr|E9PB51|E9PB51_HUMAN RNA-binding protein 4 (Fragment) OS=Homo sapiens OX=9606 GN=RBM4 PE=1 SV=1;sp|Q9BWF3-4|RBM4_HUMAN Isoform 4 of RNA-binding protein 4 OS=Homo sapiens	15.3976	16.5472	14.8424	14.0132	1.14952	-0.555193	-1.38441	1	0.137242	0.754935	0.789692	1	0.493996	0.873843	0.93708
Q9UBV8	Peflin	PEF1	sp|Q9UBV8|PEF1_HUMAN Peflin OS=Homo sapiens OX=9606 GN=PEF1 PE=1 SV=1	18.1418	17.4937	17.2497	16.7579	-0.648077	-0.892102	-1.38395	1	0.171071	0.181025	0.209484	1	0.517419	0.414039	0.621857
H0YGR4;Q9Y3B8;H0YG54;Q9Y3B8-2;F5GYG5;F5H7P1;Q9BTR4;F5H6P8;H0YG37;F5H784	Oligoribonuclease, mitochondrial	REXO2	tr|H0YGR4|H0YGR4_HUMAN Oligoribonuclease, mitochondrial (Fragment) OS=Homo sapiens OX=9606 GN=REXO2 PE=1 SV=1;sp|Q9Y3B8|ORN_HUMAN Oligoribonuclease, mitochondrial OS=Homo sapiens OX=9606 GN=REXO2 PE=1 SV=3;tr|H0YG54|H0YG54_HUMAN Oligoribonuclease, mitochon	15.4103	14.7374		14.0315	-0.672907	Not enough replicates	-1.37881	1	0.584272	Not found or tested	0.523111	1	0.774739		0.843445
P16333-2;C9JAB9	Cytoplasmic protein NCK1	NCK1	sp|P16333-2|NCK1_HUMAN Isoform 2 of Cytoplasmic protein NCK1 OS=Homo sapiens OX=9606 GN=NCK1;tr|C9JAB9|C9JAB9_HUMAN Cytoplasmic protein NCK1 (Fragment) OS=Homo sapiens OX=9606 GN=NCK1 PE=1 SV=1	12.0822	12.8794	11.8163	10.7046	0.797232	-0.265887	-1.37755	1	0.0848614	Not found or tested	Not found or tested	1	0.453842
Q9H814	Phosphorylated adapter RNA export protein	PHAX	sp|Q9H814|PHAX_HUMAN Phosphorylated adapter RNA export protein OS=Homo sapiens OX=9606 GN=PHAX PE=1 SV=1	16.9595	17.672	15.1624	15.5842	0.712511	-1.79711	-1.37523	1	0.244129	0.0507735	0.21338	1	0.558551	0.216938	0.626404
H0YHF1;Q96MF6-3;Q96MF6-2;Q96MF6;H0YHW3;B8ZZX2;B8ZZV9;Q9H8M1-2;Q9H8M1	Coenzyme Q-binding protein COQ10 homolog A, mitochondrial;Coenzyme Q-binding protein COQ10 homolog B, mitochondrial	COQ10A	tr|H0YHF1|H0YHF1_HUMAN Coenzyme Q-binding protein COQ10 homolog A, mitochondrial (Fragment) OS=Homo sapiens OX=9606 GN=COQ10A PE=1 SV=1;sp|Q96MF6-3|CQ10A_HUMAN Isoform 3 of Coenzyme Q-binding protein COQ10 homolog A, mitochondrial OS=Homo sapiens OX=9606 G	14.486	13.8082	13.5685	13.1113	-0.677817	-0.917506	-1.37474	1	0.693318	0.526364	0.215281	1	0.845425	0.729645	0.627791
P43353-2;P43353;A0A087X2D4;Q9BUJ8;A0A087WUF8;A0A087X192	Aldehyde dehydrogenase family 3 member B1	ALDH3B1	sp|P43353-2|AL3B1_HUMAN Isoform 2 of Aldehyde dehydrogenase family 3 member B1 OS=Homo sapiens OX=9606 GN=ALDH3B1;sp|P43353|AL3B1_HUMAN Aldehyde dehydrogenase family 3 member B1 OS=Homo sapiens OX=9606 GN=ALDH3B1 PE=1 SV=1;tr|A0A087X2D4|A0A087X2D4_HUMAN Al	17.8178	17.5621	15.6873	16.4441	-0.25566	-2.13052	-1.37371	1	0.938506	0.0734652	0.175283	1	0.968185	0.26362	0.5796
Q7Z7M9	Polypeptide N-acetylgalactosaminyltransferase 5	GALNT5	sp|Q7Z7M9|GALT5_HUMAN Polypeptide N-acetylgalactosaminyltransferase 5 OS=Homo sapiens OX=9606 GN=GALNT5 PE=1 SV=1	13.6853	14.9719	13.3134	12.3139	1.28656	-0.371846	-1.37145	1	Not found or tested	Not found or tested	Not found or tested	1
Q9BW27;J3KT10;Q9BW27-3;J3QL54;Q9BW27-2;F5H0W7;J3QLH0;J3QL91;J3QS63;J3KRC0;J3QLD4;J3KSH3;J3QLV0;J3KS87	Nuclear pore complex protein Nup85	NUP85	sp|Q9BW27|NUP85_HUMAN Nuclear pore complex protein Nup85 OS=Homo sapiens OX=9606 GN=NUP85 PE=1 SV=1;tr|J3KT10|J3KT10_HUMAN Nuclear pore complex protein Nup85 OS=Homo sapiens OX=9606 GN=NUP85 PE=1 SV=1;sp|Q9BW27-3|NUP85_HUMAN Isoform 3 of Nuclear pore compl	16.58	15.4416	14.6653	15.2091	-1.13838	-1.91469	-1.37091	1	0.0492048	0.00366818	0.0581693	1	0.423897	0.0668896	0.398321
O95466-2;O95466;O95466-3;K7EK60;K7EJE6;A0A0A0MR62	Formin-like protein 1	FMNL1	sp|O95466-2|FMNL1_HUMAN Isoform 2 of Formin-like protein 1 OS=Homo sapiens OX=9606 GN=FMNL1;sp|O95466|FMNL1_HUMAN Formin-like protein 1 OS=Homo sapiens OX=9606 GN=FMNL1 PE=1 SV=3;sp|O95466-3|FMNL1_HUMAN Isoform 3 of Formin-like protein 1 OS=Homo sapiens OX	17.5111	16.9229	15.7953	16.1402	-0.588249	-1.71581	-1.3709	1	0.501369	0.0113031	0.034734	1	0.722839	0.10902	0.333825
P40261	Nicotinamide N-methyltransferase	NNMT	sp|P40261|NNMT_HUMAN Nicotinamide N-methyltransferase OS=Homo sapiens OX=9606 GN=NNMT PE=1 SV=1	19.3716	19.0796	18.642	18.0122	-0.292018	-0.729661	-1.35945	1	0.092213	0.0282243	0.0279256	1	0.468266	0.160121	0.310307
Q15170-2;Q15170	Transcription elongation factor A protein-like 1	TCEAL1	sp|Q15170-2|TCAL1_HUMAN Isoform 2 of Transcription elongation factor A protein-like 1 OS=Homo sapiens OX=9606 GN=TCEAL1;sp|Q15170|TCAL1_HUMAN Transcription elongation factor A protein-like 1 OS=Homo sapiens OX=9606 GN=TCEAL1 PE=1 SV=2	16.1993	17.3574	12.6403	14.8413	1.15813	-3.559	-1.35797	1	0.0923855	0.0437839	0.00638912	1	0.468266	0.20134	0.201567
Q8WW59	SPRY domain-containing protein 4	SPRYD4	sp|Q8WW59|SPRY4_HUMAN SPRY domain-containing protein 4 OS=Homo sapiens OX=9606 GN=SPRYD4 PE=1 SV=2	16.773	16.505	15.3698	15.4178	-0.267974	-1.40324	-1.35526	1	0.630749	0.0302076	0.0717862	1	0.804896	0.165547	0.423343
Q9BSY4;Q9BSY4-2;F8WC14	Coiled-coil-helix-coiled-coil-helix domain-containing protein 5	CHCHD5	sp|Q9BSY4|CHCH5_HUMAN Coiled-coil-helix-coiled-coil-helix domain-containing protein 5 OS=Homo sapiens OX=9606 GN=CHCHD5 PE=1 SV=1;sp|Q9BSY4-2|CHCH5_HUMAN Isoform 2 of Coiled-coil-helix-coiled-coil-helix domain-containing protein 5 OS=Homo sapiens OX=9606 G	16.8474	17.6538	14.1705	15.4953	0.806306	-2.67698	-1.35216	1	0.342166	0.00577841	0.0970277	1	0.623932	0.081539	0.4665
Q15021;E7EN77;F5GZK7;F5H431	Condensin complex subunit 1	NCAPD2	sp|Q15021|CND1_HUMAN Condensin complex subunit 1 OS=Homo sapiens OX=9606 GN=NCAPD2 PE=1 SV=3	19.0357	18.6191	16.8647	17.6841	-0.41656	-2.17097	-1.35161	1	0.0611662	7.6386e-05	0.0117609	1	0.436086	0.0192826	0.227353
Q8WZ82	Ovarian cancer-associated gene 2 protein	OVCA2	sp|Q8WZ82|OVCA2_HUMAN Esterase OVCA2 OS=Homo sapiens OX=9606 GN=OVCA2 PE=1 SV=1	17.5518	18.2781	16.8742	16.201	0.726324	-0.677561	-1.35078	1	0.576897	0.199289	0.177801	1	0.768948	0.4321	0.583133
Q53RE8	Ankyrin repeat domain-containing protein 39	ANKRD39	sp|Q53RE8|ANR39_HUMAN Ankyrin repeat domain-containing protein 39 OS=Homo sapiens OX=9606 GN=ANKRD39 PE=1 SV=1	13.9475	16.5105		12.5986	2.56302	-100	-1.3489	1	0.189557	0	0.34159	1	0.530657	0	0.736451
Q6ZSJ8	Uncharacterized protein C1orf122	C1orf122	sp|Q6ZSJ8|CA122_HUMAN Uncharacterized protein C1orf122 OS=Homo sapiens OX=9606 GN=C1orf122 PE=4 SV=2	15.1311	14.9341	14.6098	13.7831	-0.196994	-0.52124	-1.34791	1	0.928565	0.195556	0.486374	1	0.964982	0.429144	0.821249
Q7LBC6;Q7LBC6-2;Q7LBC6-3;H0Y9V5	Lysine-specific demethylase 3B	KDM3B	sp|Q7LBC6|KDM3B_HUMAN Lysine-specific demethylase 3B OS=Homo sapiens OX=9606 GN=KDM3B PE=1 SV=2;sp|Q7LBC6-2|KDM3B_HUMAN Isoform 2 of Lysine-specific demethylase 3B OS=Homo sapiens OX=9606 GN=KDM3B	17.7505	17.8815	14.4888	16.4035	0.131	-3.26164	-1.34699	1	0.586738	0.0214876	0.206699	1	0.776554	0.142509	0.62007
O00180	Potassium channel subfamily K member 1	KCNK1	sp|O00180|KCNK1_HUMAN Potassium channel subfamily K member 1 OS=Homo sapiens OX=9606 GN=KCNK1 PE=1 SV=1	14.9386	13.3508	13.7903	13.5924	-1.58781	-1.14829	-1.34619	1	0.201881	0.269633	0.362019	1	0.535294	0.511573	0.751885
Q9UBK9-2;Q9UBK9;S4R2Z4	Protein UXT	UXT	sp|Q9UBK9-2|UXT_HUMAN Isoform 1 of Protein UXT OS=Homo sapiens OX=9606 GN=UXT;sp|Q9UBK9|UXT_HUMAN Protein UXT OS=Homo sapiens OX=9606 GN=UXT PE=1 SV=1;tr|S4R2Z4|S4R2Z4_HUMAN Protein UXT OS=Homo sapiens OX=9606 GN=UXT PE=1 SV=1	15.4811	12.5392	14.8129	14.1379	-2.94194	-0.668258	-1.34321	1	0.0299279	0.10108	0.0309182	1	0.398908	0.310433	0.321192
P61457	Pterin-4-alpha-carbinolamine dehydratase	PCBD1	sp|P61457|PHS_HUMAN Pterin-4-alpha-carbinolamine dehydratase OS=Homo sapiens OX=9606 GN=PCBD1 PE=1 SV=2	15.6809	14.6096	13.1963	14.3384	-1.07135	-2.48466	-1.34255	1	0.0559255	0.00872099	0.0632989	1	0.43021	0.0995219	0.410609
Q9NRG0;E5RGS9;H0YBP8	Chromatin accessibility complex protein 1	CHRAC1	sp|Q9NRG0|CHRC1_HUMAN Chromatin accessibility complex protein 1 OS=Homo sapiens OX=9606 GN=CHRAC1 PE=1 SV=1;tr|E5RGS9|E5RGS9_HUMAN Chromatin accessibility complex protein 1 OS=Homo sapiens OX=9606 GN=CHRAC1 PE=1 SV=1;tr|H0YBP8|H0YBP8_HUMAN Chromatin access	16.6237	15.7635	15.4954	15.2813	-0.860212	-1.12826	-1.34243	1	0.211917	0.0790673	0.278797	1	0.543275	0.273853	0.687058
Q99735;Q99735-2	Microsomal glutathione S-transferase 2	MGST2	sp|Q99735|MGST2_HUMAN Microsomal glutathione S-transferase 2 OS=Homo sapiens OX=9606 GN=MGST2 PE=1 SV=1;sp|Q99735-2|MGST2_HUMAN Isoform 2 of Microsomal glutathione S-transferase 2 OS=Homo sapiens OX=9606 GN=MGST2	16.5381	17.2824	16.7073	15.1964	0.744269	0.169138	-1.3417	1	0.118951	0.291003	0.858896	1	0.477683	0.531915	0.959768
O94905;E5RHW4;E5RJ09;O94905-2;O94905-3	Erlin-2	ERLIN2	sp|O94905|ERLN2_HUMAN Erlin-2 OS=Homo sapiens OX=9606 GN=ERLIN2 PE=1 SV=1;tr|E5RHW4|E5RHW4_HUMAN Erlin-2 (Fragment) OS=Homo sapiens OX=9606 GN=ERLIN2 PE=1 SV=1;tr|E5RJ09|E5RJ09_HUMAN Erlin-2 (Fragment) OS=Homo sapiens OX=9606 GN=ERLIN2 PE=1 SV=1	16.3573	16.4899	15.7091	15.0198	0.132546	-0.648238	-1.33756	1	0.48543	0.298587	0.0467331	1	0.712039	0.538388	0.370256
Q9NQT4;M0R050;M0R102;M0R289	Exosome complex component RRP46	EXOSC5	sp|Q9NQT4|EXOS5_HUMAN Exosome complex component RRP46 OS=Homo sapiens OX=9606 GN=EXOSC5 PE=1 SV=1;tr|M0R050|M0R050_HUMAN Exosome complex component RRP46 OS=Homo sapiens OX=9606 GN=EXOSC5 PE=1 SV=1	16.8165	15.8445	16.266	15.4799	-0.972049	-0.550516	-1.3366	1	0.128087	0.137812	0.0902581	1	0.488013	0.362393	0.453945
Q96CW5-2;Q96CW5;A0A3B3ITE3;A0A087WU06;Q96CW5-3;A0A0J9YX56;A0A087WZV5;A0A0J9YX63	Gamma-tubulin complex component 3	TUBGCP3	sp|Q96CW5-2|GCP3_HUMAN Isoform 2 of Gamma-tubulin complex component 3 OS=Homo sapiens OX=9606 GN=TUBGCP3;sp|Q96CW5|GCP3_HUMAN Gamma-tubulin complex component 3 OS=Homo sapiens OX=9606 GN=TUBGCP3 PE=1 SV=2;tr|A0A3B3ITE3|A0A3B3ITE3_HUMAN Gamma-tubulin comple	16.1066	15.648	13.6036	14.7726	-0.458514	-2.50298	-1.33399	1	0.657253	0.0882735	0.215014	1	0.825629	0.290312	0.627791
Q96HN2-2;Q96HN2;H0Y8B3;Q96HN2-4;Q96HN2-3;C9K0S0	Putative adenosylhomocysteinase 3;Adenosylhomocysteinase	AHCYL2	sp|Q96HN2-2|SAHH3_HUMAN Isoform 2 of Adenosylhomocysteinase 3 OS=Homo sapiens OX=9606 GN=AHCYL2;sp|Q96HN2|SAHH3_HUMAN Adenosylhomocysteinase 3 OS=Homo sapiens OX=9606 GN=AHCYL2 PE=1 SV=1;tr|H0Y8B3|H0Y8B3_HUMAN Adenosylhomocysteinase 3 (Fragment) OS=Homo sa	19.63	18.9681	19.4543	18.2969	-0.661971	-0.175729	-1.33311	1	0.892436	0.705284	0.324196	1	0.948182	0.846693	0.727844
A0A6Q8PFG8;A0A6Q8PFH3;Q9H5K3	Protein O-mannose kinase	POMK	tr|A0A6Q8PFG8|A0A6Q8PFG8_HUMAN Protein O-mannose kinase (Fragment) OS=Homo sapiens OX=9606 GN=POMK PE=1 SV=1;tr|A0A6Q8PFH3|A0A6Q8PFH3_HUMAN Protein O-mannose kinase OS=Homo sapiens OX=9606 GN=POMK PE=1 SV=1;sp|Q9H5K3|SG196_HUMAN Protein O-mannose kinase OS	15.8111	15.6727	14.4479	14.4793	-0.138447	-1.36323	-1.33181	1	0.153454	0.00583371	0.00355011	1	0.506876	0.0816655	0.160694
Q14457;K7EMA2;K7ELY9;E7EV84;K7ERY0;K7ER46	Beclin-1	BECN1	sp|Q14457|BECN1_HUMAN Beclin-1 OS=Homo sapiens OX=9606 GN=BECN1 PE=1 SV=2;tr|K7EMA2|K7EMA2_HUMAN Beclin-1 (Fragment) OS=Homo sapiens OX=9606 GN=BECN1 PE=1 SV=1;tr|K7ELY9|K7ELY9_HUMAN Beclin-1 (Fragment) OS=Homo sapiens OX=9606 GN=BECN1 PE=1 SV=1;tr|E7EV84|	15.8669	13.8752	14.356	14.5379	-1.99177	-1.51097	-1.32908	1	0.000632736	0.00108676	0.16065	1	0.19192	0.0399027	0.559366
Q9NYY8-2;Q9NYY8	FAST kinase domain-containing protein 2	FASTKD2	sp|Q9NYY8-2|FAKD2_HUMAN Isoform 2 of FAST kinase domain-containing protein 2, mitochondrial OS=Homo sapiens OX=9606 GN=FASTKD2;sp|Q9NYY8|FAKD2_HUMAN FAST kinase domain-containing protein 2, mitochondrial OS=Homo sapiens OX=9606 GN=FASTKD2 PE=1 SV=1	17.558	17.6709	15.2687	16.2331	0.112847	-2.28937	-1.32488	1	0.718327	0.00139886	0.235987	1	0.860323	0.0446851	0.649462
P52948-2;P52948-5;P52948;P52948-6;A0A3B3ITD8;P52948-4;P52948-3;H7C3P6;H0YDA1;H0YCT1;H0YEN4	Nuclear pore complex protein Nup98-Nup96;Nuclear pore complex protein Nup98;Nuclear pore complex protein Nup96	NUP98	sp|P52948-2|NUP98_HUMAN Isoform 2 of Nuclear pore complex protein Nup98-Nup96 OS=Homo sapiens OX=9606 GN=NUP98;sp|P52948-5|NUP98_HUMAN Isoform 5 of Nuclear pore complex protein Nup98-Nup96 OS=Homo sapiens OX=9606 GN=NUP98;sp|P52948|NUP98_HUMAN Nuclear pore	18.0366	16.9489	17.3325	16.7149	-1.08771	-0.704147	-1.32169	1	0.096925	0.0153593	0.134243	1	0.469994	0.124315	0.525669
P49736;H0Y8E6;F8WDM3;C9JZ21;H7C4N9;C9J013	DNA replication licensing factor MCM2	MCM2	sp|P49736|MCM2_HUMAN DNA replication licensing factor MCM2 OS=Homo sapiens OX=9606 GN=MCM2 PE=1 SV=4;tr|H0Y8E6|H0Y8E6_HUMAN DNA replication licensing factor MCM2 (Fragment) OS=Homo sapiens OX=9606 GN=MCM2 PE=1 SV=1	19.2111	18.6608	18.1172	17.8929	-0.550272	-1.09387	-1.31822	1	0.00993386	0.00021607	0.0078562	1	0.338297	0.0229817	0.210273
O75843;G3V3Z2;G3V532;G3V2V9;H0YJ08	AP-1 complex subunit gamma-like 2	AP1G2	sp|O75843|AP1G2_HUMAN AP-1 complex subunit gamma-like 2 OS=Homo sapiens OX=9606 GN=AP1G2 PE=1 SV=1;tr|G3V3Z2|G3V3Z2_HUMAN AP-1 complex subunit gamma-like 2 (Fragment) OS=Homo sapiens OX=9606 GN=AP1G2 PE=1 SV=8;tr|G3V532|G3V532_HUMAN AP-1 complex subunit ga	14.6749	14.9387	12.0761	13.3577	0.26377	-2.59887	-1.3172	1	0.674086	0.0928784	0.187912	1	0.83428	0.29843	0.597336
P35754	Glutaredoxin-1	GLRX	sp|P35754|GLRX1_HUMAN Glutaredoxin-1 OS=Homo sapiens OX=9606 GN=GLRX PE=1 SV=2	20.2929	18.7439	21.0129	18.9766	-1.54899	0.72002	-1.3163	1	0.503628	0.0889976	0.63598	1	0.723993	0.291754	0.882161
G3V1A6;P57764;E9PIB2;E9PQ48;E9PNZ0;E9PQR9	Gasdermin-D	GSDMD	tr|G3V1A6|G3V1A6_HUMAN Gasdermin domain containing 1, isoform CRA_d OS=Homo sapiens OX=9606 GN=GSDMD PE=1 SV=1;sp|P57764|GSDMD_HUMAN Gasdermin-D OS=Homo sapiens OX=9606 GN=GSDMD PE=1 SV=1;tr|E9PIB2|E9PIB2_HUMAN Gasdermin-D (Fragment) OS=Homo sapiens OX=960	16.1395	16.032	14.2922	14.8239	-0.107512	-1.84722	-1.31556	1	0.908181	0.0063241	0.0150522	1	0.95551	0.0855359	0.245786
Q8N5Y8;Q8N5Y8-3	Mono [ADP-ribose] polymerase PARP16	PARP16	sp|Q8N5Y8|PAR16_HUMAN Protein mono-ADP-ribosyltransferase PARP16 OS=Homo sapiens OX=9606 GN=PARP16 PE=1 SV=2;sp|Q8N5Y8-3|PAR16_HUMAN Isoform 3 of Protein mono-ADP-ribosyltransferase PARP16 OS=Homo sapiens OX=9606 GN=PARP16	14.593	13.6744	13.4902	13.2782	-0.918538	-1.10277	-1.31479	1	0.138681	0.214555	Not found or tested	1	0.493996	0.450409
Q13619;A0A0A0MR50;Q13619-2;A0A087WWN2	Cullin-4A	CUL4A	sp|Q13619|CUL4A_HUMAN Cullin-4A OS=Homo sapiens OX=9606 GN=CUL4A PE=1 SV=3;tr|A0A0A0MR50|A0A0A0MR50_HUMAN Cullin-4A OS=Homo sapiens OX=9606 GN=CUL4A PE=1 SV=1;sp|Q13619-2|CUL4A_HUMAN Isoform 2 of Cullin-4A OS=Homo sapiens OX=9606 GN=CUL4A	17.7374	18.0929	15.9101	16.4239	0.355496	-1.82733	-1.31353	1	0.842746	0.00080256	0.0107638	1	0.922625	0.0353763	0.22679
Q8TDP1;E9PN81	Ribonuclease H2 subunit C	RNASEH2C	sp|Q8TDP1|RNH2C_HUMAN Ribonuclease H2 subunit C OS=Homo sapiens OX=9606 GN=RNASEH2C PE=1 SV=1;tr|E9PN81|E9PN81_HUMAN Ribonuclease H2 subunit C OS=Homo sapiens OX=9606 GN=RNASEH2C PE=1 SV=1	16.6538	14.5948	14.685	15.3441	-2.05903	-1.9688	-1.30974	1	0.0731319	0.00247051	0.00211452	1	0.448222	0.0593601	0.135593
Q9P2B2	Prostaglandin F2 receptor negative regulator	PTGFRN	sp|Q9P2B2|FPRP_HUMAN Prostaglandin F2 receptor negative regulator OS=Homo sapiens OX=9606 GN=PTGFRN PE=1 SV=2	18.4691	16.634	16.5583	17.1641	-1.83509	-1.91077	-1.30497	1	0.00241	0.018356	0.0835726	1	0.248953	0.13373	0.444661
Q9H2J4;H7BZP2;C9JST4	Phosducin-like protein 3	PDCL3	sp|Q9H2J4|PDCL3_HUMAN Phosducin-like protein 3 OS=Homo sapiens OX=9606 GN=PDCL3 PE=1 SV=1	18.1143	17.4149	17.0172	16.8096	-0.699328	-1.0971	-1.30462	1	0.279547	0.0290215	0.00719814	1	0.583379	0.161944	0.202284
Q9NWS8;A0A087WXU0;A0A2R8Y4J4;Q9NWS8-2;A0A2R8Y4P5;A0A2R8YFC3;Q9NWS8-3	Required for meiotic nuclear division protein 1 homolog	RMND1	sp|Q9NWS8|RMND1_HUMAN Required for meiotic nuclear division protein 1 homolog OS=Homo sapiens OX=9606 GN=RMND1 PE=1 SV=2;tr|A0A087WXU0|A0A087WXU0_HUMAN Required for meiotic nuclear division protein 1 homolog OS=Homo sapiens OX=9606 GN=RMND1 PE=1 SV=1;tr|A0	14.3705	14.9303	15.3172	13.0666	0.559792	0.946682	-1.30384	1	0.424285	0.162356	0.924294	1	0.680298	0.392562	0.97656
Q8WV22;H3BSL0;H3BR73;I3L1I3;H3BR31;H3BN81	Non-structural maintenance of chromosomes element 1 homolog	NSMCE1	sp|Q8WV22|NSE1_HUMAN Non-structural maintenance of chromosomes element 1 homolog OS=Homo sapiens OX=9606 GN=NSMCE1 PE=1 SV=5;tr|H3BSL0|H3BSL0_HUMAN Non-structural maintenance of chromosomes element 1 homolog (Fragment) OS=Homo sapiens OX=9606 GN=NSMCE1 PE=	15.6245	14.4473	14.2541	14.3221	-1.17718	-1.37031	-1.30238	1	0.0618465	0.0905174	0.108176	1	0.437087	0.294895	0.486919
Q6P1K2;U3KQ54;Q6P1K2-3;Q6P1K2-6;Q6P1K2-2;Q6P1K2-5;V9GYI0;A0A087WT04;Q6P1K2-4;V9GYH6	Polyamine-modulated factor 1	PMF1	sp|Q6P1K2|PMF1_HUMAN Polyamine-modulated factor 1 OS=Homo sapiens OX=9606 GN=PMF1 PE=1 SV=2;tr|U3KQ54|U3KQ54_HUMAN HCG2044777 OS=Homo sapiens OX=9606 GN=PMF1-BGLAP PE=4 SV=1;sp|Q6P1K2-3|PMF1_HUMAN Isoform 3 of Polyamine-modulated factor 1 OS=Homo sapiens O	14.3722	14.0064	12.9795	13.0716	-0.365824	-1.39272	-1.3006	1	0.476101	Not found or tested	0.0761328	1	0.706628		0.428012
Q6P4A7;Q6P4A7-2;Q6P4A7-3	Sideroflexin-4	SFXN4	sp|Q6P4A7|SFXN4_HUMAN Sideroflexin-4 OS=Homo sapiens OX=9606 GN=SFXN4 PE=1 SV=1;sp|Q6P4A7-2|SFXN4_HUMAN Isoform 2 of Sideroflexin-4 OS=Homo sapiens OX=9606 GN=SFXN4	15.2546	15.7265	14.9158	13.9563	0.471898	-0.338807	-1.29835	1	0.846735	0.268768	0.0939504	1	0.924687	0.510974	0.461477
Q9H2H9;F8VX04;F8VX12	Sodium-coupled neutral amino acid transporter 1	SLC38A1	sp|Q9H2H9|S38A1_HUMAN Sodium-coupled neutral amino acid transporter 1 OS=Homo sapiens OX=9606 GN=SLC38A1 PE=1 SV=1;tr|F8VX04|F8VX04_HUMAN Sodium-coupled neutral amino acid transporter 1 OS=Homo sapiens OX=9606 GN=SLC38A1 PE=1 SV=1;tr|F8VX12|F8VX12_HUMAN So	16.3347	15.759	14.9207	15.0372	-0.575715	-1.41407	-1.2975	1	0.272873	0.0788669	0.0901367	1	0.577422	0.273468	0.453945
Q9BRX5;Q9BRX5-3;Q9BRX5-2	DNA replication complex GINS protein PSF3	GINS3	sp|Q9BRX5|PSF3_HUMAN DNA replication complex GINS protein PSF3 OS=Homo sapiens OX=9606 GN=GINS3 PE=1 SV=1;sp|Q9BRX5-3|PSF3_HUMAN Isoform 3 of DNA replication complex GINS protein PSF3 OS=Homo sapiens OX=9606 GN=GINS3	17.5952	17.5641	14.9174	16.3014	-0.0311536	-2.67784	-1.29379	1	0.520276	0.0132624	0.148575	1	0.736731	0.118109	0.544186
Q9H6S0;D6RA70;D6R9T8;D6RF50	Probable ATP-dependent RNA helicase YTHDC2	YTHDC2	sp|Q9H6S0|YTDC2_HUMAN 3-5 RNA helicase YTHDC2 OS=Homo sapiens OX=9606 GN=YTHDC2 PE=1 SV=2	18.0523	17.4767	16.9083	16.759	-0.575678	-1.14405	-1.29332	1	0.073626	0.161456	0.208602	1	0.448982	0.391741	0.620896
G3V5L1;P61244-2;P61244;G3V570;Q6V3B1;G3V302;G3V563;G3V2R5;P61244-3;P61244-4	Protein max	MAX	tr|G3V5L1|G3V5L1_HUMAN Protein max OS=Homo sapiens OX=9606 GN=MAX PE=1 SV=1;sp|P61244-2|MAX_HUMAN Isoform 2 of Protein max OS=Homo sapiens OX=9606 GN=MAX;sp|P61244|MAX_HUMAN Protein max OS=Homo sapiens OX=9606 GN=MAX PE=1 SV=1;tr|G3V570|G3V570_HUMAN Protei	16.4057	15.6969	10.3051	15.1127	-0.70881	-6.10057	-1.29306	1	Not found or tested	Not found or tested	Not found or tested	1
Q6EEV6	Small ubiquitin-related modifier 4	SUMO4	sp|Q6EEV6|SUMO4_HUMAN Small ubiquitin-related modifier 4 OS=Homo sapiens OX=9606 GN=SUMO4 PE=1 SV=2	16.5986	18.599	16.231	15.3062	2.00041	-0.367616	-1.29237	1	0.454907	0.656486	0.894332	1	0.695989	0.815089	0.969108
A0A6I8PS19;Q9NVN8;A0A6I8PL80;A0A6I8PL58	Guanine nucleotide-binding protein-like 3-like protein	GNL3L	tr|A0A6I8PS19|A0A6I8PS19_HUMAN Guanine nucleotide binding protein-like 3 (Nucleolar)-like, isoform CRA_b OS=Homo sapiens OX=9606 GN=GNL3L PE=1 SV=1;sp|Q9NVN8|GNL3L_HUMAN Guanine nucleotide-binding protein-like 3-like protein OS=Homo sapiens OX=9606 GN=GNL3	16.5904	15.7604	13.9867	15.3003	-0.829963	-2.60372	-1.29012	1	0.197337	0.00386227	0.102628	1	0.534944	0.0681963	0.474364
Q9UBB6;Q9UBB6-3;Q9UBB6-2;C9J5H8;H7C2R2	Neurochondrin	NCDN	sp|Q9UBB6|NCDN_HUMAN Neurochondrin OS=Homo sapiens OX=9606 GN=NCDN PE=1 SV=1;sp|Q9UBB6-3|NCDN_HUMAN Isoform 3 of Neurochondrin OS=Homo sapiens OX=9606 GN=NCDN;sp|Q9UBB6-2|NCDN_HUMAN Isoform 2 of Neurochondrin OS=Homo sapiens OX=9606 GN=NCDN;tr|C9J5H8|C9J5H	16.9266	17.7194	15.5808	15.6368	0.792805	-1.34578	-1.28977	1	0.479074	0.0333502	0.135964	1	0.709002	0.173756	0.528073
O14787-2;O14787;A0A075B780;K7ENW1;K7ESC1;K7EMA3	Transportin-2	TNPO2	sp|O14787-2|TNPO2_HUMAN Isoform 2 of Transportin-2 OS=Homo sapiens OX=9606 GN=TNPO2;sp|O14787|TNPO2_HUMAN Transportin-2 OS=Homo sapiens OX=9606 GN=TNPO2 PE=1 SV=3;tr|A0A075B780|A0A075B780_HUMAN Transportin-2 OS=Homo sapiens OX=9606 GN=TNPO2 PE=1 SV=1	15.7867	13.5459	14.0477	14.4991	-2.2408	-1.739	-1.28763	1	0.10953	0.209967	0.235965	1	0.474793	0.443926	0.649462
Q9C0B7	Transport and Golgi organization protein 6 homolog	TANGO6	sp|Q9C0B7|TNG6_HUMAN Transport and Golgi organization protein 6 homolog OS=Homo sapiens OX=9606 GN=TANGO6 PE=1 SV=2	15.1246	15.1492	13.1828	13.837	0.0246655	-1.94178	-1.28753	1	0.611405	0.009688	0.271242	1	0.793943	0.103232	0.681084
O95456;O95456-2;F8WBH7	Proteasome assembly chaperone 1	PSMG1	sp|O95456|PSMG1_HUMAN Proteasome assembly chaperone 1 OS=Homo sapiens OX=9606 GN=PSMG1 PE=1 SV=1;sp|O95456-2|PSMG1_HUMAN Isoform 2 of Proteasome assembly chaperone 1 OS=Homo sapiens OX=9606 GN=PSMG1	17.714	18.0763	16.5235	16.4272	0.362369	-1.19052	-1.2868	1	0.71708	0.0469274	0.442266	1	0.860323	0.209576	0.806933
Q8WTX7	GATS-like protein 3	GATSL3	sp|Q8WTX7|CAST1_HUMAN Cytosolic arginine sensor for mTORC1 subunit 1 OS=Homo sapiens OX=9606 GN=CASTOR1 PE=1 SV=1	14.3657	12.5984	12.723	13.0798	-1.76736	-1.6427	-1.28588	1	0.0685646	0.237633	0.25985	1	0.445898	0.475965	0.67128
Q12834	Cell division cycle protein 20 homolog	CDC20	sp|Q12834|CDC20_HUMAN Cell division cycle protein 20 homolog OS=Homo sapiens OX=9606 GN=CDC20 PE=1 SV=2	13.7221	14.2024	11.5369	12.4393	0.48037	-2.18518	-1.28274	1	0.822108	Not found or tested	Not found or tested	1	0.911929
P46937-5;P46937-3;P46937-6;P46937-7;P46937-2;P46937-8;P46937;P46937-9;P46937-4;H0YCI3	Transcriptional coactivator YAP1	YAP1	sp|P46937-5|YAP1_HUMAN Isoform 5 of Transcriptional coactivator YAP1 OS=Homo sapiens OX=9606 GN=YAP1;sp|P46937-3|YAP1_HUMAN Isoform 3 of Transcriptional coactivator YAP1 OS=Homo sapiens OX=9606 GN=YAP1;sp|P46937-6|YAP1_HUMAN Isoform 6 of Transcriptional co	16.3272	16.434	14.9203	15.0454	0.106794	-1.40691	-1.28179	1	0.901439	0.0205509	0.0112586	1	0.952558	0.140079	0.227353
O94927;O94927-2;U3KQG4;K7EQ61	HAUS augmin-like complex subunit 5	HAUS5	sp|O94927|HAUS5_HUMAN HAUS augmin-like complex subunit 5 OS=Homo sapiens OX=9606 GN=HAUS5 PE=1 SV=2;sp|O94927-2|HAUS5_HUMAN Isoform 2 of HAUS augmin-like complex subunit 5 OS=Homo sapiens OX=9606 GN=HAUS5	15.2487	15.165	13.1042	13.9672	-0.0837575	-2.14457	-1.28152	1	0.936897	0.00121457	0.0490165	1	0.967873	0.0427681	0.374666
Q9NZ32;V9GYX7;G3V2Q5;H0YJD9;G3V524;H0YJE8;G3V4K6	Actin-related protein 10	ACTR10	sp|Q9NZ32|ARP10_HUMAN Actin-related protein 10 OS=Homo sapiens OX=9606 GN=ACTR10 PE=1 SV=1;tr|V9GYX7|V9GYX7_HUMAN Actin-related protein 10 (Fragment) OS=Homo sapiens OX=9606 GN=ACTR10 PE=1 SV=1	16.7922	16.0996	15.9161	15.5115	-0.692632	-0.87607	-1.2807	1	0.0478715	0.344063	0.174661	1	0.423897	0.586228	0.5796
Q9BQA1;Q9BQA1-2;H0Y711	Methylosome protein 50	WDR77	sp|Q9BQA1|MEP50_HUMAN Methylosome protein 50 OS=Homo sapiens OX=9606 GN=WDR77 PE=1 SV=1;sp|Q9BQA1-2|MEP50_HUMAN Isoform 2 of Methylosome protein 50 OS=Homo sapiens OX=9606 GN=WDR77;tr|H0Y711|H0Y711_HUMAN Methylosome protein 50 (Fragment) OS=Homo sapiens OX	18.2387	16.7541	17.6458	16.9586	-1.48466	-0.592984	-1.28019	1	0.0658823	0.00706579	0.0285058	1	0.442709	0.0901199	0.310473
Q15813;A0A2R8Y5Q8;A0A2R8YHI9;A0A2R8Y7E7;A0A2U3TZJ6;A0A2R8Y6Q1;A0A2R8YFL4;A0A2R8Y4V6;A0A2R8YER9;A0A2R8Y6L2;A0A2R8Y897;A0A2R8Y5H6;A0A2R8Y787;A0A2R8Y4P2;A0A2R8Y6G3;A0A2R8Y7H8;A0A2R8YF12;A0A2R8YFG9;A0A2R8Y597;A0A2R8YH53;A0A2R8Y3S1	Tubulin-specific chaperone E	TBCE	sp|Q15813|TBCE_HUMAN Tubulin-specific chaperone E OS=Homo sapiens OX=9606 GN=TBCE PE=1 SV=1;tr|A0A2R8Y5Q8|A0A2R8Y5Q8_HUMAN Tubulin-folding cofactor E OS=Homo sapiens OX=9606 GN=TBCE PE=1 SV=1;tr|A0A2R8YHI9|A0A2R8YHI9_HUMAN Tubulin-folding cofactor E OS=Hom	14.6287	13.7286	15.0264	13.3488	-0.900139	0.397653	-1.27985	1	0.0708679	0.562504	0.580669	1	0.445898	0.757019	0.864727
Q9Y619	Mitochondrial ornithine transporter 1	SLC25A15	sp|Q9Y619|ORNT1_HUMAN Mitochondrial ornithine transporter 1 OS=Homo sapiens OX=9606 GN=SLC25A15 PE=1 SV=1	14.344	15.1349	14.7791	13.0647	0.790861	0.435058	-1.27932	1	0.309035	0.389624	0.622991	1	0.605079	0.62513	0.876885
O75063	Glycosaminoglycan xylosylkinase	FAM20B	sp|O75063|XYLK_HUMAN Glycosaminoglycan xylosylkinase OS=Homo sapiens OX=9606 GN=FAM20B PE=1 SV=1	15.4898	15.1225	14.6781	14.2123	-0.367321	-0.81168	-1.27744	1	0.231249	0.168044	0.255381	1	0.552315	0.398608	0.666438
P19388;A0A087WVZ9;A0A0A0MQR7;A0A087WWX0;A0A087WVN5;K7EQN2;K7EJ87	DNA-directed RNA polymerases I, II, and III subunit RPABC1	POLR2E	sp|P19388|RPAB1_HUMAN DNA-directed RNA polymerases I, II, and III subunit RPABC1 OS=Homo sapiens OX=9606 GN=POLR2E PE=1 SV=4;tr|A0A087WVZ9|A0A087WVZ9_HUMAN DNA-directed RNA polymerase II subunit E OS=Homo sapiens OX=9606 GN=POLR2E PE=1 SV=1;tr|A0A0A0MQR7|A	18.0411	15.9544	17.4216	16.7662	-2.08672	-0.619498	-1.27494	1	0.011501	0.0153161	0.0716001	1	0.347919	0.124315	0.423343
Q3KP66;Q3KP66-3	Innate immunity activator protein	INAVA	sp|Q3KP66|INAVA_HUMAN Innate immunity activator protein OS=Homo sapiens OX=9606 GN=INAVA PE=1 SV=2;sp|Q3KP66-3|INAVA_HUMAN Isoform 2 of Innate immunity activator protein OS=Homo sapiens OX=9606 GN=INAVA	15.6553	14.1894		14.3818	-1.4659	Not enough replicates	-1.27355	1	Not found or tested	Not found or tested	Not found or tested	1
O14920;O14920-2;A0A499FJS7;O14920-4;G3V105;E5RGW5;A0A7P0SVL5;O14920-3;J3KNS5;A0A7I2V4L0;A0A7P0NCV2;E5RJH2;E5RGA0;E5RIW0;E5RFT3;E5RFG5	Inhibitor of nuclear factor kappa-B kinase subunit beta	IKBKB	sp|O14920|IKKB_HUMAN Inhibitor of nuclear factor kappa-B kinase subunit beta OS=Homo sapiens OX=9606 GN=IKBKB PE=1 SV=1;sp|O14920-2|IKKB_HUMAN Isoform 2 of Inhibitor of nuclear factor kappa-B kinase subunit beta OS=Homo sapiens OX=9606 GN=IKBKB;tr|A0A499FJ	16.1779	15.4523	14.9064	14.9048	-0.725594	-1.27149	-1.27309	1	0.0458944	0.0738209	0.159724	1	0.422941	0.264194	0.558059
P62487;E9PIU7;E9PKH3;H0YEE4	DNA-directed RNA polymerase II subunit RPB7	POLR2G	sp|P62487|RPB7_HUMAN DNA-directed RNA polymerase II subunit RPB7 OS=Homo sapiens OX=9606 GN=POLR2G PE=1 SV=1	16.9988	16.0634	15.4302	15.7265	-0.935414	-1.56861	-1.27226	1	0.0581053	0.0648402	0.156852	1	0.432126	0.248142	0.553341
Q9Y4R8;H3BRS3;H3BU45	Telomere length regulation protein TEL2 homolog	TELO2	sp|Q9Y4R8|TELO2_HUMAN Telomere length regulation protein TEL2 homolog OS=Homo sapiens OX=9606 GN=TELO2 PE=1 SV=2;tr|H3BRS3|H3BRS3_HUMAN Telomere length regulation protein TEL2 homolog OS=Homo sapiens OX=9606 GN=TELO2 PE=1 SV=1	17.1528	16.1375	14.7524	15.8811	-1.01535	-2.40046	-1.27175	1	0.0404197	0.00640681	0.0444957	1	0.41875	0.0856859	0.369051
A8MXZ4;A0A0C4DFY5;Q9NQ84;Q9NQ84-2;J9JIE0	G-protein coupled receptor family C group 5 member C	GPRC5C	tr|A8MXZ4|A8MXZ4_HUMAN G-protein-coupled receptor family C group 5 member C OS=Homo sapiens OX=9606 GN=GPRC5C PE=1 SV=3;tr|A0A0C4DFY5|A0A0C4DFY5_HUMAN G-protein-coupled receptor family C group 5 member C OS=Homo sapiens OX=9606 GN=GPRC5C PE=1 SV=1;sp|Q9NQ8	15.5537	16.7623	14.0828	14.2822	1.20861	-1.47083	-1.27144	1	0.544862	0.225667	0.44199	1	0.751024	0.462429	0.806933
Q9BUB7;D4PHA6;Q9BUB7-3;Q9BUB7-2	Transmembrane protein 70, mitochondrial	TMEM70	sp|Q9BUB7|TMM70_HUMAN Transmembrane protein 70, mitochondrial OS=Homo sapiens OX=9606 GN=TMEM70 PE=1 SV=2;tr|D4PHA6|D4PHA6_HUMAN Transmembrane protein 70, mitochondrial OS=Homo sapiens OX=9606 GN=TMEM70 PE=1 SV=2;sp|Q9BUB7-3|TMM70_HUMAN Isoform 3 of Transm	16.3076	17.066	16.1716	15.0369	0.758452	-0.135947	-1.27063	1	0.236291	0.631054	0.904603	1	0.552315	0.800601	0.971197
Q96GD0;B1AHD3	Pyridoxal phosphate phosphatase	PDXP	sp|Q96GD0|PLPP_HUMAN Chronophin OS=Homo sapiens OX=9606 GN=PDXP PE=1 SV=2	15.4112	15.1401	14.6321	14.1453	-0.271069	-0.779102	-1.26588	1	0.482668	0.664859	0.252973	1	0.710897	0.820627	0.664944
Q96PU8-9;Q96PU8-8;Q96PU8-6;Q96PU8;Q96PU8-5;Q96PU8-3;F5GXS8;F5GYM3;H0YG47;H0YGD6;H0YFB7;F5H5U6;F5H8C8	Protein quaking	QKI	sp|Q96PU8-9|QKI_HUMAN Isoform 6 of Protein quaking OS=Homo sapiens OX=9606 GN=QKI;sp|Q96PU8-8|QKI_HUMAN Isoform 5 of Protein quaking OS=Homo sapiens OX=9606 GN=QKI;sp|Q96PU8-6|QKI_HUMAN Isoform 4 of Protein quaking OS=Homo sapiens OX=9606 GN=QKI;sp|Q96PU8|	17.6439	17.1643	16.1275	16.379	-0.479648	-1.51646	-1.26497	1	0.0607139	0.00712809	0.047613	1	0.43455	0.0902124	0.372086
E7EUU4;Q04637-8;E7EX73;E9PGM1;Q04637-7;C9K073;C9J2Z7	Eukaryotic translation initiation factor 4 gamma 1	EIF4G1	tr|E7EUU4|E7EUU4_HUMAN Eukaryotic translation initiation factor 4 gamma 1 OS=Homo sapiens OX=9606 GN=EIF4G1 PE=1 SV=1;sp|Q04637-8|IF4G1_HUMAN Isoform 8 of Eukaryotic translation initiation factor 4 gamma 1 OS=Homo sapiens OX=9606 GN=EIF4G1;tr|E7EX73|E7EX73	15.3526	15.7223	14.298	14.0893	0.369669	-1.05465	-1.26336	1	0.260567	0.0131995	Not found or tested	1	0.571474	0.117891
Q13530;Q13530-2;Q5H936	Serine incorporator 3	SERINC3	sp|Q13530|SERC3_HUMAN Serine incorporator 3 OS=Homo sapiens OX=9606 GN=SERINC3 PE=1 SV=2;sp|Q13530-2|SERC3_HUMAN Isoform 2 of Serine incorporator 3 OS=Homo sapiens OX=9606 GN=SERINC3;tr|Q5H936|Q5H936_HUMAN Serine incorporator 3 (Fragment) OS=Homo sapiens O	14.306	15.5474	14.5682	13.0427	1.24144	0.262164	-1.26335	1	0.144835	0.788443	0.190989	1	0.498991	0.890633	0.599597
Q9BW72	HIG1 domain family member 2A, mitochondrial	HIGD2A	sp|Q9BW72|HIG2A_HUMAN HIG1 domain family member 2A, mitochondrial OS=Homo sapiens OX=9606 GN=HIGD2A PE=1 SV=1	16.9807	16.4704	16.7473	15.719	-0.510293	-0.233422	-1.26171	1	0.63009	0.930123	0.568469	1	0.804462	0.966893	0.862614
J3KMZ7;Q9H0H0;A0A2R8Y7F8;A0A2R8Y4Z6;J3KRH0	Integrator complex subunit 2	INTS2	tr|J3KMZ7|J3KMZ7_HUMAN Integrator complex subunit 2 OS=Homo sapiens OX=9606 GN=INTS2 PE=1 SV=1;sp|Q9H0H0|INT2_HUMAN Integrator complex subunit 2 OS=Homo sapiens OX=9606 GN=INTS2 PE=1 SV=2	18.4126	15.5052	15.7831	17.1512	-2.9074	-2.62951	-1.26144	1	0.124396	0.14369	0.385909	1	0.485441	0.370222	0.770316
Q9UJ68-2;Q9UJ68-3;Q9UJ68-5;Q9UJ68;Q9UJ68-4;E5RIA9;H0YAN3;E5RJK1;E9PJ70	Mitochondrial peptide methionine sulfoxide reductase	MSRA	sp|Q9UJ68-2|MSRA_HUMAN Isoform 2 of Mitochondrial peptide methionine sulfoxide reductase OS=Homo sapiens OX=9606 GN=MSRA;sp|Q9UJ68-3|MSRA_HUMAN Isoform 3 of Mitochondrial peptide methionine sulfoxide reductase OS=Homo sapiens OX=9606 GN=MSRA;sp|Q9UJ68-5|MS	17.3468	16.8978	16.7848	16.0862	-0.448986	-0.561994	-1.26061	1	0.291875	0.167888	0.0272216	1	0.593088	0.398608	0.307548
Q9NPH0;A0A087WW36;V9GZ71;A0A087WYU6;A0A0A0MS36;Q9NPH0-2	Lysophosphatidic acid phosphatase type 6	ACP6	sp|Q9NPH0|PPA6_HUMAN Lysophosphatidic acid phosphatase type 6 OS=Homo sapiens OX=9606 GN=ACP6 PE=1 SV=3	15.3855	14.5688	14.2548	14.1267	-0.816645	-1.13068	-1.25879	1	0.0433486	0.0389296	0.10845	1	0.422664	0.187815	0.48767
Q15036;Q15036-2;F8WAZ0;F8WFA0;F8WEG6	Sorting nexin-17	SNX17	sp|Q15036|SNX17_HUMAN Sorting nexin-17 OS=Homo sapiens OX=9606 GN=SNX17 PE=1 SV=1;sp|Q15036-2|SNX17_HUMAN Isoform 2 of Sorting nexin-17 OS=Homo sapiens OX=9606 GN=SNX17	17.4762	17.114	15.7197	16.2191	-0.362186	-1.75654	-1.25708	1	0.090543	0.00052451	0.000159304	1	0.465884	0.0309118	0.063264
Q9BPX3;H0Y9Z8;D6RA93	Condensin complex subunit 3	NCAPG	sp|Q9BPX3|CND3_HUMAN Condensin complex subunit 3 OS=Homo sapiens OX=9606 GN=NCAPG PE=1 SV=1	18.1492	17.7287	16.0077	16.8926	-0.420557	-2.14156	-1.25661	1	0.0862169	0.00010503	0.00289007	1	0.456338	0.021269	0.152062
V9GZ67;Q6IPR3-2;Q6IPR3;V9GY40	tRNA wybutosine-synthesizing protein 3 homolog	TYW3	tr|V9GZ67|V9GZ67_HUMAN tRNA wybutosine-synthesizing protein 3 homolog OS=Homo sapiens OX=9606 GN=TYW3 PE=1 SV=1;sp|Q6IPR3-2|TYW3_HUMAN Isoform 2 of tRNA wybutosine-synthesizing protein 3 homolog OS=Homo sapiens OX=9606 GN=TYW3;sp|Q6IPR3|TYW3_HUMAN tRNA wyb	15.2072	13.7293	13.9535	13.9509	-1.4779	-1.25374	-1.25628	1	0.115328	0.169262	0.133137	1	0.477683	0.400241	0.524704
P48651;P48651-3;P48651-2;J3KNR6	Phosphatidylserine synthase 1	PTDSS1	sp|P48651|PTSS1_HUMAN Phosphatidylserine synthase 1 OS=Homo sapiens OX=9606 GN=PTDSS1 PE=1 SV=1;sp|P48651-3|PTSS1_HUMAN Isoform 3 of Phosphatidylserine synthase 1 OS=Homo sapiens OX=9606 GN=PTDSS1;sp|P48651-2|PTSS1_HUMAN Isoform 2 of Phosphatidylserine syn	16.295	15.8203	15.0589	15.0405	-0.474744	-1.23612	-1.25449	1	0.229311	0.0380603	0.0424221	1	0.552315	0.185312	0.360921
Q13286;Q13286-3;Q13286-2;A0A1B0GWD3;Q13286-4;B4DFF3;A0A1B0GV71;A0A1B0GW34;O95086;H3BR00;Q13286-5;Q9UBD8;H3BNK7;Q13286-7;Q2TA70;A0A1B0GUX3;A0A1B0GV41;F6TI76;H3BQ48;O95090;Q13286-6;H3BMN4	Battenin	CLN3	sp|Q13286|CLN3_HUMAN Battenin OS=Homo sapiens OX=9606 GN=CLN3 PE=1 SV=1;sp|Q13286-3|CLN3_HUMAN Isoform 3 of Battenin OS=Homo sapiens OX=9606 GN=CLN3;sp|Q13286-2|CLN3_HUMAN Isoform 2 of Battenin OS=Homo sapiens OX=9606 GN=CLN3;tr|A0A1B0GWD3|A0A1B0GWD3_HUMAN	15.9525	14.9163	14.774	14.6987	-1.03619	-1.17848	-1.25377	1	0.119939	0.142327	0.253747	1	0.47973	0.367965	0.665434
H3BT22;Q9Y5N6	Origin recognition complex subunit 6	ORC6	tr|H3BT22|H3BT22_HUMAN Origin recognition complex subunit 6 OS=Homo sapiens OX=9606 GN=ORC6 PE=1 SV=1;sp|Q9Y5N6|ORC6_HUMAN Origin recognition complex subunit 6 OS=Homo sapiens OX=9606 GN=ORC6 PE=1 SV=1	15.0678			13.8158	Not enough replicates	Not enough replicates	-1.25204	1	Not found or tested	Not found or tested	Not found or tested	1
Q92973-2;Q92973;A0A7P0TBF0;A0A7P0Z4D3;Q92973-3;A0A7P0T9C0;A0A7P0T944;S4R398;E7EW37	Transportin-1	TNPO1	sp|Q92973-2|TNPO1_HUMAN Isoform 2 of Transportin-1 OS=Homo sapiens OX=9606 GN=TNPO1;sp|Q92973|TNPO1_HUMAN Transportin-1 OS=Homo sapiens OX=9606 GN=TNPO1 PE=1 SV=2;tr|A0A7P0TBF0|A0A7P0TBF0_HUMAN Transportin-1 OS=Homo sapiens OX=9606 GN=TNPO1 PE=4 SV=1;tr|A0	19.97	18.6634	19.3994	18.718	-1.30659	-0.570614	-1.25197	1	0.0364282	0.0265931	0.0236924	1	0.412732	0.155204	0.292678
Q86VN1;A0A3B3ISW7;Q86VN1-2	Vacuolar protein-sorting-associated protein 36	VPS36	sp|Q86VN1|VPS36_HUMAN Vacuolar protein-sorting-associated protein 36 OS=Homo sapiens OX=9606 GN=VPS36 PE=1 SV=1;tr|A0A3B3ISW7|A0A3B3ISW7_HUMAN Vacuolar protein-sorting-associated protein 36 OS=Homo sapiens OX=9606 GN=VPS36 PE=1 SV=1;sp|Q86VN1-2|VPS36_HUMAN	15.2909	16.0376	14.4178	14.0395	0.746707	-0.873096	-1.25136	1	0.500277	0.489813	0.452179	1	0.722839	0.703816	0.81146
Q8WWH5	Probable tRNA pseudouridine synthase 1	TRUB1	sp|Q8WWH5|TRUB1_HUMAN Probable tRNA pseudouridine synthase 1 OS=Homo sapiens OX=9606 GN=TRUB1 PE=1 SV=1	16.987	17.2149	15.0433	15.7386	0.227808	-1.94372	-1.2484	1	0.171882	0.00023983	0.000765077	1	0.518153	0.0232628	0.105869
Q9BUL9	Ribonuclease P protein subunit p25	RPP25	sp|Q9BUL9|RPP25_HUMAN Ribonuclease P protein subunit p25 OS=Homo sapiens OX=9606 GN=RPP25 PE=1 SV=1	15.3865	14.919	13.998	14.1387	-0.467453	-1.38853	-1.24782	1	0.287361	0.0680788	0.0762672	1	0.591519	0.254963	0.428093
Q96G23;Q5SZE3;H0YKH6;Q5SZE4;Q5SZE1;Q5SZE2;H0YNU7;H0YLQ6	Ceramide synthase 2	CERS2	sp|Q96G23|CERS2_HUMAN Ceramide synthase 2 OS=Homo sapiens OX=9606 GN=CERS2 PE=1 SV=1;tr|Q5SZE3|Q5SZE3_HUMAN Ceramide synthase 2 (Fragment) OS=Homo sapiens OX=9606 GN=CERS2 PE=1 SV=1;tr|H0YKH6|H0YKH6_HUMAN Ceramide synthase 2 (Fragment) OS=Homo sapiens OX=9	17.7607	18.7867	16.7382	16.5162	1.02601	-1.02246	-1.24448	1	0.479768	0.00729607	0.175159	1	0.709013	0.0912306	0.5796
O60504-2;O60504;H0YAZ3;E5RJP2;E5RIA0;H0YB51	Vinexin	SORBS3	sp|O60504-2|VINEX_HUMAN Isoform Beta of Vinexin OS=Homo sapiens OX=9606 GN=SORBS3;sp|O60504|VINEX_HUMAN Vinexin OS=Homo sapiens OX=9606 GN=SORBS3 PE=1 SV=2;tr|H0YAZ3|H0YAZ3_HUMAN Vinexin (Fragment) OS=Homo sapiens OX=9606 GN=SORBS3 PE=1 SV=1	16.1689	17.1061	14.5807	14.9266	0.937184	-1.5882	-1.24229	1	0.23906	0.0133666	0.0258321	1	0.554062	0.118237	0.299477
O14907;A0A087X282	Tax1-binding protein 3	TAX1BP3	sp|O14907|TX1B3_HUMAN Tax1-binding protein 3 OS=Homo sapiens OX=9606 GN=TAX1BP3 PE=1 SV=2;tr|A0A087X282|A0A087X282_HUMAN Tax1-binding protein 3 OS=Homo sapiens OX=9606 GN=TAX1BP3 PE=1 SV=1	19.3251	19.9555	17.9356	18.0841	0.630368	-1.38949	-1.24099	1	0.205833	0.00035366	0.0124042	1	0.538975	0.0271618	0.233518
P04049;P04049-2;H7C155;A0A0B4J1W9	RAF proto-oncogene serine/threonine-protein kinase	RAF1	sp|P04049|RAF1_HUMAN RAF proto-oncogene serine/threonine-protein kinase OS=Homo sapiens OX=9606 GN=RAF1 PE=1 SV=1;sp|P04049-2|RAF1_HUMAN Isoform 2 of RAF proto-oncogene serine/threonine-protein kinase OS=Homo sapiens OX=9606 GN=RAF1;tr|H7C155|H7C155_HUMAN	15.8929	14.8958	14.5564	14.6521	-0.997039	-1.33646	-1.24079	1	0.0646446	0.00863021	0.0840997	1	0.441376	0.0995219	0.446308
V9GY66;A0A2R8Y620;A0A2R8Y7U2;A0A2R8Y600;A0A2R8Y455;Q86VX2-2;Q86VX2	COMM domain-containing protein 7	COMMD7	tr|V9GY66|V9GY66_HUMAN COMM domain-containing protein 7 (Fragment) OS=Homo sapiens OX=9606 GN=COMMD7 PE=1 SV=1;tr|A0A2R8Y620|A0A2R8Y620_HUMAN COMM domain-containing protein OS=Homo sapiens OX=9606 PE=4 SV=1;tr|A0A2R8Y7U2|A0A2R8Y7U2_HUMAN COMM domain-contai	15.0242	12.3128	13.6831	13.7854	-2.71146	-1.34113	-1.23888	1	0.0605314	0.0484645	Not found or tested	1	0.43455	0.21195
O60518;A0A096LPA6;A0A096LNS2	Ran-binding protein 6	RANBP6	sp|O60518|RNBP6_HUMAN Ran-binding protein 6 OS=Homo sapiens OX=9606 GN=RANBP6 PE=1 SV=2	17.9201	16.509	17.0734	16.6837	-1.4111	-0.846729	-1.23636	1	0.269706	0.317719	0.459605	1	0.576169	0.558583	0.813675
F8W026		HSP90B1	tr|F8W026|F8W026_HUMAN Endoplasmin (Fragment) OS=Homo sapiens OX=9606 GN=HSP90B1 PE=1 SV=8	17.9021			16.6658	Not enough replicates	Not enough replicates	-1.23628	1	Not found or tested	Not found or tested	Not found or tested	1
Q8TBQ9	Protein kish-A	TMEM167A	sp|Q8TBQ9|KISHA_HUMAN Protein kish-A OS=Homo sapiens OX=9606 GN=TMEM167A PE=1 SV=1	15.2937	15.4741	14.4238	14.06	0.180399	-0.869856	-1.23366	1	0.601721	0.790537	0.338467	1	0.787971	0.890798	0.735289
P61970;H3BRV9	Nuclear transport factor 2	NUTF2	sp|P61970|NTF2_HUMAN Nuclear transport factor 2 OS=Homo sapiens OX=9606 GN=NUTF2 PE=1 SV=1;tr|H3BRV9|H3BRV9_HUMAN Nuclear transport factor 2 (Fragment) OS=Homo sapiens OX=9606 GN=NUTF2 PE=1 SV=1	21.4072	20.1158	21.1028	20.1739	-1.29144	-0.304385	-1.23333	1	0.183493	0.417394	0.0950027	1	0.527501	0.649574	0.461592
A6NMN0;P46020-2;P46020;A6NIT2;P46020-3	Phosphorylase b kinase regulatory subunit alpha, skeletal muscle isoform	PHKA1	tr|A6NMN0|A6NMN0_HUMAN Phosphorylase b kinase regulatory subunit OS=Homo sapiens OX=9606 GN=PHKA1 PE=1 SV=1;sp|P46020-2|KPB1_HUMAN Isoform 2 of Phosphorylase b kinase regulatory subunit alpha, skeletal muscle isoform OS=Homo sapiens OX=9606 GN=PHKA1;sp|P46	16.3857	15.68	14.6358	15.1525	-0.705664	-1.74986	-1.23321	1	0.11818	0.0105406	0.333246	1	0.477683	0.105976	0.73162
Q9NRD1;J3KQ72	F-box only protein 6	FBXO6	sp|Q9NRD1|FBX6_HUMAN F-box only protein 6 OS=Homo sapiens OX=9606 GN=FBXO6 PE=1 SV=1;tr|J3KQ72|J3KQ72_HUMAN F-box only protein 6 (Fragment) OS=Homo sapiens OX=9606 GN=FBXO6 PE=1 SV=1	15.954	15.9858	12.8621	14.7232	0.0318052	-3.09196	-1.2308	1	0.440544	0.00715574	0.125627	1	0.689074	0.0902124	0.515825
Q00325-2;Q00325;F8VVM2;F8VWQ0;F8VZL5;F8VWR4;F8VY00;F8VYH5	Phosphate carrier protein, mitochondrial	SLC25A3	sp|Q00325-2|MPCP_HUMAN Isoform B of Phosphate carrier protein, mitochondrial OS=Homo sapiens OX=9606 GN=SLC25A3;sp|Q00325|MPCP_HUMAN Phosphate carrier protein, mitochondrial OS=Homo sapiens OX=9606 GN=SLC25A3 PE=1 SV=2;tr|F8VVM2|F8VVM2_HUMAN Phosphate carr	21.5974	21.2319	21.7817	20.3675	-0.365548	0.184312	-1.2299	1	0.876785	0.42115	0.377005	1	0.941659	0.653098	0.767645
A0A0G2JK44;P25440;P25440-2;E9PIQ3;U3KQA6;A0A0G2JHL0;A0A140T9V2;H0Y6K2;A0A140T9E9;P25440-3;E9PKQ9;H0Y799;A0A140T9X8;A0A140T9F7;P25440-4	Bromodomain-containing protein 2	BRD2	tr|A0A0G2JK44|A0A0G2JK44_HUMAN Bromodomain-containing protein 2 OS=Homo sapiens OX=9606 GN=BRD2 PE=1 SV=1;sp|P25440|BRD2_HUMAN Bromodomain-containing protein 2 OS=Homo sapiens OX=9606 GN=BRD2 PE=1 SV=2;sp|P25440-2|BRD2_HUMAN Isoform 2 of Bromodomain-contai	13.5291	13.2161	13.3401	12.2992	-0.31295	-0.188925	-1.22989	1	0.496235	0.652623	Not found or tested	1	0.719622	0.813555
P03915	NADH-ubiquinone oxidoreductase chain 5	MT-ND5	sp|P03915|NU5M_HUMAN NADH-ubiquinone oxidoreductase chain 5 OS=Homo sapiens OX=9606 GN=MT-ND5 PE=1 SV=2	13.7356	14.3149	13.9442	12.5088	0.579313	0.2086	-1.22686	1	0.680464	0.602793	0.137162	1	0.836912	0.782648	0.529926
Q8IVT2	Mitotic interactor and substrate of PLK1	MISP	sp|Q8IVT2|MISP_HUMAN Mitotic interactor and substrate of PLK1 OS=Homo sapiens OX=9606 GN=MISP PE=1 SV=1	19.0129	18.3165	19.1158	17.7877	-0.696412	0.102896	-1.22519	1	0.394379	0.766099	Not found or tested	1	0.65868	0.879006
Q96EM0;D6RC46;E9PKK7	Trans-3-hydroxy-L-proline dehydratase	L3HYPDH	sp|Q96EM0|T3HPD_HUMAN Trans-3-hydroxy-L-proline dehydratase OS=Homo sapiens OX=9606 GN=L3HYPDH PE=1 SV=2;tr|D6RC46|D6RC46_HUMAN Trans-3-hydroxy-L-proline dehydratase (Fragment) OS=Homo sapiens OX=9606 GN=L3HYPDH PE=1 SV=1;tr|E9PKK7|E9PKK7_HUMAN Trans-3-hyd	18.0065	17.1953	17.2527	16.7835	-0.811236	-0.753847	-1.22298	1	0.652824	0.517245	0.327173	1	0.821962	0.723883	0.73046
P53007	Tricarboxylate transport protein, mitochondrial	SLC25A1	sp|P53007|TXTP_HUMAN Tricarboxylate transport protein, mitochondrial OS=Homo sapiens OX=9606 GN=SLC25A1 PE=1 SV=2	18.7558	19.3704	19.1388	17.5353	0.614629	0.38303	-1.22055	1	0.112258	0.156536	0.709113	1	0.477129	0.386483	0.91064
Q8NF91;A0A0C4DG40;Q8NF91-4;E7ENN3;Q8NF91-7;Q8NF91-2;Q8NF91-8;H0Y325;Q8NF91-11;H0Y326;A0A5F9ZH86;Q8NF91-3;Q8NF91-9;F8WAI0;Q5JV20;A0A5F9ZHE1;A0A5F9ZHB2;Q8NF91-10;Q8NF91-12;A0A5F9ZH87;A0A0C4DH48;H0YGD3	Nesprin-1	SYNE1	sp|Q8NF91|SYNE1_HUMAN Nesprin-1 OS=Homo sapiens OX=9606 GN=SYNE1 PE=1 SV=4;tr|A0A0C4DG40|A0A0C4DG40_HUMAN Nesprin-1 OS=Homo sapiens OX=9606 GN=SYNE1 PE=1 SV=1;sp|Q8NF91-4|SYNE1_HUMAN Isoform 4 of Nesprin-1 OS=Homo sapiens OX=9606 GN=SYNE1;tr|E7ENN3|E7ENN3_	19.1234	17.7554	17.2456	17.9034	-1.36803	-1.87778	-1.22005	1	0.187755	0.073036	0.350392	1	0.529652	0.262923	0.745339
E9PR30;P62861	40S ribosomal protein S30	FAU	tr|E9PR30|E9PR30_HUMAN 40S ribosomal protein S30 OS=Homo sapiens OX=9606 GN=FAU PE=1 SV=1;sp|P62861|RS30_HUMAN 40S ribosomal protein S30 OS=Homo sapiens OX=9606 GN=FAU PE=1 SV=1	20.5034	19.7224	20.5278	19.2838	-0.781034	0.0244449	-1.21963	1	0.994012	0.779468	0.785221	1	0.997552	0.886225	0.93592
C9J9M4	Proteasome 26S subunit, non-ATPase 1	PSMD1	tr|C9J9M4|C9J9M4_HUMAN 26S proteasome non-ATPase regulatory subunit 1 (Fragment) OS=Homo sapiens OX=9606 GN=PSMD1 PE=1 SV=1	17.0465	16.2145	15.2729	15.8277	-0.832033	-1.77362	-1.21881	1	Not found or tested	Not found or tested	Not found or tested	1
Q08AG7	Mitotic-spindle organizing protein 1	MZT1	sp|Q08AG7|MZT1_HUMAN Mitotic-spindle organizing protein 1 OS=Homo sapiens OX=9606 GN=MZT1 PE=1 SV=2	14.8447	13.1401	14.6272	13.6266	-1.70464	-0.217469	-1.21808	1	0.156385	0.549534	0.0745889	1	0.508824	0.746894	0.427134
Q96EI5;Q96EI5-2;A2RQR6;D6RD44;D6RCE9;D6RIH3;J3KQY4;D6RHZ1;Q9H3H9	Transcription elongation factor A protein-like 4	TCEAL4	sp|Q96EI5|TCAL4_HUMAN Transcription elongation factor A protein-like 4 OS=Homo sapiens OX=9606 GN=TCEAL4 PE=1 SV=2;sp|Q96EI5-2|TCAL4_HUMAN Isoform 2 of Transcription elongation factor A protein-like 4 OS=Homo sapiens OX=9606 GN=TCEAL4;tr|A2RQR6|A2RQR6_HUMA	16.8733	17.8108	14.8315	15.6567	0.937559	-2.04182	-1.2166	1	0.197357	0.00857998	0.156278	1	0.534944	0.0995219	0.552255
Q9NTJ3;E9PD53;Q9NTJ3-2;C9JR83;C9J9E4;C9J578;C9JVD8;C9JWF0;C9IYK2;C9JJ64	Structural maintenance of chromosomes protein 4;Structural maintenance of chromosomes protein	SMC4	sp|Q9NTJ3|SMC4_HUMAN Structural maintenance of chromosomes protein 4 OS=Homo sapiens OX=9606 GN=SMC4 PE=1 SV=2;tr|E9PD53|E9PD53_HUMAN Structural maintenance of chromosomes protein OS=Homo sapiens OX=9606 GN=SMC4 PE=1 SV=1;sp|Q9NTJ3-2|SMC4_HUMAN Isoform 2 o	18.1036	18.4075	16.3179	16.8889	0.303888	-1.78571	-1.21466	1	0.925328	0.0001886	0.00223129	1	0.964192	0.0229817	0.137297
F5H7P7;Q96BP3;Q96BP3-2;D6R9Q1;D6RD43;D6RB19;D6RHV0;H0Y8N5	Peptidylprolyl isomerase domain and WD repeat-containing protein 1	PPWD1	tr|F5H7P7|F5H7P7_HUMAN Peptidylprolyl isomerase domain and WD repeat-containing protein 1 OS=Homo sapiens OX=9606 GN=PPWD1 PE=1 SV=1;sp|Q96BP3|PPWD1_HUMAN Peptidylprolyl isomerase domain and WD repeat-containing protein 1 OS=Homo sapiens OX=9606 GN=PPWD1 P	16.3337	16.4606	14.6848	15.1199	0.126867	-1.64895	-1.21388	1	0.418208	0.095135	0.214403	1	0.675903	0.300925	0.627791
Q96IK1;H7C5I4;C9J8U9	Biorientation of chromosomes in cell division protein 1	BOD1	sp|Q96IK1|BOD1_HUMAN Biorientation of chromosomes in cell division protein 1 OS=Homo sapiens OX=9606 GN=BOD1 PE=1 SV=2;tr|H7C5I4|H7C5I4_HUMAN Biorientation of chromosomes in cell division protein 1 (Fragment) OS=Homo sapiens OX=9606 GN=BOD1 PE=1 SV=1	15.3491	14.4453	13.2268	14.1354	-0.903864	-2.12231	-1.21371	1	0.0695926	0.0982505	0.0744716	1	0.445898	0.305885	0.427134
P49459;A0A0R4J2E5;A0A0D9SG71;A0A0D9SEZ6;P49459-3;P49459-2	Ubiquitin-conjugating enzyme E2 A	UBE2A	sp|P49459|UBE2A_HUMAN Ubiquitin-conjugating enzyme E2 A OS=Homo sapiens OX=9606 GN=UBE2A PE=1 SV=2;tr|A0A0R4J2E5|A0A0R4J2E5_HUMAN Ubiquitin-conjugating enzyme E2 A OS=Homo sapiens OX=9606 GN=UBE2A PE=1 SV=1;tr|A0A0D9SG71|A0A0D9SG71_HUMAN Ubiquitin-conjugat	18.4496	17.8413	17.6078	17.2361	-0.608241	-0.841796	-1.21343	1	0.037094	0.0255644	0.0694576	1	0.412732	0.15234	0.420383
Q96DX7	Tripartite motif-containing protein 44	TRIM44	sp|Q96DX7|TRI44_HUMAN Tripartite motif-containing protein 44 OS=Homo sapiens OX=9606 GN=TRIM44 PE=1 SV=1	15.295	14.9539	14.0229	14.0839	-0.341137	-1.2721	-1.21112	1	0.192738	0.0379755	0.0276612	1	0.534398	0.185312	0.309042
H7BYT1;P48730-2;P48730;B0QY35;B0QY34;P49674;H0Y645;A0A669KBC0;B0QY36;J3QQI9;H0Y2N6;J3KRM8;B4DLF1	Casein kinase I isoform delta;Casein kinase I isoform epsilon	CSNK1D	tr|H7BYT1|H7BYT1_HUMAN Casein kinase I isoform delta OS=Homo sapiens OX=9606 GN=CSNK1D PE=1 SV=2;sp|P48730-2|KC1D_HUMAN Isoform 2 of Casein kinase I isoform delta OS=Homo sapiens OX=9606 GN=CSNK1D;sp|P48730|KC1D_HUMAN Casein kinase I isoform delta OS=Homo	16.0436	15.6518	15.5175	14.8354	-0.391817	-0.52611	-1.20822	1	0.579016	0.120986	0.363872	1	0.770613	0.338596	0.753953
S4R343;H0YLQ7;H0YK99;Q9NVM6	DnaJ homolog subfamily C member 17	DNAJC17	tr|S4R343|S4R343_HUMAN DnaJ homolog subfamily C member 17 OS=Homo sapiens OX=9606 GN=DNAJC17 PE=1 SV=1;tr|H0YLQ7|H0YLQ7_HUMAN DnaJ homolog subfamily C member 17 OS=Homo sapiens OX=9606 GN=DNAJC17 PE=1 SV=1;tr|H0YK99|H0YK99_HUMAN DnaJ homolog subfamily C me	15.9202	14.7354	15.4171	14.7142	-1.18484	-0.503142	-1.20604	1	0.290897	0.395951	0.289923	1	0.59306	0.63062	0.696833
O15230;O15230-2;A0A087WYH7;A0A075B783	Laminin subunit alpha-5	LAMA5	sp|O15230|LAMA5_HUMAN Laminin subunit alpha-5 OS=Homo sapiens OX=9606 GN=LAMA5 PE=1 SV=8	17.7573	18.6582	14.4605	16.5514	0.900853	-3.29682	-1.20596	1	0.378336	0.00492953	0.215009	1	0.6481	0.0749459	0.627791
A0A2R8YGH5;H7C1E4;P61966;P61966-2	AP-1 complex subunit sigma-1A	AP1S1	tr|A0A2R8YGH5|A0A2R8YGH5_HUMAN AP complex subunit sigma OS=Homo sapiens OX=9606 GN=AP1S1 PE=1 SV=1;tr|H7C1E4|H7C1E4_HUMAN AP-1 complex subunit sigma-1A (Fragment) OS=Homo sapiens OX=9606 GN=AP1S1 PE=1 SV=1;sp|P61966|AP1S1_HUMAN AP-1 complex subunit sigma-1	17.0126	15.7957	16.7782	15.8081	-1.21692	-0.234427	-1.20452	1	0.179524	0.32635	0.0946309	1	0.524698	0.568699	0.461477
Q96B26;H7C581	Exosome complex component RRP43	EXOSC8	sp|Q96B26|EXOS8_HUMAN Exosome complex component RRP43 OS=Homo sapiens OX=9606 GN=EXOSC8 PE=1 SV=1	15.7183	16.0658	14.4947	14.5138	0.34746	-1.22363	-1.2045	1	0.440071	0.478584	0.296574	1	0.689074	0.696008	0.701996
J3KMX2;B9EGA3;Q92925-3;Q92925;Q92925-2;J3QWB6;J3QQL7	SWI/SNF-related matrix-associated actin-dependent regulator of chromatin subfamily D member 2	SMARCD2	tr|J3KMX2|J3KMX2_HUMAN SWI/SNF-related matrix-associated actin-dependent regulator of chromatin subfamily D member 2 OS=Homo sapiens OX=9606 GN=SMARCD2 PE=1 SV=1;tr|B9EGA3|B9EGA3_HUMAN SMARCD2 protein OS=Homo sapiens OX=9606 GN=SMARCD2 PE=1 SV=1;sp|Q92925-	16.8105	16.4882	15.4213	15.6061	-0.322273	-1.38921	-1.20446	1	0.231547	0.0219076	0.0307054	1	0.552315	0.142509	0.320377
Q96L35;P54760;P54760-3;P54760-4;P54760-2	Receptor protein-tyrosine kinase;Ephrin type-B receptor 4	EPHB4	tr|Q96L35|Q96L35_HUMAN Receptor protein-tyrosine kinase OS=Homo sapiens OX=9606 GN=EPHB4 PE=1 SV=1;sp|P54760|EPHB4_HUMAN Ephrin type-B receptor 4 OS=Homo sapiens OX=9606 GN=EPHB4 PE=1 SV=2	14.866	14.7269	13.0684	13.6627	-0.139122	-1.79762	-1.20333	1	0.454841	Not found or tested	0.238895	1	0.695989		0.650615
F5H6I7	Atlastin GTPase 3	ATL3	tr|F5H6I7|F5H6I7_HUMAN Atlastin-3 OS=Homo sapiens OX=9606 GN=ATL3 PE=1 SV=1	15.5994	16.7122	14.4843	14.3967	1.11287	-1.11507	-1.20269	1	0.319174	0.206031	0.588537	1	0.611947	0.439691	0.866787
O14929;O14929-2;F8WEW1;F8W9G7	Histone acetyltransferase type B catalytic subunit	HAT1	sp|O14929|HAT1_HUMAN Histone acetyltransferase type B catalytic subunit OS=Homo sapiens OX=9606 GN=HAT1 PE=1 SV=1;sp|O14929-2|HAT1_HUMAN Isoform B of Histone acetyltransferase type B catalytic subunit OS=Homo sapiens OX=9606 GN=HAT1	19.3351	19.2009	17.7784	18.133	-0.134255	-1.55671	-1.20212	1	0.945308	0.00305752	0.00706903	1	0.971911	0.0630139	0.201914
Q01518-2;Q5T0R9	Adenylyl cyclase-associated protein 1	CAP1	sp|Q01518-2|CAP1_HUMAN Isoform 2 of Adenylyl cyclase-associated protein 1 OS=Homo sapiens OX=9606 GN=CAP1	17.5504	15.6761	17.8061	16.3496	-1.87428	0.255751	-1.2008	1	0.109588	0.655567	0.321076	1	0.474793	0.814731	0.724962
O15397;O15397-2;F5H2I3;F5H815;H0YH64;F5H244	Importin-8	IPO8	sp|O15397|IPO8_HUMAN Importin-8 OS=Homo sapiens OX=9606 GN=IPO8 PE=1 SV=2;sp|O15397-2|IPO8_HUMAN Isoform 2 of Importin-8 OS=Homo sapiens OX=9606 GN=IPO8	15.9072	15.14	14.1134	14.7098	-0.767165	-1.79378	-1.19736	1	0.28794	0.0111593	0.190828	1	0.591533	0.108701	0.599597
P05423;E5RHT4	DNA-directed RNA polymerase III subunit RPC4	POLR3D	sp|P05423|RPC4_HUMAN DNA-directed RNA polymerase III subunit RPC4 OS=Homo sapiens OX=9606 GN=POLR3D PE=1 SV=2	17.0844	15.5851	15.6157	15.8896	-1.49933	-1.46874	-1.19484	1	0.796823	0.636853	0.913212	1	0.902333	0.802811	0.974732
Q9UPY5	Cystine/glutamate transporter	SLC7A11	sp|Q9UPY5|XCT_HUMAN Cystine/glutamate transporter OS=Homo sapiens OX=9606 GN=SLC7A11 PE=1 SV=1	17.0123	17.0203	16.615	15.8184	0.00805369	-0.397285	-1.19385	1	0.906768	0.126031	0.00538885	1	0.955047	0.346275	0.187114
R4GNG8;Q96NC0	Zinc finger matrin-type protein 2	ZMAT2	tr|R4GNG8|R4GNG8_HUMAN Zinc finger matrin-type protein 2 (Fragment) OS=Homo sapiens OX=9606 GN=ZMAT2 PE=1 SV=1;sp|Q96NC0|ZMAT2_HUMAN Zinc finger matrin-type protein 2 OS=Homo sapiens OX=9606 GN=ZMAT2 PE=1 SV=1	14.9491	14.5919	12.9535	13.7559	-0.357165	-1.99557	-1.19318	1	0.589365	0.0244358	0.536501	1	0.778483	0.149569	0.848244
Q9UFW8;C9JUJ0	CGG triplet repeat-binding protein 1	CGGBP1	sp|Q9UFW8|CGBP1_HUMAN CGG triplet repeat-binding protein 1 OS=Homo sapiens OX=9606 GN=CGGBP1 PE=1 SV=2	16.0025	15.9503	15.1281	14.8095	-0.0521962	-0.874387	-1.19303	1	0.581852	0.0372509	0.430748	1	0.772465	0.184167	0.800689
Q8NI60;Q8NI60-3;Q8NI60-4	Atypical kinase ADCK3, mitochondrial	ADCK3	sp|Q8NI60|COQ8A_HUMAN Atypical kinase COQ8A, mitochondrial OS=Homo sapiens OX=9606 GN=COQ8A PE=1 SV=1;sp|Q8NI60-3|COQ8A_HUMAN Isoform 3 of Atypical kinase COQ8A, mitochondrial OS=Homo sapiens OX=9606 GN=COQ8A	14.5117	17.0675	12.3015	13.3207	2.55581	-2.21019	-1.19103	1	0.0152902	0.0169745	0.142619	1	0.347919	0.129433	0.535969
Q9UK45;K7ENY5;A0A087X2I5;K7EML7	U6 snRNA-associated Sm-like protein LSm7	LSM7	sp|Q9UK45|LSM7_HUMAN U6 snRNA-associated Sm-like protein LSm7 OS=Homo sapiens OX=9606 GN=LSM7 PE=1 SV=1	18.005	16.811	17.7655	16.8155	-1.19401	-0.239578	-1.1895	1	0.13408	0.466953	0.388191	1	0.49115	0.685795	0.771798
P56556;A0A2Y9D025;R4GN43	NADH dehydrogenase [ubiquinone] 1 alpha subcomplex subunit 6	NDUFA6	sp|P56556|NDUA6_HUMAN NADH dehydrogenase [ubiquinone] 1 alpha subcomplex subunit 6 OS=Homo sapiens OX=9606 GN=NDUFA6 PE=1 SV=4;tr|A0A2Y9D025|A0A2Y9D025_HUMAN Complex I-B14 OS=Homo sapiens OX=9606 GN=NDUFA6 PE=1 SV=1;tr|R4GN43|R4GN43_HUMAN Complex I-B14 OS=	16.1164	17.7316	17.1573	14.9281	1.61516	1.04086	-1.18828	1	0.0141808	0.0576812	0.0495478	1	0.347919	0.231396	0.375896
Q9UPU5	Ubiquitin carboxyl-terminal hydrolase 24	USP24	sp|Q9UPU5|UBP24_HUMAN Ubiquitin carboxyl-terminal hydrolase 24 OS=Homo sapiens OX=9606 GN=USP24 PE=1 SV=3	17.0115	16.7362	15.7614	15.8238	-0.275272	-1.25004	-1.18772	1	0.161167	0.00789484	0.0562439	1	0.513777	0.0952198	0.391704
Q9UNQ2;A0A7P0T9J1;A0A7P0Z4I0;A0A7P0T9Y7;A0A494C0G7;B4DRY2;A0A0C4DGB1;A0A7P0T967;A0A7P0T8X7;D6RCL3	Probable dimethyladenosine transferase	DIMT1	sp|Q9UNQ2|DIM1_HUMAN Probable dimethyladenosine transferase OS=Homo sapiens OX=9606 GN=DIMT1 PE=1 SV=1;tr|A0A7P0T9J1|A0A7P0T9J1_HUMAN Probable dimethyladenosine transferase OS=Homo sapiens OX=9606 GN=DIMT1 PE=4 SV=1;tr|A0A7P0Z4I0|A0A7P0Z4I0_HUMAN Probable	15.8185	15.9994	14.9784	14.6311	0.180967	-0.840085	-1.18734	1	0.447742	0.0780548	0.0582683	1	0.692714	0.27295	0.398555
Q9UL26	Ras-related protein Rab-22A	RAB22A	sp|Q9UL26|RB22A_HUMAN Ras-related protein Rab-22A OS=Homo sapiens OX=9606 GN=RAB22A PE=1 SV=2	16.5629	16.2519	15.5257	15.3784	-0.311039	-1.03722	-1.18453	1	0.241443	0.0475225	0.110123	1	0.557238	0.210123	0.49089
P28331;P28331-2;P28331-4;P28331-5;B4DJ81;P28331-3;C9JPQ5;F8WDL5	NADH-ubiquinone oxidoreductase 75 kDa subunit, mitochondrial	NDUFS1	sp|P28331|NDUS1_HUMAN NADH-ubiquinone oxidoreductase 75 kDa subunit, mitochondrial OS=Homo sapiens OX=9606 GN=NDUFS1 PE=1 SV=3;sp|P28331-2|NDUS1_HUMAN Isoform 2 of NADH-ubiquinone oxidoreductase 75 kDa subunit, mitochondrial OS=Homo sapiens OX=9606 GN=NDUF	17.5231	18.2397	18.7464	16.3433	0.71654	1.22322	-1.17984	1	0.169267	0.0364658	0.547564	1	0.517419	0.183439	0.852777
E5RIK9;Q96E29-3;Q96E29-2;Q96E29;E5RIY4	Transcription termination factor 3, mitochondrial	MTERF3	tr|E5RIK9|E5RIK9_HUMAN Transcription termination factor 3, mitochondrial OS=Homo sapiens OX=9606 GN=MTERF3 PE=1 SV=1;sp|Q96E29-3|MTEF3_HUMAN Isoform 3 of Transcription termination factor 3, mitochondrial OS=Homo sapiens OX=9606 GN=MTERF3;sp|Q96E29-2|MTEF3_	15.6952	14.206	14.5323	14.5172	-1.48921	-1.16292	-1.17805	1	0.0683416	0.121322	0.206538	1	0.445898	0.339102	0.62007
Q92733;H0YE12;H0Y679	Proline-rich protein PRCC	PRCC	sp|Q92733|PRCC_HUMAN Proline-rich protein PRCC OS=Homo sapiens OX=9606 GN=PRCC PE=1 SV=1	16.2961	15.3437	14.4929	15.1196	-0.952357	-1.80321	-1.17649	1	0.0923893	0.0939053	0.107487	1	0.468266	0.29951	0.486919
Q9UKD1;Q5JTV1	Glucocorticoid modulatory element-binding protein 2	GMEB2	sp|Q9UKD1|GMEB2_HUMAN Glucocorticoid modulatory element-binding protein 2 OS=Homo sapiens OX=9606 GN=GMEB2 PE=1 SV=1;tr|Q5JTV1|Q5JTV1_HUMAN Glucocorticoid modulatory element binding protein 2, isoform CRA_a OS=Homo sapiens OX=9606 GN=GMEB2 PE=1 SV=1	15.3059	13.3677	13.5172	14.1295	-1.9382	-1.78871	-1.17636	1	0.00240457	0.0436603	0.0155188	1	0.248953	0.201284	0.250275
Q8IX04-6;Q8IX04;Q8IX04-3;Q8IX04-2;Q8IX04-4;Q8IX04-5;Q8IX04-7;A8MYV4	Ubiquitin-conjugating enzyme E2 variant 3	UEVLD	sp|Q8IX04-6|UEVLD_HUMAN Isoform 6 of Ubiquitin-conjugating enzyme E2 variant 3 OS=Homo sapiens OX=9606 GN=UEVLD;sp|Q8IX04|UEVLD_HUMAN Ubiquitin-conjugating enzyme E2 variant 3 OS=Homo sapiens OX=9606 GN=UEVLD PE=1 SV=2;sp|Q8IX04-3|UEVLD_HUMAN Isoform 3 of	16.2357	16.3016	15.4145	15.0599	0.0658517	-0.821214	-1.17588	1	0.725656	0.0369276	0.196862	1	0.864857	0.183439	0.608985
Q9UNQ0;Q9UNQ0-2;F8S0F2	ATP-binding cassette sub-family G member 2	ABCG2	sp|Q9UNQ0|ABCG2_HUMAN Broad substrate specificity ATP-binding cassette transporter ABCG2 OS=Homo sapiens OX=9606 GN=ABCG2 PE=1 SV=3;sp|Q9UNQ0-2|ABCG2_HUMAN Isoform 2 of Broad substrate specificity ATP-binding cassette transporter ABCG2 OS=Homo sapiens OX=9	17.3576	17.1252	16.1062	16.182	-0.232435	-1.25143	-1.17554	1	0.257544	0.00207754	0.00391093	1	0.569457	0.0552402	0.16367
P45984-3;P45984-2;P45984-4;P45984;J3KNK1;D7R525;P45984-5	Mitogen-activated protein kinase 9	MAPK9	sp|P45984-3|MK09_HUMAN Isoform Beta-1 of Mitogen-activated protein kinase 9 OS=Homo sapiens OX=9606 GN=MAPK9;sp|P45984-2|MK09_HUMAN Isoform Alpha-1 of Mitogen-activated protein kinase 9 OS=Homo sapiens OX=9606 GN=MAPK9;sp|P45984-4|MK09_HUMAN Isoform Beta-2	14.6121	12.5837	13.0386	13.4369	-2.02842	-1.5735	-1.17524	1	0.0303427	0.192426	0.527973	1	0.398908	0.425015	0.844725
I3L1D2;J3QS48;I3L295;J3KT75;J3QW43;J3QRD5;O75352-2;O75352;J3KSI4;I3L405;I3L261;I3L4E0;J3KTK8;J3QQZ4	Mannose-P-dolichol utilization defect 1 protein	MPDU1	tr|I3L1D2|I3L1D2_HUMAN Mannose-P-dolichol utilization defect 1 protein OS=Homo sapiens OX=9606 GN=MPDU1 PE=1 SV=1;tr|J3QS48|J3QS48_HUMAN Mannose-P-dolichol utilization defect 1 protein OS=Homo sapiens OX=9606 GN=MPDU1 PE=1 SV=1;tr|I3L295|I3L295_HUMAN Manno	19.0612	19.7871	18.4684	17.8888	0.725989	-0.592777	-1.1724	1	0.138434	0.363519	0.411278	1	0.493996	0.601155	0.792227
O95081;A0A0C4DG34;O95081-2	Arf-GAP domain and FG repeat-containing protein 2	AGFG2	sp|O95081|AGFG2_HUMAN Arf-GAP domain and FG repeat-containing protein 2 OS=Homo sapiens OX=9606 GN=AGFG2 PE=1 SV=2;tr|A0A0C4DG34|A0A0C4DG34_HUMAN Arf-GAP domain and FG repeat-containing protein 2 OS=Homo sapiens OX=9606 GN=AGFG2 PE=1 SV=1;sp|O95081-2|AGFG2	16.3067	16.8983	15.1181	15.1347	0.591574	-1.18863	-1.17201	1	0.288475	0.075266	0.101002	1	0.591847	0.267026	0.472105
Q9NUQ7;D6RGX2;H0YA18;D6RB53;D6RA67;H0Y9B0;D6R9J7	Ufm1-specific protease 2	UFSP2	sp|Q9NUQ7|UFSP2_HUMAN Ufm1-specific protease 2 OS=Homo sapiens OX=9606 GN=UFSP2 PE=1 SV=3;tr|D6RGX2|D6RGX2_HUMAN Ufm1-specific protease 2 OS=Homo sapiens OX=9606 GN=UFSP2 PE=1 SV=1;tr|H0YA18|H0YA18_HUMAN Ufm1-specific protease 2 (Fragment) OS=Homo sapiens	15.3899	14.3034	15.2428	14.218	-1.08655	-0.147098	-1.17194	1	0.0810706	0.340175	0.428894	1	0.453692	0.583306	0.800689
Q6UVJ0	Spindle assembly abnormal protein 6 homolog	SASS6	sp|Q6UVJ0|SAS6_HUMAN Spindle assembly abnormal protein 6 homolog OS=Homo sapiens OX=9606 GN=SASS6 PE=1 SV=1	16.6854	19.7716		15.5143	3.08617	Not enough replicates	-1.17112	1	0.233644	Not found or tested	Not found or tested	1	0.552315
Q9H361	Polyadenylate-binding protein 3	PABPC3	sp|Q9H361|PABP3_HUMAN Polyadenylate-binding protein 3 OS=Homo sapiens OX=9606 GN=PABPC3 PE=1 SV=2	14.1532	13.5369	13.4336	12.9836	-0.616317	-0.719586	-1.16961	1	0.596841	0.562104	0.38707	1	0.784232	0.756759	0.771383
Q9H0R6;X6R772;Q9H0R6-2	Glutamyl-tRNA(Gln) amidotransferase subunit A, mitochondrial	QRSL1	sp|Q9H0R6|GATA_HUMAN Glutamyl-tRNA(Gln) amidotransferase subunit A, mitochondrial OS=Homo sapiens OX=9606 GN=QRSL1 PE=1 SV=2;tr|X6R772|X6R772_HUMAN Glutamyl-tRNA(Gln) amidotransferase subunit A, mitochondrial OS=Homo sapiens OX=9606 GN=QRSL1 PE=1 SV=1;sp|Q	15.6694	15.2396	13.8512	14.5011	-0.429794	-1.81819	-1.16826	1	0.457744	0.0548464	0.149343	1	0.697022	0.224179	0.544641
P04156;A2A2V1;X6RKS3	Major prion protein	PRNP	sp|P04156|PRIO_HUMAN Major prion protein OS=Homo sapiens OX=9606 GN=PRNP PE=1 SV=1;tr|A2A2V1|A2A2V1_HUMAN Major prion protein (Fragment) OS=Homo sapiens OX=9606 GN=PRNP PE=1 SV=1;tr|X6RKS3|X6RKS3_HUMAN Major prion protein (Fragment) OS=Homo sapiens OX=9606	18.8796	19.2499	17.5118	17.7162	0.370297	-1.36774	-1.16338	1	0.300992	0.00148361	0.0594394	1	0.600628	0.0454504	0.403428
D6RHU4;Q53FE4-2;Q53FE4	Uncharacterized protein C4orf17	C4orf17	tr|D6RHU4|D6RHU4_HUMAN Uncharacterized protein C4orf17 OS=Homo sapiens OX=9606 GN=C4orf17 PE=4 SV=1;sp|Q53FE4-2|CD017_HUMAN Isoform 2 of Uncharacterized protein C4orf17 OS=Homo sapiens OX=9606 GN=C4orf17;sp|Q53FE4|CD017_HUMAN Uncharacterized protein C4orf1	20.3596	20.442	19.9028	19.1975	0.0824205	-0.456814	-1.16207	1	0.470687	0.495949	0.463528	1	0.702145	0.707626	0.813675
Q96A00;K7EJB8;K7EMN0;Q96A00-2;A0A0B4J2A3	Protein phosphatase 1 regulatory subunit 14A	PPP1R14A	sp|Q96A00|PP14A_HUMAN Protein phosphatase 1 regulatory subunit 14A OS=Homo sapiens OX=9606 GN=PPP1R14A PE=1 SV=1;tr|K7EJB8|K7EJB8_HUMAN Protein phosphatase 1 regulatory subunit 14A OS=Homo sapiens OX=9606 GN=PPP1R14A PE=1 SV=1;tr|K7EMN0|K7EMN0_HUMAN Protei	18.6445	18.4514	17.1203	17.4847	-0.193042	-1.52416	-1.15974	1	0.800484	0.020035	0.265449	1	0.903507	0.13902	0.673857
O95714;A0A0J9YVP0;A0A3B3IRP6;H3BUQ1;Q9BVR0;A0A0G2JPS8;A0A0J9YXQ8	E3 ubiquitin-protein ligase HERC2	HERC2	sp|O95714|HERC2_HUMAN E3 ubiquitin-protein ligase HERC2 OS=Homo sapiens OX=9606 GN=HERC2 PE=1 SV=2;tr|A0A0J9YVP0|A0A0J9YVP0_HUMAN E3 ubiquitin-protein ligase HERC2 (Fragment) OS=Homo sapiens OX=9606 GN=HERC2 PE=1 SV=1	18.3673	18.3174	16.7826	17.2081	-0.0499604	-1.58471	-1.15925	1	0.530334	0.00018885	0.102349	1	0.743499	0.0229817	0.474364
P21127;A0A0D9SEN2;A0A0D9SER5;A0A0D9SEI3;P21127-8;P21127-2;P21127-6;P21127-3;P21127-9;Q5QPR3;Q5QPR4;Q9UQ88;Q9UQ88-2;Q9UQ88-3;Q9UQ88-4;P21127-10;P21127-5;P21127-4;P21127-12;Q9UQ88-5;Q9UQ88-10;Q9UQ88-9;J3KS35;Q13882;E7ESP2	Cyclin-dependent kinase 11B;Cyclin-dependent kinase 11A	CDK11B	sp|P21127|CD11B_HUMAN Cyclin-dependent kinase 11B OS=Homo sapiens OX=9606 GN=CDK11B PE=1 SV=4;tr|A0A0D9SEN2|A0A0D9SEN2_HUMAN Cyclin-dependent kinase 11B OS=Homo sapiens OX=9606 GN=CDK11B PE=1 SV=1;tr|A0A0D9SER5|A0A0D9SER5_HUMAN Cyclin-dependent kinase 11B	15.2494	16.4439	14.1415	14.092	1.19446	-1.10786	-1.1574	1	0.198513	0.326638	0.506559	1	0.534944	0.568877	0.833584
Q9UJX0;H3BTF9;J3KRK7	Oxidative stress-induced growth inhibitor 1	OSGIN1	sp|Q9UJX0|OSGI1_HUMAN Oxidative stress-induced growth inhibitor 1 OS=Homo sapiens OX=9606 GN=OSGIN1 PE=1 SV=4	16.2677	16.0246	14.2573	15.1114	-0.243142	-2.01041	-1.1563	1	0.243861	0.00288896	0.00919687	1	0.558349	0.0618903	0.218594
C9JYN0;Q16563-2;Q16563;A0A0U1RQT9	Synaptophysin-like protein 1	SYPL1	tr|C9JYN0|C9JYN0_HUMAN Synaptophysin-like protein 1 OS=Homo sapiens OX=9606 GN=SYPL1 PE=1 SV=1;sp|Q16563-2|SYPL1_HUMAN Isoform 2 of Synaptophysin-like protein 1 OS=Homo sapiens OX=9606 GN=SYPL1;sp|Q16563|SYPL1_HUMAN Synaptophysin-like protein 1 OS=Homo sap	19.4596	17.7408	18.6074	18.3046	-1.71872	-0.852157	-1.15495	1	0.0320205	0.00477772	0.0273597	1	0.406527	0.0739177	0.307548
Q5T2E6;Q5T2E6-2	Armadillo-like helical domain-containing protein 3	ARMH3	sp|Q5T2E6|ARMD3_HUMAN Armadillo-like helical domain-containing protein 3 OS=Homo sapiens OX=9606 GN=ARMH3 PE=1 SV=1;sp|Q5T2E6-2|ARMD3_HUMAN Isoform 2 of Armadillo-like helical domain-containing protein 3 OS=Homo sapiens OX=9606 GN=ARMH3	14.0353	13.6009	13.6892	12.8805	-0.434435	-0.346081	-1.15483	1	0.28445	0.165906	0.220535	1	0.588049	0.396692	0.634102
O75915;F8WF90;C9JQU6;F8WF33	PRA1 family protein 3	ARL6IP5	sp|O75915|PRAF3_HUMAN PRA1 family protein 3 OS=Homo sapiens OX=9606 GN=ARL6IP5 PE=1 SV=1	19.7157	17.472	19.5007	18.5623	-2.24373	-0.214972	-1.15345	1	0.138146	0.606525	0.236011	1	0.493996	0.785492	0.649462
Q8NCF5;Q8NCF5-2;H3BSZ7;Q8NCF5-3	NFATC2-interacting protein	NFATC2IP	sp|Q8NCF5|NF2IP_HUMAN NFATC2-interacting protein OS=Homo sapiens OX=9606 GN=NFATC2IP PE=1 SV=1;sp|Q8NCF5-2|NF2IP_HUMAN Isoform 2 of NFATC2-interacting protein OS=Homo sapiens OX=9606 GN=NFATC2IP;tr|H3BSZ7|H3BSZ7_HUMAN NFATC2-interacting protein OS=Homo sap	15.7079	16.0515	14.073	14.5584	0.343566	-1.63491	-1.14946	1	0.323105	0.00144936	0.191395	1	0.613009	0.0452504	0.600098
P06493;A0A024QZP7;P06493-2;A0A087WZZ9;E5RIU6;Q07002;E7EUK8;F5H6Z0;Q96Q40;Q00537;Q07002-3;O94921;H0YAZ9;O94921-2;O94921-3;Q96Q40-5;Q96Q40-3;Q96Q40-4;Q96Q40-6;Q00537-2	Cyclin-dependent kinase 1	CDK1	sp|P06493|CDK1_HUMAN Cyclin-dependent kinase 1 OS=Homo sapiens OX=9606 GN=CDK1 PE=1 SV=3;tr|A0A024QZP7|A0A024QZP7_HUMAN Cell division cycle 2, G1 to S and G2 to M, isoform CRA_a OS=Homo sapiens OX=9606 GN=CDK1 PE=1 SV=1;sp|P06493-2|CDK1_HUMAN Isoform 2 of	18.7244	19.2108	16.9686	17.5762	0.486407	-1.75581	-1.14819	1	0.616552	0.0136683	0.00482078	1	0.796524	0.118957	0.176543
Q7L2H7;Q7L2H7-2;J3KNJ2;H0YCQ8;E9PN86;E9PRY0;E7ESM3;E9PRI2	Eukaryotic translation initiation factor 3 subunit M	EIF3M	sp|Q7L2H7|EIF3M_HUMAN Eukaryotic translation initiation factor 3 subunit M OS=Homo sapiens OX=9606 GN=EIF3M PE=1 SV=1;sp|Q7L2H7-2|EIF3M_HUMAN Isoform 2 of Eukaryotic translation initiation factor 3 subunit M OS=Homo sapiens OX=9606 GN=EIF3M;tr|J3KNJ2|J3KNJ	19.3302	18.1308	19.0717	18.1825	-1.19938	-0.25848	-1.14774	1	0.0443915	0.327119	0.235606	1	0.422664	0.569229	0.649462
J3QRU1;P07947	Non-specific protein-tyrosine kinase;Tyrosine-protein kinase Yes	YES1	tr|J3QRU1|J3QRU1_HUMAN Tyrosine-protein kinase OS=Homo sapiens OX=9606 GN=YES1 PE=1 SV=1;sp|P07947|YES_HUMAN Tyrosine-protein kinase Yes OS=Homo sapiens OX=9606 GN=YES1 PE=1 SV=3	14.5865	14.9438	15.1361	13.4396	0.357309	0.549582	-1.14692	1	0.996605	0.815767	0.552839	1	0.998577	0.905144	0.853986
Q9HB66		MKKS	tr|Q9HB66|Q9HB66_HUMAN Alternative protein MKKS OS=Homo sapiens OX=9606 GN=MKKS PE=1 SV=1	16.5599	16.8806	17.1131	15.4169	0.320673	0.553176	-1.143	1	0.826273	0.736777	0.144451	1	0.913952	0.861347	0.537643
Q14376;Q5QPP4;Q5QPP3;Q5QPP1;Q5QPP9	UDP-glucose 4-epimerase	GALE	sp|Q14376|GALE_HUMAN UDP-glucose 4-epimerase OS=Homo sapiens OX=9606 GN=GALE PE=1 SV=2;tr|Q5QPP4|Q5QPP4_HUMAN UDP-glucose 4-epimerase (Fragment) OS=Homo sapiens OX=9606 GN=GALE PE=1 SV=1;tr|Q5QPP3|Q5QPP3_HUMAN UDP-glucose 4-epimerase (Fragment) OS=Homo sap	19.0702	18.5726	18.7022	17.9278	-0.497666	-0.368073	-1.14241	1	0.261951	0.731536	0.205679	1	0.572535	0.859138	0.619407
Q96J84;Q96J84-2;B4DN67;Q96J84-3;Q5W0G0;Q5W0F9	Kin of IRRE-like protein 1	KIRREL	sp|Q96J84|KIRR1_HUMAN Kin of IRRE-like protein 1 OS=Homo sapiens OX=9606 GN=KIRREL1 PE=1 SV=2;sp|Q96J84-2|KIRR1_HUMAN Isoform 2 of Kin of IRRE-like protein 1 OS=Homo sapiens OX=9606 GN=KIRREL1;tr|B4DN67|B4DN67_HUMAN Kin of IRRE-like protein 1 OS=Homo sapie	15.008	14.8501	14.4015	13.8656	-0.157928	-0.606543	-1.1424	1	0.411467	0.111206	0.00711231	1	0.672621	0.32492	0.201914
Q9BRT9;E5RFF9;E5RH56;Q9BRT9-2	DNA replication complex GINS protein SLD5;DNA replication complex GINS protein SLD5, N-terminally processed;DNA replication complex GINS protein SLD5	GINS4	sp|Q9BRT9|SLD5_HUMAN DNA replication complex GINS protein SLD5 OS=Homo sapiens OX=9606 GN=GINS4 PE=1 SV=1;tr|E5RFF9|E5RFF9_HUMAN DNA replication complex GINS protein SLD5 OS=Homo sapiens OX=9606 GN=GINS4 PE=1 SV=1	17.066	16.8926	14.6182	15.9242	-0.173412	-2.44781	-1.14179	1	0.256821	0.00058575	0.0306015	1	0.568946	0.0323326	0.319835
G3V167;Q9UGN5-2;Q9UGN5;H0YH02	Poly [ADP-ribose] polymerase 2	PARP2	tr|G3V167|G3V167_HUMAN Poly [ADP-ribose] polymerase OS=Homo sapiens OX=9606 GN=PARP2 PE=1 SV=1;sp|Q9UGN5-2|PARP2_HUMAN Isoform 2 of Poly [ADP-ribose] polymerase 2 OS=Homo sapiens OX=9606 GN=PARP2;sp|Q9UGN5|PARP2_HUMAN Poly [ADP-ribose] polymerase 2 OS=Homo	14.9274	14.4396	13.3817	13.7865	-0.487725	-1.54568	-1.14089	1	0.139045	0.00666936	0.0234429	1	0.493996	0.0872722	0.292134
H3BQA0;O75971;H3BSI3;O75971-2	snRNA-activating protein complex subunit 5	SNAPC5	tr|H3BQA0|H3BQA0_HUMAN snRNA-activating protein complex subunit 5 OS=Homo sapiens OX=9606 GN=SNAPC5 PE=1 SV=1;sp|O75971|SNPC5_HUMAN snRNA-activating protein complex subunit 5 OS=Homo sapiens OX=9606 GN=SNAPC5 PE=1 SV=1;tr|H3BSI3|H3BSI3_HUMAN snRNA-activati	14.2321	13.264	13.4324	13.0914	-0.968108	-0.799739	-1.14076	1	0.175514	0.0353365	0.15069	1	0.522337	0.180874	0.545996
O75368	SH3 domain-binding glutamic acid-rich-like protein	SH3BGRL	sp|O75368|SH3L1_HUMAN SH3 domain-binding glutamic acid-rich-like protein OS=Homo sapiens OX=9606 GN=SH3BGRL PE=1 SV=1	20.6488	20.5414	19.9831	19.5083	-0.107361	-0.665629	-1.14052	1	0.939203	0.361744	0.487954	1	0.968683	0.599839	0.821621
Q04864-2;Q04864	Proto-oncogene c-Rel	REL	sp|Q04864-2|REL_HUMAN Isoform 2 of Proto-oncogene c-Rel OS=Homo sapiens OX=9606 GN=REL;sp|Q04864|REL_HUMAN Proto-oncogene c-Rel OS=Homo sapiens OX=9606 GN=REL PE=1 SV=1	15.8996	14.6651	14.4912	14.7594	-1.23451	-1.40834	-1.1402	1	0.299501	0.0769538	0.101146	1	0.599582	0.270044	0.472105
Q96N67-4;Q96N67-3;Q96N67-5;Q96N67-2;Q96N67-6;Q96N67;A0A1B0GWE0;A0A1B0GUE9;Q96N67-7;A0A1B0GVW2;A0A0C4DGY6;A0A0U1RQG7;A0A0U1RRC1;A0A0U1RQJ5	Dedicator of cytokinesis protein 7	DOCK7	sp|Q96N67-4|DOCK7_HUMAN Isoform 4 of Dedicator of cytokinesis protein 7 OS=Homo sapiens OX=9606 GN=DOCK7;sp|Q96N67-3|DOCK7_HUMAN Isoform 3 of Dedicator of cytokinesis protein 7 OS=Homo sapiens OX=9606 GN=DOCK7;sp|Q96N67-5|DOCK7_HUMAN Isoform 5 of Dedicator	17.2369	17.0899	15.7545	16.0968	-0.146968	-1.48235	-1.14006	1	0.70206	0.0211358	0.0327704	1	0.849962	0.141392	0.326824
P35249;C9JZI1;P35249-2;C9J8M3;C9JXZ7;C9JGY5;F8WE44;H7C1P0;C9JW34	Replication factor C subunit 4	RFC4	sp|P35249|RFC4_HUMAN Replication factor C subunit 4 OS=Homo sapiens OX=9606 GN=RFC4 PE=1 SV=2;tr|C9JZI1|C9JZI1_HUMAN Replication factor C subunit 4 OS=Homo sapiens OX=9606 GN=RFC4 PE=1 SV=1;sp|P35249-2|RFC4_HUMAN Isoform 2 of Replication factor C subunit 4	17.2582	16.2058	16.0888	16.1184	-1.0524	-1.16941	-1.13984	1	0.0987234	0.00913745	0.059525	1	0.469994	0.100512	0.403505
Q8WUM4-2	Programmed cell death 6-interacting protein	PDCD6IP	sp|Q8WUM4-2|PDC6I_HUMAN Isoform 2 of Programmed cell death 6-interacting protein OS=Homo sapiens OX=9606 GN=PDCD6IP	15.0837	14.2695	14.0075	13.9439	-0.814226	-1.07626	-1.13984	1	0.0241782	0.0408084	0.075615	1	0.381289	0.192544	0.428012
Q16576;E9PC52;Q16576-2;Q5JP01;Q5JP02;Q5JNZ6;C9J7L0	Histone-binding protein RBBP7	RBBP7	sp|Q16576|RBBP7_HUMAN Histone-binding protein RBBP7 OS=Homo sapiens OX=9606 GN=RBBP7 PE=1 SV=1;tr|E9PC52|E9PC52_HUMAN Histone-binding protein RBBP7 OS=Homo sapiens OX=9606 GN=RBBP7 PE=1 SV=1;sp|Q16576-2|RBBP7_HUMAN Isoform 2 of Histone-binding protein RBBP	19.6183	18.9991	18.6519	18.4797	-0.619156	-0.966318	-1.13858	1	0.0142322	0.00333887	0.0218056	1	0.347919	0.0648866	0.283196
P14927;B7Z2R2;P14927-2;E5RHG9	Cytochrome b-c1 complex subunit 7	UQCRB	sp|P14927|QCR7_HUMAN Cytochrome b-c1 complex subunit 7 OS=Homo sapiens OX=9606 GN=UQCRB PE=1 SV=2;tr|B7Z2R2|B7Z2R2_HUMAN Complex III subunit VII OS=Homo sapiens OX=9606 GN=UQCRB PE=1 SV=1;sp|P14927-2|QCR7_HUMAN Isoform 2 of Cytochrome b-c1 complex subunit	18.0956	18.8272	19.0497	16.9669	0.731516	0.954055	-1.12872	1	0.143348	0.0783165	0.821174	1	0.498132	0.27295	0.948249
Q9UK59;Q9UK59-2;F8WAY1	Lariat debranching enzyme	DBR1	sp|Q9UK59|DBR1_HUMAN Lariat debranching enzyme OS=Homo sapiens OX=9606 GN=DBR1 PE=1 SV=2;sp|Q9UK59-2|DBR1_HUMAN Isoform 2 of Lariat debranching enzyme OS=Homo sapiens OX=9606 GN=DBR1	16.6055	17.0241	15.5893	15.4784	0.418607	-1.01622	-1.12714	1	0.588867	0.00672812	0.0481833	1	0.778208	0.0872722	0.372086
P56545;P56545-3;P56545-2	C-terminal-binding protein 2	CTBP2	sp|P56545|CTBP2_HUMAN C-terminal-binding protein 2 OS=Homo sapiens OX=9606 GN=CTBP2 PE=1 SV=1;sp|P56545-3|CTBP2_HUMAN Isoform 3 of C-terminal-binding protein 2 OS=Homo sapiens OX=9606 GN=CTBP2;sp|P56545-2|CTBP2_HUMAN Isoform 2 of C-terminal-binding protein	17.1433	16.3881	17.4868	16.0164	-0.755236	0.343453	-1.12695	1	0.0760486	0.818356	0.352032	1	0.449402	0.906105	0.746617
E7EWM3;A0A087X127;Q8NF64-3;Q8NF64-2;Q8NF64;Q9ULJ6-2;Q9ULJ6	Zinc finger MIZ domain-containing protein 2	ZMIZ2	tr|E7EWM3|E7EWM3_HUMAN Zinc finger MIZ domain-containing protein 2 OS=Homo sapiens OX=9606 GN=ZMIZ2 PE=1 SV=1;tr|A0A087X127|A0A087X127_HUMAN Zinc finger MIZ domain-containing protein 2 OS=Homo sapiens OX=9606 GN=ZMIZ2 PE=1 SV=1;sp|Q8NF64-3|ZMIZ2_HUMAN Isof	14.6815	12.9728	13.654	13.5547	-1.7087	-1.02755	-1.1268	1	0.181315	0.582309	0.659502	1	0.526195	0.769545	0.891611
Q9BPX5	Actin-related protein 2/3 complex subunit 5-like protein	ARPC5L	sp|Q9BPX5|ARP5L_HUMAN Actin-related protein 2/3 complex subunit 5-like protein OS=Homo sapiens OX=9606 GN=ARPC5L PE=1 SV=1	17.2561	15.3097	16.7283	16.1295	-1.94643	-0.527814	-1.12654	1	0.332744	0.70934	0.54809	1	0.61779	0.849019	0.852777
A0A0J9YXF2;Q15165-1;A0A0J9YXU7;A0A0J9YYJ1;A0A0J9YYF0;A0A0J9YYF3	Serum paraoxonase/arylesterase 2	PON2	tr|A0A0J9YXF2|A0A0J9YXF2_HUMAN Paraoxonase OS=Homo sapiens OX=9606 GN=PON2 PE=1 SV=1;sp|Q15165-1|PON2_HUMAN Isoform 1 of Serum paraoxonase/arylesterase 2 OS=Homo sapiens OX=9606 GN=PON2	17.8177	15.2249	17.9567	16.6937	-2.59275	0.139024	-1.12395	1	0.319651	0.913086	0.466201	1	0.611947	0.959273	0.816203
Q01780;Q01780-2;K7EJ37	Exosome component 10	EXOSC10	sp|Q01780|EXOSX_HUMAN Exosome component 10 OS=Homo sapiens OX=9606 GN=EXOSC10 PE=1 SV=2;sp|Q01780-2|EXOSX_HUMAN Isoform 2 of Exosome component 10 OS=Homo sapiens OX=9606 GN=EXOSC10	16.4094	17.1216	14.5982	15.2883	0.712174	-1.81127	-1.12115	1	0.151719	0.181619	0.290062	1	0.505909	0.414039	0.696833
Q9NY27;Q9NY27-2;Q9NY27-3;C9IZ04;F8WCA1;C9IZF4;F8WDK3;H7C559	Serine/threonine-protein phosphatase 4 regulatory subunit 2	PPP4R2	sp|Q9NY27|PP4R2_HUMAN Serine/threonine-protein phosphatase 4 regulatory subunit 2 OS=Homo sapiens OX=9606 GN=PPP4R2 PE=1 SV=3;sp|Q9NY27-2|PP4R2_HUMAN Isoform 2 of Serine/threonine-protein phosphatase 4 regulatory subunit 2 OS=Homo sapiens OX=9606 GN=PPP4R2	17.8327	17.5063	16.3432	16.7128	-0.326354	-1.48949	-1.11992	1	0.814216	0.0906131	0.0330753	1	0.908462	0.294895	0.326824
A0A087WWY9;Q8TB24;H0YJ83;Q8TB24-4	Ras and Rab interactor 3	RIN3	tr|A0A087WWY9|A0A087WWY9_HUMAN Ras and Rab interactor 3 OS=Homo sapiens OX=9606 GN=RIN3 PE=1 SV=1;sp|Q8TB24|RIN3_HUMAN Ras and Rab interactor 3 OS=Homo sapiens OX=9606 GN=RIN3 PE=1 SV=4;tr|H0YJ83|H0YJ83_HUMAN Ras and Rab interactor 3 (Fragment) OS=Homo sap	16.446	15.4039	15.0148	15.3268	-1.04213	-1.43115	-1.11922	1	0.228976	0.0438483	0.261542	1	0.552315	0.20134	0.671976
Q8IWF2	FAD-dependent oxidoreductase domain-containing protein 2	FOXRED2	sp|Q8IWF2|FXRD2_HUMAN FAD-dependent oxidoreductase domain-containing protein 2 OS=Homo sapiens OX=9606 GN=FOXRED2 PE=1 SV=1	15.1542	13.8948	13.3724	14.0367	-1.25937	-1.78179	-1.1175	1	0.0451236	0.194211	0.0652716	1	0.422664	0.427417	0.413085
Q5TG40;Q9NPF5;Q5TG36;Q5TG38;Q5TG39	DNA methyltransferase 1-associated protein 1	DMAP1	tr|Q5TG40|Q5TG40_HUMAN DNA methyltransferase 1-associated protein 1 (Fragment) OS=Homo sapiens OX=9606 GN=DMAP1 PE=1 SV=1;sp|Q9NPF5|DMAP1_HUMAN DNA methyltransferase 1-associated protein 1 OS=Homo sapiens OX=9606 GN=DMAP1 PE=1 SV=1;tr|Q5TG36|Q5TG36_HUMAN D	14.1138	13.6873	11.8396	12.9964	-0.426562	-2.27419	-1.11747	1	0.745788	0.0961156	0.263417	1	0.875319	0.302621	0.672861
Q9BX40;Q5TBQ1;Q5TBQ0;Q5TBP9;Q9BX40-2;A0A0C4DFV2	Protein LSM14 homolog B	LSM14B	sp|Q9BX40|LS14B_HUMAN Protein LSM14 homolog B OS=Homo sapiens OX=9606 GN=LSM14B PE=1 SV=1;tr|Q5TBQ1|Q5TBQ1_HUMAN Protein LSM14 homolog B (Fragment) OS=Homo sapiens OX=9606 GN=LSM14B PE=1 SV=1;tr|Q5TBQ0|Q5TBQ0_HUMAN Protein LSM14 homolog B (Fragment) OS=Hom	15.2434	14.2282	14.4198	14.1261	-1.01518	-0.823612	-1.11731	1	0.466337	0.064686	0.0949794	1	0.701033	0.247707	0.461592
O43709;O43709-3;H7C170;H7C0G4;F8VZ18;F8WD87;B3KR83;F8WD67;E9PCQ7;F2Z3D9;O43709-2	Probable 18S rRNA (guanine-N(7))-methyltransferase	WBSCR22	sp|O43709|BUD23_HUMAN Probable 18S rRNA (guanine-N(7))-methyltransferase OS=Homo sapiens OX=9606 GN=BUD23 PE=1 SV=2;sp|O43709-3|BUD23_HUMAN Isoform 3 of Probable 18S rRNA (guanine-N(7))-methyltransferase OS=Homo sapiens OX=9606 GN=BUD23	17.0149	15.7843	15.9753	15.9018	-1.23059	-1.03956	-1.11311	1	0.0681055	0.020555	0.0348503	1	0.445742	0.140079	0.333825
P46100-2;P46100-5;P46100-3;P46100-4;P46100;A0A096LNX6;A0A096LNN3;A0A6Q8PHA4;A0A096LNW1;A0A096LNL9;P46100-6	Transcriptional regulator ATRX	ATRX	sp|P46100-2|ATRX_HUMAN Isoform 1 of Transcriptional regulator ATRX OS=Homo sapiens OX=9606 GN=ATRX;sp|P46100-5|ATRX_HUMAN Isoform 5 of Transcriptional regulator ATRX OS=Homo sapiens OX=9606 GN=ATRX;sp|P46100-3|ATRX_HUMAN Isoform 2 of Transcriptional regula	14.2793	12.9911	12.9906	13.167	-1.28817	-1.2887	-1.11229	1	0.0326685	0.0405366	0.217344	1	0.406527	0.192384	0.630524
Q9UNM6;Q9UNM6-2;J3KNQ3;H0YD73	26S proteasome non-ATPase regulatory subunit 13	PSMD13	sp|Q9UNM6|PSD13_HUMAN 26S proteasome non-ATPase regulatory subunit 13 OS=Homo sapiens OX=9606 GN=PSMD13 PE=1 SV=2;sp|Q9UNM6-2|PSD13_HUMAN Isoform 2 of 26S proteasome non-ATPase regulatory subunit 13 OS=Homo sapiens OX=9606 GN=PSMD13;tr|J3KNQ3|J3KNQ3_HUMAN	18.2989	17.1866	17.9399	17.1871	-1.1123	-0.358983	-1.11181	1	0.744135	0.534141	0.650565	1	0.874423	0.735702	0.888244
O75312;H7C0E5;H7BZM7	Zinc finger protein ZPR1	ZPR1	sp|O75312|ZPR1_HUMAN Zinc finger protein ZPR1 OS=Homo sapiens OX=9606 GN=ZPR1 PE=1 SV=1;tr|H7C0E5|H7C0E5_HUMAN Zinc finger protein ZPR1 (Fragment) OS=Homo sapiens OX=9606 GN=ZPR1 PE=1 SV=1;tr|H7BZM7|H7BZM7_HUMAN Zinc finger protein ZPR1 (Fragment) OS=Homo	16.5159	16.0815	16.1367	15.4062	-0.434447	-0.37924	-1.10969	1	0.776431	0.689381	0.437541	1	0.891878	0.83586	0.804877
B5MC27;G5E9P4;Q8N755-2;Q8N755	PQ-loop repeat-containing protein 3	PQLC3	tr|B5MC27|B5MC27_HUMAN Solute carrier family 66 member 3 OS=Homo sapiens OX=9606 GN=SLC66A3 PE=1 SV=1;tr|G5E9P4|G5E9P4_HUMAN PQ loop repeat containing 3, isoform CRA_b OS=Homo sapiens OX=9606 GN=SLC66A3 PE=1 SV=1;sp|Q8N755-2|S66A3_HUMAN Isoform 2 of Solute	14.2424	12.331	14.2161	13.1345	-1.91139	-0.0263584	-1.10788	1	0.256732	0.86534	0.706773	1	0.568946	0.935224	0.910042
Q8IWB1;X6RK76	Inositol 1,4,5-trisphosphate receptor-interacting protein	ITPRIP	sp|Q8IWB1|IPRI_HUMAN Inositol 1,4,5-trisphosphate receptor-interacting protein OS=Homo sapiens OX=9606 GN=ITPRIP PE=1 SV=1	16.9609	17.6587	16.1863	15.8542	0.697784	-0.774661	-1.10669	1	0.0756517	0.0135113	0.00131129	1	0.449402	0.118816	0.118791
Q04941	Proteolipid protein 2	PLP2	sp|Q04941|PLP2_HUMAN Proteolipid protein 2 OS=Homo sapiens OX=9606 GN=PLP2 PE=1 SV=1	19.4878	18.8234	19.7243	18.3849	-0.664354	0.23648	-1.10292	1	0.791719	0.654249	0.785957	1	0.89939	0.814092	0.936089
Q15427;Q5SZ64	Splicing factor 3B subunit 4	SF3B4	sp|Q15427|SF3B4_HUMAN Splicing factor 3B subunit 4 OS=Homo sapiens OX=9606 GN=SF3B4 PE=1 SV=1;tr|Q5SZ64|Q5SZ64_HUMAN Splicing factor 3B subunit 4 (Fragment) OS=Homo sapiens OX=9606 GN=SF3B4 PE=1 SV=1	19.333	18.6428	18.7254	18.2318	-0.690124	-0.607519	-1.10118	1	0.11554	0.120559	0.283726	1	0.477683	0.337902	0.692523
E9PKS9;E9PQE8;J3KP27;Q9Y296-2;Q9Y296;G3V1A0;G5EA23;E9PN70	Trafficking protein particle complex subunit 4	TRAPPC4	tr|E9PKS9|E9PKS9_HUMAN Trafficking protein particle complex subunit OS=Homo sapiens OX=9606 GN=TRAPPC4 PE=1 SV=1;tr|E9PQE8|E9PQE8_HUMAN Trafficking protein particle complex subunit OS=Homo sapiens OX=9606 GN=TRAPPC4 PE=1 SV=1;tr|J3KP27|J3KP27_HUMAN Traffic	16.1998	14.9214	15.988	15.0987	-1.2784	-0.211784	-1.10105	1	0.116763	0.9487	0.944133	1	0.477683	0.974955	0.982771
Q6P2Q9;I3L0J9;I3L3Z8;I3L1T8	Pre-mRNA-processing-splicing factor 8	PRPF8	sp|Q6P2Q9|PRP8_HUMAN Pre-mRNA-processing-splicing factor 8 OS=Homo sapiens OX=9606 GN=PRPF8 PE=1 SV=2	19.1148	18.6518	18.0403	18.0141	-0.463035	-1.07449	-1.10069	1	0.0476634	0.010156	0.0734052	1	0.423842	0.105351	0.426434
Q9Y3Q8;H7BZ77;Q9Y3Q8-2	TSC22 domain family protein 4	TSC22D4	sp|Q9Y3Q8|T22D4_HUMAN TSC22 domain family protein 4 OS=Homo sapiens OX=9606 GN=TSC22D4 PE=1 SV=2	14.9171	14.1095	14.6003	13.8188	-0.807588	-0.316773	-1.09829	1	0.698727	0.457256	0.60192	1	0.847784	0.678933	0.869612
Q14498-2;Q14498;Q14498-3;G3XAC6;A0A0U1RQH7;H0Y4X3;Q5QP23;A0A0U1RQW2;Q5QP22;A8MYG5;F8WF24;F2Z2Z5;Q86U06-3;Q86U06-4;Q86U06-5;F2Z3E6;Q86U06-2;Q86U06;A0A087X122;G3V5Z6;H0YJJ3;G3XAP0;G3V546	RNA-binding protein 39	RBM39	sp|Q14498-2|RBM39_HUMAN Isoform 2 of RNA-binding protein 39 OS=Homo sapiens OX=9606 GN=RBM39;sp|Q14498|RBM39_HUMAN RNA-binding protein 39 OS=Homo sapiens OX=9606 GN=RBM39 PE=1 SV=2;sp|Q14498-3|RBM39_HUMAN Isoform 3 of RNA-binding protein 39 OS=Homo sapiens	19.12	18.4386	18.2367	18.0247	-0.681464	-0.883286	-1.09532	1	0.0134622	0.00017182	0.0200834	1	0.347919	0.0229817	0.275967
G5E9W7;A0A7P0MKV3;P82650;H7C5H3;H7C5L9;C9J5D8	28S ribosomal protein S22, mitochondrial	MRPS22	tr|G5E9W7|G5E9W7_HUMAN 28S ribosomal protein S22, mitochondrial OS=Homo sapiens OX=9606 GN=MRPS22 PE=1 SV=1;tr|A0A7P0MKV3|A0A7P0MKV3_HUMAN 28S ribosomal protein S22, mitochondrial OS=Homo sapiens OX=9606 GN=MRPS22 PE=4 SV=1;sp|P82650|RT22_HUMAN 28S ribosom	17.6864	17.0334	16.7886	16.5916	-0.653025	-0.897763	-1.09485	1	0.104905	0.00912703	0.0118326	1	0.471833	0.100512	0.227353
Q8TF65	PDZ domain-containing protein GIPC2	GIPC2	sp|Q8TF65|GIPC2_HUMAN PDZ domain-containing protein GIPC2 OS=Homo sapiens OX=9606 GN=GIPC2 PE=1 SV=1	16.7095	14.5074	16.2578	15.6149	-2.20212	-0.45173	-1.09466	1	0.0377469	0.603365	0.240884	1	0.414081	0.782726	0.651816
Q9H8V3-2;Q9H8V3-4;Q9H8V3;Q9H8V3-3;H7C3G1;H7C103;C9J0L6;C9JDV9;C9JTI2;C9J1C4;C9JDB4	Protein ECT2	ECT2	sp|Q9H8V3-2|ECT2_HUMAN Isoform 2 of Protein ECT2 OS=Homo sapiens OX=9606 GN=ECT2;sp|Q9H8V3-4|ECT2_HUMAN Isoform 4 of Protein ECT2 OS=Homo sapiens OX=9606 GN=ECT2;sp|Q9H8V3|ECT2_HUMAN Protein ECT2 OS=Homo sapiens OX=9606 GN=ECT2 PE=1 SV=4;sp|Q9H8V3-3|ECT2_H	14.6972	15.7134	12.0256	13.6039	1.01617	-2.67158	-1.09326	1	0.356906	0.00212266	0.382864	1	0.636085	0.0552402	0.768836
Q9H788;Q9H788-2;H0YAT1	SH2 domain-containing protein 4A	SH2D4A	sp|Q9H788|SH24A_HUMAN SH2 domain-containing protein 4A OS=Homo sapiens OX=9606 GN=SH2D4A PE=1 SV=1;sp|Q9H788-2|SH24A_HUMAN Isoform 2 of SH2 domain-containing protein 4A OS=Homo sapiens OX=9606 GN=SH2D4A	17.2075	17.7404	15.5831	16.1146	0.532845	-1.62442	-1.09297	1	0.774027	0.00908721	0.00164841	1	0.890935	0.100501	0.129868
Q9Y4P1-2;Q9Y4P1-6;Q9Y4P1;Q9Y4P1-4;Q9Y4P1-3;C9JIK8;F2Z2K8	Cysteine protease ATG4B	ATG4B	sp|Q9Y4P1-2|ATG4B_HUMAN Isoform 2 of Cysteine protease ATG4B OS=Homo sapiens OX=9606 GN=ATG4B;sp|Q9Y4P1-6|ATG4B_HUMAN Isoform 6 of Cysteine protease ATG4B OS=Homo sapiens OX=9606 GN=ATG4B;sp|Q9Y4P1|ATG4B_HUMAN Cysteine protease ATG4B OS=Homo sapiens OX=960	16.4808	16.1448	15.3733	15.3888	-0.335961	-1.10749	-1.09197	1	0.846809	0.107128	0.132528	1	0.924687	0.318016	0.523969
Q12933-3;Q12933;Q12933-4;Q12933-2;B1AMX8;B1AMX7;B1AMY1	TNF receptor-associated factor 2	TRAF2	sp|Q12933-3|TRAF2_HUMAN Isoform 3 of TNF receptor-associated factor 2 OS=Homo sapiens OX=9606 GN=TRAF2;sp|Q12933|TRAF2_HUMAN TNF receptor-associated factor 2 OS=Homo sapiens OX=9606 GN=TRAF2 PE=1 SV=2;sp|Q12933-4|TRAF2_HUMAN Isoform 4 of TNF receptor-assoc	17.0514	17.5767	15.8854	15.9595	0.525219	-1.16603	-1.09196	1	0.669493	0.00095383	0.101912	1	0.832043	0.037958	0.473132
Q96II8-4;Q96II8;E9PD99;Q96II8-3;Q96II8-2;H7C1G3;F8WFB5	Leucine-rich repeat and calponin homology domain-containing protein 3	LRCH3	sp|Q96II8-4|LRCH3_HUMAN Isoform 4 of DISP complex protein LRCH3 OS=Homo sapiens OX=9606 GN=LRCH3;sp|Q96II8|LRCH3_HUMAN DISP complex protein LRCH3 OS=Homo sapiens OX=9606 GN=LRCH3 PE=1 SV=2;tr|E9PD99|E9PD99_HUMAN DISP complex protein LRCH3 OS=Homo sapiens O	14.8788	15.6248	14.0061	13.7879	0.746001	-0.872687	-1.09089	1	0.890182	0.184291	0.0377847	1	0.947347	0.416708	0.345201
O15357;O15357-2;A0A0A0MTP6;H7BXR2;F5H588;F5GY16;H0YFZ4	Phosphatidylinositol 3,4,5-trisphosphate 5-phosphatase 2	INPPL1	sp|O15357|SHIP2_HUMAN Phosphatidylinositol 3,4,5-trisphosphate 5-phosphatase 2 OS=Homo sapiens OX=9606 GN=INPPL1 PE=1 SV=2;sp|O15357-2|SHIP2_HUMAN Isoform 2 of Phosphatidylinositol 3,4,5-trisphosphate 5-phosphatase 2 OS=Homo sapiens OX=9606 GN=INPPL1;tr|A0	16.6119	16.5292	15.6541	15.5215	-0.0827452	-0.957842	-1.09044	1	0.481131	0.0137499	0.0769121	1	0.709758	0.119214	0.428093
Q9NVV4-2;Q9NVV4;Q5T852;Q5T851	Poly(A) RNA polymerase, mitochondrial	MTPAP	sp|Q9NVV4-2|PAPD1_HUMAN Isoform 2 of Poly(A) RNA polymerase, mitochondrial OS=Homo sapiens OX=9606 GN=MTPAP;sp|Q9NVV4|PAPD1_HUMAN Poly(A) RNA polymerase, mitochondrial OS=Homo sapiens OX=9606 GN=MTPAP PE=1 SV=1	17.0743	15.4005	16.2535	15.9845	-1.6738	-0.820831	-1.08985	1	0.13788	0.0434681	0.0211695	1	0.493996	0.200969	0.280861
Q9BSE5	Agmatinase, mitochondrial	AGMAT	sp|Q9BSE5|SPEB_HUMAN Agmatinase, mitochondrial OS=Homo sapiens OX=9606 GN=AGMAT PE=1 SV=2	16.4863	16.2192	16.7444	15.3968	-0.267088	0.258055	-1.08953	1	0.778428	0.328476	0.0696511	1	0.892744	0.571267	0.420383
Q13671;Q13671-2;E9PNR2	Ras and Rab interactor 1	RIN1	sp|Q13671|RIN1_HUMAN Ras and Rab interactor 1 OS=Homo sapiens OX=9606 GN=RIN1 PE=1 SV=4;sp|Q13671-2|RIN1_HUMAN Isoform RIN1-delta of Ras and Rab interactor 1 OS=Homo sapiens OX=9606 GN=RIN1;tr|E9PNR2|E9PNR2_HUMAN Ras and Rab interactor 1 OS=Homo sapiens OX	15.8395	17.5121	14.2978	14.7546	1.67261	-1.54168	-1.0849	1	0.0463885	0.0767531	0.0349115	1	0.422941	0.269803	0.333825
Q5T3Q7;Q9H583	HEAT repeat-containing protein 1;HEAT repeat-containing protein 1, N-terminally processed	HEATR1	tr|Q5T3Q7|Q5T3Q7_HUMAN HEAT repeat-containing protein 1 OS=Homo sapiens OX=9606 GN=HEATR1 PE=1 SV=1;sp|Q9H583|HEAT1_HUMAN HEAT repeat-containing protein 1 OS=Homo sapiens OX=9606 GN=HEATR1 PE=1 SV=3	13.9466	13.1069	13.8077	12.8633	-0.83971	-0.138975	-1.08338	1	0.245422	0.839778	0.101598	1	0.558791	0.919957	0.472385
Q9UMS0-3;Q9UMS0;Q9UMS0-2;C9J8Q1;F8W9P7;H7C537	NFU1 iron-sulfur cluster scaffold homolog, mitochondrial	NFU1	sp|Q9UMS0-3|NFU1_HUMAN Isoform 3 of NFU1 iron-sulfur cluster scaffold homolog, mitochondrial OS=Homo sapiens OX=9606 GN=NFU1;sp|Q9UMS0|NFU1_HUMAN NFU1 iron-sulfur cluster scaffold homolog, mitochondrial OS=Homo sapiens OX=9606 GN=NFU1 PE=1 SV=2;sp|Q9UMS0-2	18.242	17.815	17.8735	17.1603	-0.427031	-0.368486	-1.08166	1	0.81282	0.394749	0.105442	1	0.907279	0.630016	0.482246
A0A5F9ZHH6;P19793-2;P19793;A0A0G2JKR7;P28702;P28702-3	Retinoic acid receptor RXR-alpha;Retinoic acid receptor RXR-beta	RXRA;RXRB	tr|A0A5F9ZHH6|A0A5F9ZHH6_HUMAN Retinoic acid receptor RXR-alpha OS=Homo sapiens OX=9606 GN=RXRA PE=1 SV=1;sp|P19793-2|RXRA_HUMAN Isoform 2 of Retinoic acid receptor RXR-alpha OS=Homo sapiens OX=9606 GN=RXRA;sp|P19793|RXRA_HUMAN Retinoic acid receptor RXR-a	14.5277	12.5514	13.3416	13.4461	-1.97633	-1.18612	-1.08161	1	0.203362	0.133499	0.223273	1	0.536212	0.357267	0.63705
Q8IYL2-3;Q8IYL2-2;Q8IYL2	Probable tRNA (uracil-O(2)-)-methyltransferase	TRMT44	sp|Q8IYL2-3|TRM44_HUMAN Isoform 3 of Probable tRNA (uracil-O(2)-)-methyltransferase OS=Homo sapiens OX=9606 GN=TRMT44;sp|Q8IYL2-2|TRM44_HUMAN Isoform 2 of Probable tRNA (uracil-O(2)-)-methyltransferase OS=Homo sapiens OX=9606 GN=TRMT44;sp|Q8IYL2|TRM44_HUMA	12.7145	13.5069	11.6738	11.6331	0.792446	-1.04064	-1.0814	1	0.875092	0.36036	0.47954	1	0.940612	0.598866	0.818195
P30622-2;P30622-1;P30622;J3KP58;A0A3B3ITA2;F5H6A0;F5H1T5;F5H367;F5H270	CAP-Gly domain-containing linker protein 1	CLIP1	sp|P30622-2|CLIP1_HUMAN Isoform 3 of CAP-Gly domain-containing linker protein 1 OS=Homo sapiens OX=9606 GN=CLIP1;sp|P30622-1|CLIP1_HUMAN Isoform 2 of CAP-Gly domain-containing linker protein 1 OS=Homo sapiens OX=9606 GN=CLIP1;sp|P30622|CLIP1_HUMAN CAP-Gly	17.6026	17.532	16.5569	16.5226	-0.0705633	-1.04561	-1.07994	1	0.541486	0.233427	0.248936	1	0.749471	0.471806	0.66
H0YA52;Q9H0N5	Pterin-4-alpha-carbinolamine dehydratase 2	PCBD2	tr|H0YA52|H0YA52_HUMAN 4a-hydroxytetrahydrobiopterin dehydratase (Fragment) OS=Homo sapiens OX=9606 GN=PCBD2 PE=1 SV=1;sp|Q9H0N5|PHS2_HUMAN Pterin-4-alpha-carbinolamine dehydratase 2 OS=Homo sapiens OX=9606 GN=PCBD2 PE=1 SV=4	14.5191	15.0702	14.2459	13.4399	0.551018	-0.273259	-1.07926	1	Not found or tested	0.26521	0.227621	1		0.507002	0.639865
O60244	Mediator of RNA polymerase II transcription subunit 14	MED14	sp|O60244|MED14_HUMAN Mediator of RNA polymerase II transcription subunit 14 OS=Homo sapiens OX=9606 GN=MED14 PE=1 SV=2	15.3647	14.5122	14.572	14.2855	-0.852549	-0.792726	-1.07922	1	0.0483375	0.0622086	0.0242572	1	0.423897	0.242169	0.293829
Q9Y3E2	BolA-like protein 1	BOLA1	sp|Q9Y3E2|BOLA1_HUMAN BolA-like protein 1 OS=Homo sapiens OX=9606 GN=BOLA1 PE=1 SV=1	16.601	15.741	15.1414	15.5229	-0.859992	-1.45957	-1.07804	1	0.10448	0.022314	0.0451446	1	0.471833	0.14316	0.369104
A0A182DWF2;A0A182DWF3;Q9NNW7-2;Q9NNW7;A0A096LPK7;D3YTF8;Q9NNW7-3;A0A096LPD9;E7EWK1;Q9NNW7-4;A0A0U1RQX0;A0A096LPH4;A0A096LNY7;A0A096LPB7;A0A096LP96	Thioredoxin reductase 2, mitochondrial	TXNRD2	tr|A0A182DWF2|A0A182DWF2_HUMAN Thioredoxin-disulfide reductase OS=Homo sapiens OX=9606 GN=TXNRD2 PE=1 SV=1;tr|A0A182DWF3|A0A182DWF3_HUMAN Thioredoxin-disulfide reductase OS=Homo sapiens OX=9606 GN=TXNRD2 PE=1 SV=1;sp|Q9NNW7-2|TRXR2_HUMAN Isoform 2 of Thior	17.9629	18.9873	16.7039	16.8856	1.0245	-1.25897	-1.07725	1	0.265646	0.0634376	0.434002	1	0.574486	0.244454	0.802558
O60264	SWI/SNF-related matrix-associated actin-dependent regulator of chromatin subfamily A member 5	SMARCA5	sp|O60264|SMCA5_HUMAN SWI/SNF-related matrix-associated actin-dependent regulator of chromatin subfamily A member 5 OS=Homo sapiens OX=9606 GN=SMARCA5 PE=1 SV=1	15.7459	16.3583	15.7193	14.6703	0.612484	-0.0265228	-1.07559	1	0.377054	0.566261	0.238377	1	0.64808	0.759186	0.650615
H0Y6W0;O95985-3;O95985-2;O95985	DNA topoisomerase;DNA topoisomerase 3-beta-1	TOP3B	tr|H0Y6W0|H0Y6W0_HUMAN DNA topoisomerase (Fragment) OS=Homo sapiens OX=9606 GN=TOP3B PE=1 SV=1;sp|O95985-3|TOP3B_HUMAN Isoform 3 of DNA topoisomerase 3-beta-1 OS=Homo sapiens OX=9606 GN=TOP3B;sp|O95985-2|TOP3B_HUMAN Isoform 2 of DNA topoisomerase 3-beta-1	14.8143	13.925	13.3953	13.7411	-0.889317	-1.41903	-1.07322	1	0.388164	0.130798	0.350654	1	0.654671	0.353919	0.745482
C9JE27;Q8WZ73-3;Q8WZ73-2;Q8WZ73;J3QR17;J3KSI3	E3 ubiquitin-protein ligase rififylin	RFFL	tr|C9JE27|C9JE27_HUMAN E3 ubiquitin-protein ligase rififylin (Fragment) OS=Homo sapiens OX=9606 GN=RFFL PE=1 SV=2;sp|Q8WZ73-3|RFFL_HUMAN Isoform 3 of E3 ubiquitin-protein ligase rififylin OS=Homo sapiens OX=9606 GN=RFFL;sp|Q8WZ73-2|RFFL_HUMAN Isoform 2 of	15.5532	15.1825	14.3191	14.4813	-0.37063	-1.23413	-1.07188	1	0.630746	0.0842537	0.266311	1	0.804896	0.282771	0.674655
P12931;P12931-2;P06241-2;P06241;P42685-2;Q9H3Y6	Proto-oncogene tyrosine-protein kinase Src	SRC	sp|P12931|SRC_HUMAN Proto-oncogene tyrosine-protein kinase Src OS=Homo sapiens OX=9606 GN=SRC PE=1 SV=3;sp|P12931-2|SRC_HUMAN Isoform 2 of Proto-oncogene tyrosine-protein kinase Src OS=Homo sapiens OX=9606 GN=SRC	19.1254	19.0738	18.4826	18.0549	-0.0515408	-0.642726	-1.07046	1	0.526503	0.191126	0.0536479	1	0.740641	0.42407	0.388426
A0A494C0N4;A0A7P0T962;A0A7P0TBE5;A0A7P0TB61;A0A7P0TAJ8;A0A7P0T8P4;Q7Z4L5;A0A7P0Z487;A0A7P0Z4B3;A0A7P0T968;A0A7P0TA66;H9KV93;A0A7P0TBF6;Q7Z4L5-2	Tetratricopeptide repeat protein 21B	TTC21B	tr|A0A494C0N4|A0A494C0N4_HUMAN Tetratricopeptide repeat protein 21B OS=Homo sapiens OX=9606 GN=TTC21B PE=1 SV=1;tr|A0A7P0T962|A0A7P0T962_HUMAN Tetratricopeptide repeat protein 21B OS=Homo sapiens OX=9606 GN=TTC21B PE=4 SV=1;tr|A0A7P0TBE5|A0A7P0TBE5_HUMAN T	18.4101	17.811	17.249	17.3405	-0.599123	-1.16118	-1.06963	1	0.0547165	0.243464	0.118377	1	0.43021	0.48269	0.503963
Q93100-4;Q93100-3;Q93100-2;Q93100;H3BQ89;I3L0Z1;H3BV13;I3NHZ9;I3L213;I3L3F2	Phosphorylase b kinase regulatory subunit beta	PHKB	sp|Q93100-4|KPBB_HUMAN Isoform 4 of Phosphorylase b kinase regulatory subunit beta OS=Homo sapiens OX=9606 GN=PHKB;sp|Q93100-3|KPBB_HUMAN Isoform 3 of Phosphorylase b kinase regulatory subunit beta OS=Homo sapiens OX=9606 GN=PHKB;sp|Q93100-2|KPBB_HUMAN Iso	16.6661	16.2218	15.6032	15.5974	-0.444328	-1.06292	-1.0687	1	0.417586	0.0641641	0.0996472	1	0.675903	0.246607	0.470574
Q63ZY3-3;Q63ZY3;Q63ZY3-2;K7ERU2	KN motif and ankyrin repeat domain-containing protein 2	KANK2	sp|Q63ZY3-3|KANK2_HUMAN Isoform 3 of KN motif and ankyrin repeat domain-containing protein 2 OS=Homo sapiens OX=9606 GN=KANK2;sp|Q63ZY3|KANK2_HUMAN KN motif and ankyrin repeat domain-containing protein 2 OS=Homo sapiens OX=9606 GN=KANK2 PE=1 SV=1;sp|Q63ZY3	17.1067	16.5919	17.4505	16.0394	-0.514781	0.343851	-1.06722	1	0.511256	0.643038	0.307005	1	0.729962	0.80686	0.711568
P50750-2;P50750;X6RE90	Cyclin-dependent kinase 9	CDK9	sp|P50750-2|CDK9_HUMAN Isoform 2 of Cyclin-dependent kinase 9 OS=Homo sapiens OX=9606 GN=CDK9;sp|P50750|CDK9_HUMAN Cyclin-dependent kinase 9 OS=Homo sapiens OX=9606 GN=CDK9 PE=1 SV=3	16.5363	15.2884	15.8721	15.4697	-1.24795	-0.664162	-1.0666	1	0.108829	0.0367362	0.264649	1	0.474793	0.183439	0.673494
Q8TEQ8-2;Q8TEQ8	GPI ethanolamine phosphate transferase 3	PIGO	sp|Q8TEQ8-2|PIGO_HUMAN Isoform 2 of GPI ethanolamine phosphate transferase 3 OS=Homo sapiens OX=9606 GN=PIGO;sp|Q8TEQ8|PIGO_HUMAN GPI ethanolamine phosphate transferase 3 OS=Homo sapiens OX=9606 GN=PIGO PE=1 SV=3	15.4444	14.1686	14.4011	14.3783	-1.27588	-1.04329	-1.06617	1	0.266839	0.00478144	0.215134	1	0.574659	0.0739177	0.627791
C9JVE2;Q96GG9;C9J8R4;C9J0B2	DCN1-like protein;DCN1-like protein 1	DCUN1D1	tr|C9JVE2|C9JVE2_HUMAN DCN1-like protein OS=Homo sapiens OX=9606 GN=DCUN1D1 PE=1 SV=1;sp|Q96GG9|DCNL1_HUMAN DCN1-like protein 1 OS=Homo sapiens OX=9606 GN=DCUN1D1 PE=1 SV=1;tr|C9J8R4|C9J8R4_HUMAN DCN1-like protein (Fragment) OS=Homo sapiens OX=9606 GN=DCUN	17.8851	17.1934	17.5283	16.8192	-0.691713	-0.356809	-1.06591	1	0.0474871	0.770754	0.248476	1	0.423478	0.881209	0.659603
O00217;E9PPW7;E9PKH6;E9PN51;F8W9K7;H0YDT4;Q08E91	NADH dehydrogenase [ubiquinone] iron-sulfur protein 8, mitochondrial	NDUFS8	sp|O00217|NDUS8_HUMAN NADH dehydrogenase [ubiquinone] iron-sulfur protein 8, mitochondrial OS=Homo sapiens OX=9606 GN=NDUFS8 PE=1 SV=1;tr|E9PPW7|E9PPW7_HUMAN Complex I-23kD (Fragment) OS=Homo sapiens OX=9606 GN=NDUFS8 PE=1 SV=1;tr|E9PKH6|E9PKH6_HUMAN Compl	17.4693	18.0575	18.145	16.4037	0.588245	0.675754	-1.06556	1	0.143559	0.191382	0.484233	1	0.498132	0.42407	0.819614
Q8NB16;I3L2T9;Q8NB16-2;I3L4A6;I3L4Z5;I3L2U3	Mixed lineage kinase domain-like protein	MLKL	sp|Q8NB16|MLKL_HUMAN Mixed lineage kinase domain-like protein OS=Homo sapiens OX=9606 GN=MLKL PE=1 SV=1;tr|I3L2T9|I3L2T9_HUMAN Mixed lineage kinase domain-like protein (Fragment) OS=Homo sapiens OX=9606 GN=MLKL PE=1 SV=1;sp|Q8NB16-2|MLKL_HUMAN Isoform 2 of	15.1622	17.0272	15.3965	14.0973	1.86508	0.234348	-1.06486	1	0.0857823	0.381726	0.829349	1	0.455631	0.616456	0.949996
O95433;O95433-2;G3V438;H0YJG7;H0YJU2;G3V3W9;H0YJ63	Activator of 90 kDa heat shock protein ATPase homolog 1	AHSA1	sp|O95433|AHSA1_HUMAN Activator of 90 kDa heat shock protein ATPase homolog 1 OS=Homo sapiens OX=9606 GN=AHSA1 PE=1 SV=1;sp|O95433-2|AHSA1_HUMAN Isoform 2 of Activator of 90 kDa heat shock protein ATPase homolog 1 OS=Homo sapiens OX=9606 GN=AHSA1;tr|G3V438	20.9164	19.7695	20.3217	19.8528	-1.14693	-0.594727	-1.06364	1	0.0365946	0.00310145	0.0109808	1	0.412732	0.0631316	0.22679
Q9H5X1;H0YKV4;Q9H5X1-2;H0YLH6	MIP18 family protein FAM96A	FAM96A	sp|Q9H5X1|CIA2A_HUMAN Cytosolic iron-sulfur assembly component 2A OS=Homo sapiens OX=9606 GN=CIAO2A PE=1 SV=1;tr|H0YKV4|H0YKV4_HUMAN Cytosolic iron-sulfur assembly component 2A OS=Homo sapiens OX=9606 GN=CIAO2A PE=1 SV=1;sp|Q9H5X1-2|CIA2A_HUMAN Isoform 2 o	16.9703	16.4807	15.7693	15.907	-0.48959	-1.20094	-1.06325	1	0.296003	0.0237621	0.0476286	1	0.596437	0.147666	0.372086
P12004	Proliferating cell nuclear antigen	PCNA	sp|P12004|PCNA_HUMAN Proliferating cell nuclear antigen OS=Homo sapiens OX=9606 GN=PCNA PE=1 SV=1	21.4474	19.9352	20.7424	20.3858	-1.51226	-0.705051	-1.06158	1	0.144618	0.151514	0.07072	1	0.498913	0.380043	0.421444
Q8IY49-3;Q8IY49-2;Q8IY49	Monocyte to macrophage differentiation factor 2	MMD2	sp|Q8IY49-3|PAQRA_HUMAN Isoform 3 of Monocyte to macrophage differentiation factor 2 OS=Homo sapiens OX=9606 GN=MMD2;sp|Q8IY49-2|PAQRA_HUMAN Isoform 2 of Monocyte to macrophage differentiation factor 2 OS=Homo sapiens OX=9606 GN=MMD2;sp|Q8IY49|PAQRA_HUMAN	16.8175	15.5653	17.2089	15.7565	-1.2522	0.391436	-1.06094	1	0.399649	0.0558401	0.293028	1	0.662978	0.227331	0.699992
Q86YS7-2;Q86YS7-3;Q86YS7-4;Q86YS7;Q86YS7-5;H0YGU7;H0YFE9	C2 domain-containing protein 5	C2CD5	sp|Q86YS7-2|C2CD5_HUMAN Isoform 2 of C2 domain-containing protein 5 OS=Homo sapiens OX=9606 GN=C2CD5;sp|Q86YS7-3|C2CD5_HUMAN Isoform 3 of C2 domain-containing protein 5 OS=Homo sapiens OX=9606 GN=C2CD5;sp|Q86YS7-4|C2CD5_HUMAN Isoform 4 of C2 domain-contain	15.9785	15.8017	15.3134	14.9178	-0.176829	-0.66512	-1.0607	1	0.988463	0.209554	0.546294	1	0.994561	0.443655	0.851476
Q9Y5Q8;Q9Y5Q8-2;Q9Y5Q8-3;Q5T7U1;H7BY84;Q5T7U4;Q5T7U0;H0Y5D2	General transcription factor 3C polypeptide 5	GTF3C5	sp|Q9Y5Q8|TF3C5_HUMAN General transcription factor 3C polypeptide 5 OS=Homo sapiens OX=9606 GN=GTF3C5 PE=1 SV=2;sp|Q9Y5Q8-2|TF3C5_HUMAN Isoform 2 of General transcription factor 3C polypeptide 5 OS=Homo sapiens OX=9606 GN=GTF3C5;sp|Q9Y5Q8-3|TF3C5_HUMAN Iso	17.0355	17.7564	15.6899	15.9758	0.720831	-1.34564	-1.05973	1	0.0631923	0.0384209	0.0285005	1	0.437616	0.186538	0.310473
Q8TEX9;Q8TEX9-2;H0YN14;H0YMR4;H0YN07;H0YLV0;H0YL92;H0YKG5;H0YK93	Importin-4	IPO4	sp|Q8TEX9|IPO4_HUMAN Importin-4 OS=Homo sapiens OX=9606 GN=IPO4 PE=1 SV=2;sp|Q8TEX9-2|IPO4_HUMAN Isoform 2 of Importin-4 OS=Homo sapiens OX=9606 GN=IPO4;tr|H0YN14|H0YN14_HUMAN Importin-4 OS=Homo sapiens OX=9606 GN=IPO4 PE=1 SV=1	19.2642	18.3621	18.4007	18.2068	-0.902081	-0.863467	-1.05745	1	0.0178708	0.00984612	0.0644946	1	0.354481	0.103833	0.41129
Q9ULX3;H3BUR4	RNA-binding protein NOB1	NOB1	sp|Q9ULX3|NOB1_HUMAN RNA-binding protein NOB1 OS=Homo sapiens OX=9606 GN=NOB1 PE=1 SV=1	17.5359	17.2085	15.9845	16.4806	-0.327462	-1.55146	-1.05537	1	0.320562	0.00043776	0.066851	1	0.611947	0.0291536	0.415272
Q7L7V1-2;Q7L7V1;X6R717	Putative pre-mRNA-splicing factor ATP-dependent RNA helicase DHX32	DHX32	sp|Q7L7V1-2|DHX32_HUMAN Isoform 2 of Putative pre-mRNA-splicing factor ATP-dependent RNA helicase DHX32 OS=Homo sapiens OX=9606 GN=DHX32;sp|Q7L7V1|DHX32_HUMAN Putative pre-mRNA-splicing factor ATP-dependent RNA helicase DHX32 OS=Homo sapiens OX=9606 GN=DHX	16.3197	17.0701	14.3509	15.2646	0.750396	-1.96885	-1.05514	1	0.567586	0.00583428	0.418392	1	0.764312	0.0816655	0.7947
E9PMQ6;Q00613-2;Q00613;E9PI02;A0A087X1F9	Heat shock factor protein 1	HSF1	tr|E9PMQ6|E9PMQ6_HUMAN Heat shock factor protein 1 OS=Homo sapiens OX=9606 GN=HSF1 PE=1 SV=2;sp|Q00613-2|HSF1_HUMAN Isoform Short of Heat shock factor protein 1 OS=Homo sapiens OX=9606 GN=HSF1;sp|Q00613|HSF1_HUMAN Heat shock factor protein 1 OS=Homo sapien	18.8294	17.6422	17.2211	17.7744	-1.18715	-1.60829	-1.05496	1	0.10226	0.00984015	0.017595	1	0.471733	0.103833	0.26163
Q9BTE3;Q9BTE3-2;Q9BTE3-3	Mini-chromosome maintenance complex-binding protein	MCMBP	sp|Q9BTE3|MCMBP_HUMAN Mini-chromosome maintenance complex-binding protein OS=Homo sapiens OX=9606 GN=MCMBP PE=1 SV=2;sp|Q9BTE3-2|MCMBP_HUMAN Isoform 2 of Mini-chromosome maintenance complex-binding protein OS=Homo sapiens OX=9606 GN=MCMBP;sp|Q9BTE3-3|MCMBP	17.1324	16.6993	14.7426	16.0793	-0.433125	-2.38983	-1.05306	1	0.861576	0.0375977	0.217	1	0.933575	0.184732	0.630118
Q9Y5Z4;Q9Y5Z4-2;Q5THN1;C9IZA0	Heme-binding protein 2	HEBP2	sp|Q9Y5Z4|HEBP2_HUMAN Heme-binding protein 2 OS=Homo sapiens OX=9606 GN=HEBP2 PE=1 SV=1;sp|Q9Y5Z4-2|HEBP2_HUMAN Isoform 2 of Heme-binding protein 2 OS=Homo sapiens OX=9606 GN=HEBP2	16.1632	16.4626	15.6542	15.1109	0.299397	-0.509049	-1.05229	1	0.461429	0.887306	0.486081	1	0.699083	0.94812	0.821249
A0A0A0MTN0;Q13617;Q13617-2;Q5T2B5;Q5T2B7	Cullin-2	CUL2	tr|A0A0A0MTN0|A0A0A0MTN0_HUMAN Cullin-2 OS=Homo sapiens OX=9606 GN=CUL2 PE=1 SV=1;sp|Q13617|CUL2_HUMAN Cullin-2 OS=Homo sapiens OX=9606 GN=CUL2 PE=1 SV=2;sp|Q13617-2|CUL2_HUMAN Isoform 2 of Cullin-2 OS=Homo sapiens OX=9606 GN=CUL2;tr|Q5T2B5|Q5T2B5_HUMAN Cu	17.3302	18.076	15.6967	16.2784	0.745799	-1.63349	-1.05182	1	0.676691	0.0113218	0.371913	1	0.835224	0.10902	0.761643
O43896;I3L1B1	Kinesin-like protein KIF1C	KIF1C	sp|O43896|KIF1C_HUMAN Kinesin-like protein KIF1C OS=Homo sapiens OX=9606 GN=KIF1C PE=1 SV=3	15.9888	15.8295	15.2226	14.9381	-0.159268	-0.766174	-1.05071	1	0.351867	0.0632116	0.0109468	1	0.632319	0.244352	0.22679
Q9Y6I4;H0YKU8;Q6JHV3;H0YMI4;Q9Y6I4-2;H0YLB7;H0YL81;H0YMP6;H0YLG0;H0YLJ0;H0YNK1;H0YMW1;H0YM72	Ubiquitin carboxyl-terminal hydrolase 3;Ubiquitin carboxyl-terminal hydrolase	USP3	sp|Q9Y6I4|UBP3_HUMAN Ubiquitin carboxyl-terminal hydrolase 3 OS=Homo sapiens OX=9606 GN=USP3 PE=1 SV=2;tr|H0YKU8|H0YKU8_HUMAN Ubiquitin carboxyl-terminal hydrolase (Fragment) OS=Homo sapiens OX=9606 GN=USP3 PE=1 SV=1;tr|Q6JHV3|Q6JHV3_HUMAN Ubiquitin carbox	18.1443	18.4127	16.3961	17.0943	0.268311	-1.74826	-1.05	1	0.951395	0.00244931	0.256314	1	0.97483	0.0593525	0.667458
Q4G176;A0A3B3ISK9;F5H5A1;F5H362;F5H755;F5H2G6;H0YGC7;F5GX20;F5H3B2;H0YH37	Acyl-CoA synthetase family member 3, mitochondrial	ACSF3	sp|Q4G176|ACSF3_HUMAN Malonate--CoA ligase ACSF3, mitochondrial OS=Homo sapiens OX=9606 GN=ACSF3 PE=1 SV=3;tr|A0A3B3ISK9|A0A3B3ISK9_HUMAN Malonate--CoA ligase ACSF3, mitochondrial OS=Homo sapiens OX=9606 GN=ACSF3 PE=1 SV=1;tr|F5H5A1|F5H5A1_HUMAN Malonate--	15.8836	16.5149	14.8558	14.834	0.631284	-1.02785	-1.04967	1	0.0734541	0.0197581	0.137711	1	0.448541	0.138252	0.529926
E9PJD7;E9PQ42;Q6ZMK1-2;Q6ZMK1;Q6ZMK1-4	Cysteine and histidine-rich protein 1	CYHR1	tr|E9PJD7|E9PJD7_HUMAN Cysteine and histidine-rich protein 1 OS=Homo sapiens OX=9606 GN=CYHR1 PE=1 SV=1;tr|E9PQ42|E9PQ42_HUMAN Cysteine and histidine-rich protein 1 (Fragment) OS=Homo sapiens OX=9606 GN=CYHR1 PE=1 SV=1;sp|Q6ZMK1-2|CYHR1_HUMAN Isoform 2 of	15.3173	15.5262	14.5269	14.2678	0.208852	-0.790415	-1.04953	1	0.838056	0.0095106	0.181794	1	0.920649	0.10246	0.589634
A0A0D9SFG6;Q99418-2;Q99418;M0QZ92;F8W8E2;A0A286YF81;G5E9B7	Cytohesin-2	CYTH2	tr|A0A0D9SFG6|A0A0D9SFG6_HUMAN Cytohesin-2 OS=Homo sapiens OX=9606 GN=CYTH2 PE=1 SV=1;sp|Q99418-2|CYH2_HUMAN Isoform 2 of Cytohesin-2 OS=Homo sapiens OX=9606 GN=CYTH2;sp|Q99418|CYH2_HUMAN Cytohesin-2 OS=Homo sapiens OX=9606 GN=CYTH2 PE=1 SV=2	14.551	14.316	12.9086	13.5018	-0.234989	-1.64239	-1.04915	1	0.497496	0.00404236	0.00379453	1	0.720376	0.068822	0.16335
Q9NXH8	Torsin-4A	TOR4A	sp|Q9NXH8|TOR4A_HUMAN Torsin-4A OS=Homo sapiens OX=9606 GN=TOR4A PE=1 SV=2	16.6989	17.086	15.0802	15.65	0.387103	-1.61867	-1.04888	1	0.455412	0.0137524	0.0460588	1	0.69609	0.119214	0.369349
Q86TI2;Q86TI2-2;Q86TI2-4;M0R2A8;M0R2G6;M0R162;M0R3C4;M0R0I1;M0R3E8;M0QXG6;M0R1L4;M0QXI5;M0R145;A0A2R8YF65;M0QXA6	Dipeptidyl peptidase 9	DPP9	sp|Q86TI2|DPP9_HUMAN Dipeptidyl peptidase 9 OS=Homo sapiens OX=9606 GN=DPP9 PE=1 SV=3;sp|Q86TI2-2|DPP9_HUMAN Isoform 2 of Dipeptidyl peptidase 9 OS=Homo sapiens OX=9606 GN=DPP9;sp|Q86TI2-4|DPP9_HUMAN Isoform 3 of Dipeptidyl peptidase 9 OS=Homo sapiens OX=9	17.3016	17.4627	15.8907	16.2573	0.161057	-1.41093	-1.04429	1	0.563457	0.00263347	0.0766928	1	0.762794	0.0606325	0.428093
P60510;H3BTA2;H3BV22;I3L4X0;H3BPN5;H3BVE3	Serine/threonine-protein phosphatase 4 catalytic subunit;Serine/threonine-protein phosphatase	PPP4C	sp|P60510|PP4C_HUMAN Serine/threonine-protein phosphatase 4 catalytic subunit OS=Homo sapiens OX=9606 GN=PPP4C PE=1 SV=1;tr|H3BTA2|H3BTA2_HUMAN Serine/threonine-protein phosphatase (Fragment) OS=Homo sapiens OX=9606 GN=PPP4C PE=1 SV=1;tr|H3BV22|H3BV22_HUMA	18.4448	17.551	17.2912	17.4008	-0.893824	-1.15357	-1.04397	1	0.002671	0.000982	0.0939512	1	0.25544	0.037958	0.461477
P42830	C-X-C motif chemokine 5;ENA-78(8-78);ENA-78(9-78)	CXCL5	sp|P42830|CXCL5_HUMAN C-X-C motif chemokine 5 OS=Homo sapiens OX=9606 GN=CXCL5 PE=1 SV=1	15.5631	14.4311	14.4619	14.5192	-1.13197	-1.10117	-1.04391	1	Not found or tested	Not found or tested	Not found or tested	1
Q6RW13-2;Q6RW13	Type-1 angiotensin II receptor-associated protein	AGTRAP	sp|Q6RW13-2|ATRAP_HUMAN Isoform 2 of Type-1 angiotensin II receptor-associated protein OS=Homo sapiens OX=9606 GN=AGTRAP;sp|Q6RW13|ATRAP_HUMAN Type-1 angiotensin II receptor-associated protein OS=Homo sapiens OX=9606 GN=AGTRAP PE=1 SV=1	17.7069	15.6239	17.264	16.6631	-2.083	-0.44293	-1.04385	1	0.274473	0.403129	0.35728	1	0.578739	0.637741	0.7481
P04406-2	Glyceraldehyde-3-phosphate dehydrogenase	GAPDH	sp|P04406-2|G3P_HUMAN Isoform 2 of Glyceraldehyde-3-phosphate dehydrogenase OS=Homo sapiens OX=9606 GN=GAPDH	16.1742	14.6592	13.0353	15.1312	-1.51503	-3.13887	-1.04302	1	0.145886	0.0607115	0.396036	1	0.501449	0.238908	0.780629
Q9BSJ2;Q9BSJ2-4;F2Z2B9;Q9BSJ2-3;R4GMM4	Gamma-tubulin complex component 2	TUBGCP2	sp|Q9BSJ2|GCP2_HUMAN Gamma-tubulin complex component 2 OS=Homo sapiens OX=9606 GN=TUBGCP2 PE=1 SV=2;sp|Q9BSJ2-4|GCP2_HUMAN Isoform 3 of Gamma-tubulin complex component 2 OS=Homo sapiens OX=9606 GN=TUBGCP2;tr|F2Z2B9|F2Z2B9_HUMAN Gamma-tubulin complex compon	16.569	15.6841	15.17	15.5267	-0.884877	-1.39895	-1.04234	1	0.293991	0.0908797	0.109992	1	0.594311	0.294895	0.490662
O75962-2;O75962-4;O75962;E7EWP2;O75962-5;E7EPJ7;F5H228;A0A1W2PRD7;A0A087X139;O75962-3	Triple functional domain protein	TRIO	sp|O75962-2|TRIO_HUMAN Isoform 2 of Triple functional domain protein OS=Homo sapiens OX=9606 GN=TRIO;sp|O75962-4|TRIO_HUMAN Isoform 4 of Triple functional domain protein OS=Homo sapiens OX=9606 GN=TRIO;sp|O75962|TRIO_HUMAN Triple functional domain protein	15.2514	14.4752	14.1436	14.2091	-0.776145	-1.10778	-1.0423	1	0.170089	0.141199	0.517458	1	0.517419	0.366515	0.839829
Q13287;C9JW17	N-myc-interactor	NMI	sp|Q13287|NMI_HUMAN N-myc-interactor OS=Homo sapiens OX=9606 GN=NMI PE=1 SV=2	17.2998	17.2598	15.8751	16.2594	-0.0400724	-1.42471	-1.04042	1	0.712362	0.00257387	0.0389301	1	0.857824	0.0606325	0.351398
Q96LR5;R4GND1;A0A1B0GX65;Q969T4;R4GN77;C9J180;F8WF15;F8W8F0	Ubiquitin-conjugating enzyme E2 E2;Ubiquitin-conjugating enzyme E2 E3	UBE2E2	sp|Q96LR5|UB2E2_HUMAN Ubiquitin-conjugating enzyme E2 E2 OS=Homo sapiens OX=9606 GN=UBE2E2 PE=1 SV=1;tr|R4GND1|R4GND1_HUMAN Ubiquitin-conjugating enzyme E2 E3 OS=Homo sapiens OX=9606 GN=UBE2E3 PE=1 SV=8;tr|A0A1B0GX65|A0A1B0GX65_HUMAN Ubiquitin-conjugating	16.6147	14.2427	16.3982	15.5744	-2.37195	-0.216472	-1.04026	1	0.0152979	0.242697	0.01024	1	0.347919	0.482145	0.223832
Q12846;Q12846-2;A0A087WWW0;H3BMK2	Syntaxin-4	STX4	sp|Q12846|STX4_HUMAN Syntaxin-4 OS=Homo sapiens OX=9606 GN=STX4 PE=1 SV=2;sp|Q12846-2|STX4_HUMAN Isoform 2 of Syntaxin-4 OS=Homo sapiens OX=9606 GN=STX4	16.7025	15.5887	16.6015	15.6623	-1.11387	-0.101	-1.04022	1	0.156152	0.356177	0.227937	1	0.50858	0.594308	0.639865
Q9HCK8;Q9HCK8-2;A0A2R8Y840;A0A2R8Y4P3;H0YJG4;A0A2R8Y808;A0A2R8YFT4;H0YJA4;G3V303	Chromodomain-helicase-DNA-binding protein 8	CHD8	sp|Q9HCK8|CHD8_HUMAN Chromodomain-helicase-DNA-binding protein 8 OS=Homo sapiens OX=9606 GN=CHD8 PE=1 SV=5;sp|Q9HCK8-2|CHD8_HUMAN Isoform 2 of Chromodomain-helicase-DNA-binding protein 8 OS=Homo sapiens OX=9606 GN=CHD8;tr|A0A2R8Y840|A0A2R8Y840_HUMAN DNA he	15.5122	15.8546	14.2726	14.4721	0.34236	-1.23966	-1.04008	1	0.678048	0.147113	0.341754	1	0.835796	0.374786	0.736451
Q9Y5S9;Q9Y5S9-2;A0A0J9YW13	RNA-binding protein 8A	RBM8A	sp|Q9Y5S9|RBM8A_HUMAN RNA-binding protein 8A OS=Homo sapiens OX=9606 GN=RBM8A PE=1 SV=1;sp|Q9Y5S9-2|RBM8A_HUMAN Isoform 2 of RNA-binding protein 8A OS=Homo sapiens OX=9606 GN=RBM8A	17.8208	17.7396	17.3698	16.781	-0.0811944	-0.450958	-1.0398	1	0.366141	0.213862	0.0395496	1	0.641901	0.44936	0.353364
Q96RE7;K7ELC5;K7ENW4	Nucleus accumbens-associated protein 1	NACC1	sp|Q96RE7|NACC1_HUMAN Nucleus accumbens-associated protein 1 OS=Homo sapiens OX=9606 GN=NACC1 PE=1 SV=1	15.6419	15.1258	13.9851	14.605	-0.516065	-1.65682	-1.03692	1	0.900013	0.0840029	0.331007	1	0.951811	0.282771	0.730588
Q15526;Q15526-2;A0A087WYS9	Surfeit locus protein 1	SURF1	sp|Q15526|SURF1_HUMAN Surfeit locus protein 1 OS=Homo sapiens OX=9606 GN=SURF1 PE=1 SV=1;sp|Q15526-2|SURF1_HUMAN Isoform 2 of Surfeit locus protein 1 OS=Homo sapiens OX=9606 GN=SURF1;tr|A0A087WYS9|A0A087WYS9_HUMAN SURF1-like protein OS=Homo sapiens OX=9606	16.9589	17.2177	17.6446	15.9227	0.2588	0.685738	-1.03615	1	0.354456	0.161905	0.920269	1	0.634612	0.391936	0.976144
Q9Y5J1;J3QLD6;J3QRG0	U3 small nucleolar RNA-associated protein 18 homolog	UTP18	sp|Q9Y5J1|UTP18_HUMAN U3 small nucleolar RNA-associated protein 18 homolog OS=Homo sapiens OX=9606 GN=UTP18 PE=1 SV=3	15.0159	13.3487	12.9477	13.9804	-1.66712	-2.06814	-1.03544	1	0.198765	0.107458	0.0542134	1	0.534944	0.31868	0.388444
P05783;F8VZY9	Keratin, type I cytoskeletal 18	KRT18	sp|P05783|K1C18_HUMAN Keratin, type I cytoskeletal 18 OS=Homo sapiens OX=9606 GN=KRT18 PE=1 SV=2;tr|F8VZY9|F8VZY9_HUMAN Keratin, type I cytoskeletal 18 OS=Homo sapiens OX=9606 GN=KRT18 PE=1 SV=1	21.4131	20.4542	20.9162	20.378	-0.958899	-0.496931	-1.03509	1	0.294456	0.122015	0.208882	1	0.594669	0.339102	0.620896
Q8TAF3-4;Q8TAF3-3;Q8TAF3;Q8TAF3-5;Q8TAF3-2	WD repeat-containing protein 48	WDR48	sp|Q8TAF3-4|WDR48_HUMAN Isoform 4 of WD repeat-containing protein 48 OS=Homo sapiens OX=9606 GN=WDR48;sp|Q8TAF3-3|WDR48_HUMAN Isoform 3 of WD repeat-containing protein 48 OS=Homo sapiens OX=9606 GN=WDR48;sp|Q8TAF3|WDR48_HUMAN WD repeat-containing protein 4	14.4774	15.0035	12.5642	13.4428	0.526095	-1.91313	-1.03456	1	0.916331	0.0510295	0.670082	1	0.960659	0.216938	0.898698
Q14114;A0A590UK84;A0A590UJF9;A0A590UJ57;A0A590UK45;E9PP15;A0A590UJ98;A0A590UKB1;A0A590UK97;A0A590UJJ8;A0A590UJT0;A0A590UK53;A0A590UJH5;Q14114-4;Q14114-2;Q14114-3;A0A590UJ39;A0A590UKB5;E9PKG2;H0YEA5	Low-density lipoprotein receptor-related protein 8	LRP8	sp|Q14114|LRP8_HUMAN Low-density lipoprotein receptor-related protein 8 OS=Homo sapiens OX=9606 GN=LRP8 PE=1 SV=4;tr|A0A590UK84|A0A590UK84_HUMAN Low-density lipoprotein receptor-related protein 8 (Fragment) OS=Homo sapiens OX=9606 GN=LRP8 PE=1 SV=1;tr|A0A5	15.2838	14.2784	14.4983	14.2508	-1.00538	-0.785412	-1.03298	1	0.074354	0.54454	0.254867	1	0.449402	0.743997	0.665943
F8VZ44;Q9NRG9-2;Q9NRG9;H3BU82;F8VUB6	Aladin	AAAS	tr|F8VZ44|F8VZ44_HUMAN Aladin OS=Homo sapiens OX=9606 GN=AAAS PE=1 SV=1;sp|Q9NRG9-2|AAAS_HUMAN Isoform 2 of Aladin OS=Homo sapiens OX=9606 GN=AAAS;sp|Q9NRG9|AAAS_HUMAN Aladin OS=Homo sapiens OX=9606 GN=AAAS PE=1 SV=1;tr|H3BU82|H3BU82_HUMAN Aladin (Fragment	16.7385	15.4938	15.3226	15.7067	-1.2447	-1.4159	-1.03178	1	0.00868977	0.00460993	0.0723029	1	0.323575	0.0727964	0.423343
O43592;F8WDU6;F5GYW6;F5GZM3	Exportin-T	XPOT	sp|O43592|XPOT_HUMAN Exportin-T OS=Homo sapiens OX=9606 GN=XPOT PE=1 SV=2	17.5483	16.9942	15.8067	16.5172	-0.554097	-1.74169	-1.03116	1	0.143142	0.0120025	0.13301	1	0.497947	0.111592	0.524704
Q8IY31;Q8IY31-2;J3QRH2;A0A087X2B4;J3QR43;J3QRC6;Q8IY31-4;Q8IY31-3;J3KRU2	Intraflagellar transport protein 20 homolog	IFT20	sp|Q8IY31|IFT20_HUMAN Intraflagellar transport protein 20 homolog OS=Homo sapiens OX=9606 GN=IFT20 PE=1 SV=1;sp|Q8IY31-2|IFT20_HUMAN Isoform 2 of Intraflagellar transport protein 20 homolog OS=Homo sapiens OX=9606 GN=IFT20;tr|J3QRH2|J3QRH2_HUMAN Intraflage	15.7688	14.4766	14.5929	14.7388	-1.29213	-1.17583	-1.02997	1	0.0822213	0.0579657	0.126443	1	0.453842	0.23228	0.515825
Q9NX24;J3QSY4;D6RC52;D6RCB9	H/ACA ribonucleoprotein complex subunit 2	NHP2	sp|Q9NX24|NHP2_HUMAN H/ACA ribonucleoprotein complex subunit 2 OS=Homo sapiens OX=9606 GN=NHP2 PE=1 SV=1;tr|J3QSY4|J3QSY4_HUMAN Ribonucloprotein OS=Homo sapiens OX=9606 GN=NHP2 PE=1 SV=1;tr|D6RC52|D6RC52_HUMAN Ribonucloprotein (Fragment) OS=Homo sapiens OX	16.2574	16.773	15.2728	15.2294	0.515567	-0.984631	-1.02806	1	0.730485	0.0364224	0.143724	1	0.866516	0.183439	0.536154
Q8NFH3;Q8NFH3-2;B4E301;F5H0E3;B4DVD1	Nucleoporin Nup43	NUP43	sp|Q8NFH3|NUP43_HUMAN Nucleoporin Nup43 OS=Homo sapiens OX=9606 GN=NUP43 PE=1 SV=1;sp|Q8NFH3-2|NUP43_HUMAN Isoform 2 of Nucleoporin Nup43 OS=Homo sapiens OX=9606 GN=NUP43	16.0453	15.8566	14.8354	15.0176	-0.188646	-1.20988	-1.0277	1	0.569355	0.0277763	0.0317226	1	0.764716	0.158903	0.324138
Q9NXX6;Q9NXX6-2	Non-structural maintenance of chromosomes element 4 homolog A	NSMCE4A	sp|Q9NXX6|NSE4A_HUMAN Non-structural maintenance of chromosomes element 4 homolog A OS=Homo sapiens OX=9606 GN=NSMCE4A PE=1 SV=2;sp|Q9NXX6-2|NSE4A_HUMAN Isoform 2 of Non-structural maintenance of chromosomes element 4 homolog A OS=Homo sapiens OX=9606 GN=N	15.0776	15.2867	14.4937	14.0506	0.20913	-0.583941	-1.02698	1	Not found or tested	0.0748214	0.0312214	1		0.266066	0.322482
P46734;P46734-2;E9PRZ0;J3QR49;J3KRV4;X6RB39;J3QL77;E9PMA8	Dual specificity mitogen-activated protein kinase kinase 3	MAP2K3	sp|P46734|MP2K3_HUMAN Dual specificity mitogen-activated protein kinase kinase 3 OS=Homo sapiens OX=9606 GN=MAP2K3 PE=1 SV=2;sp|P46734-2|MP2K3_HUMAN Isoform 1 of Dual specificity mitogen-activated protein kinase kinase 3 OS=Homo sapiens OX=9606 GN=MAP2K3	16.6846	16.2107	16.6031	15.6577	-0.473913	-0.0815478	-1.02695	1	Not found or tested	0.758237	0.647188	1		0.875503	0.886904
Q9ULZ3-2;Q9ULZ3;Q9ULZ3-3;H3BP42	Apoptosis-associated speck-like protein containing a CARD	PYCARD	sp|Q9ULZ3-2|ASC_HUMAN Isoform 2 of Apoptosis-associated speck-like protein containing a CARD OS=Homo sapiens OX=9606 GN=PYCARD;sp|Q9ULZ3|ASC_HUMAN Apoptosis-associated speck-like protein containing a CARD OS=Homo sapiens OX=9606 GN=PYCARD PE=1 SV=2;sp|Q9UL	18.9521	18.7586	18.1111	17.9268	-0.193499	-0.841033	-1.02531	1	0.236162	0.0311203	0.134491	1	0.552315	0.168589	0.525669
Q969N2;A0A1W2PNP0;Q969N2-5;A0A1W2PPR6;Q969N2-4;A0A1W2PPC3;A0A1W2PP57;A0A1W2PPS0;A0A1W2PRZ8;Q969N2-6;A0A1W2PP53;A0A1W2PQN1;Q969N2-2;A0A1W2PR92;Q969N2-3;A0A1W2PPQ7;H7C2Y2;A0A1W2PPI8;A0A1W2PQ29;A0A1W2PQ52;A0A1W2PNW9;A0A1W2PP13;A0A1W2PRV7;A0A1W2PRG1;A0A1W2PQY1;A0A1W2PPU8;A0A1W2PRH8;A0A1W2PR70;A0A1W2PPK4;A0A1W2PR73;A0A1W2PSC5;A0A1W2PNS2;A0A1W2PR22;A0A1W2PQL3;A0A1W2PP98;A0A1W2PNZ5;A0A1W2PP03;B7Z7C5;A0A…	GPI transamidase component PIG-T	PIGT	sp|Q969N2|PIGT_HUMAN GPI transamidase component PIG-T OS=Homo sapiens OX=9606 GN=PIGT PE=1 SV=1;tr|A0A1W2PNP0|A0A1W2PNP0_HUMAN GPI transamidase component PIG-T (Fragment) OS=Homo sapiens OX=9606 GN=PIGT PE=1 SV=1;sp|Q969N2-5|PIGT_HUMAN Isoform 5 of GPI tra	16.1344	16.0063	14.6582	15.1098	-0.128098	-1.47623	-1.02462	1	0.467963	0.0818505	0.451273	1	0.701095	0.278948	0.81146
P28074;P28074-3;P28074-2;H0YJM8;G8JLC2;G3V3K3	Proteasome subunit beta type-5	PSMB5	sp|P28074|PSB5_HUMAN Proteasome subunit beta type-5 OS=Homo sapiens OX=9606 GN=PSMB5 PE=1 SV=3;sp|P28074-3|PSB5_HUMAN Isoform 3 of Proteasome subunit beta type-5 OS=Homo sapiens OX=9606 GN=PSMB5;sp|P28074-2|PSB5_HUMAN Isoform 2 of Proteasome subunit beta t	16.0773	16.6661	14.3538	15.0539	0.588769	-1.72355	-1.02343	1	0.471273	0.0156016	0.559575	1	0.702366	0.125367	0.857829
F8W7C6;H7C123;H7C2C5		RPL10	tr|F8W7C6|F8W7C6_HUMAN 60S ribosomal protein L10 OS=Homo sapiens OX=9606 GN=RPL10 PE=1 SV=2;tr|H7C123|H7C123_HUMAN 60S ribosomal protein L10 (Fragment) OS=Homo sapiens OX=9606 GN=RPL10 PE=1 SV=1;tr|H7C2C5|H7C2C5_HUMAN 60S ribosomal protein L10 (Fragment) O	16.9845	15.8748	15.7143	15.9619	-1.1097	-1.27017	-1.02263	1	0.246036	0.305146	0.616296	1	0.559401	0.544922	0.875002
O43427-2;O43427;E9PSD3;E9PJW6;H0YCE7	Acidic fibroblast growth factor intracellular-binding protein	FIBP	sp|O43427-2|FIBP_HUMAN Isoform Short of Acidic fibroblast growth factor intracellular-binding protein OS=Homo sapiens OX=9606 GN=FIBP;sp|O43427|FIBP_HUMAN Acidic fibroblast growth factor intracellular-binding protein OS=Homo sapiens OX=9606 GN=FIBP PE=1 SV	16.5537	15.8449	15.1854	15.5319	-0.708778	-1.36829	-1.02177	1	0.755753	0.232925	0.278491	1	0.882088	0.471156	0.687058
Q9UJZ1;A0A087WYB4;Q9UJZ1-2;F2Z2I8	Stomatin-like protein 2, mitochondrial	STOML2	sp|Q9UJZ1|STML2_HUMAN Stomatin-like protein 2, mitochondrial OS=Homo sapiens OX=9606 GN=STOML2 PE=1 SV=1;tr|A0A087WYB4|A0A087WYB4_HUMAN Stomatin-like protein 2, mitochondrial OS=Homo sapiens OX=9606 GN=STOML2 PE=1 SV=1;sp|Q9UJZ1-2|STML2_HUMAN Isoform 2 of	19.0627	19.6257	19.7155	18.041	0.563016	0.652742	-1.02166	1	0.67054	0.306966	0.472709	1	0.8322	0.547375	0.818195
A6NLH6;Q9P003;A6NJ96;Q9P003-2	Protein cornichon homolog 4	CNIH4	tr|A6NLH6|A6NLH6_HUMAN Protein cornichon homolog 4 OS=Homo sapiens OX=9606 GN=CNIH4 PE=1 SV=1;sp|Q9P003|CNIH4_HUMAN Protein cornichon homolog 4 OS=Homo sapiens OX=9606 GN=CNIH4 PE=1 SV=1;tr|A6NJ96|A6NJ96_HUMAN Protein cornichon homolog 4 OS=Homo sapiens OX	15.6796	14.5394	14.2374	14.6592	-1.14019	-1.4422	-1.02038	1	0.265136	0.0494085	0.161696	1	0.574486	0.213885	0.560337
Q6NUQ1;C9J5S3	RAD50-interacting protein 1	RINT1	sp|Q6NUQ1|RINT1_HUMAN RAD50-interacting protein 1 OS=Homo sapiens OX=9606 GN=RINT1 PE=1 SV=1	17.0834	16.9631	15.6954	16.0633	-0.120299	-1.38793	-1.02009	1	0.590214	0.298896	0.216968	1	0.77866	0.538627	0.630118
Q15545	Transcription initiation factor TFIID subunit 7	TAF7	sp|Q15545|TAF7_HUMAN Transcription initiation factor TFIID subunit 7 OS=Homo sapiens OX=9606 GN=TAF7 PE=1 SV=1	14.4264	11.1475	13.2357	13.407	-3.27892	-1.19065	-1.01938	1	0.107327	0.139819	Not found or tested	1	0.474793	0.365163
Q93062-5;Q93062;B4E3T4;Q93062-4;Q93062-2;H0YBU9;H0YC46;E5RJD7;E5RJ31;Q6ZRY4	RNA-binding protein with multiple splicing	RBPMS	sp|Q93062-5|RBPMS_HUMAN Isoform E of RNA-binding protein with multiple splicing OS=Homo sapiens OX=9606 GN=RBPMS;sp|Q93062|RBPMS_HUMAN RNA-binding protein with multiple splicing OS=Homo sapiens OX=9606 GN=RBPMS PE=1 SV=1;tr|B4E3T4|B4E3T4_HUMAN HCG2043421,	15.1006	13.251		14.082	-1.84958	Not enough replicates	-1.01863	1	Not found or tested	Not found or tested	Not found or tested	1
Q96HR8-2;Q96HR8	H/ACA ribonucleoprotein complex non-core subunit NAF1	NAF1	sp|Q96HR8-2|NAF1_HUMAN Isoform 2 of H/ACA ribonucleoprotein complex non-core subunit NAF1 OS=Homo sapiens OX=9606 GN=NAF1;sp|Q96HR8|NAF1_HUMAN H/ACA ribonucleoprotein complex non-core subunit NAF1 OS=Homo sapiens OX=9606 GN=NAF1 PE=1 SV=2	16.2141	14.3187	14.2427	15.1958	-1.89537	-1.9714	-1.0183	1	0.0301891	0.00849745	0.13022	1	0.398908	0.0992169	0.520962
P61077;D6RAH7;H9KV45;A0A087WY85;P61077-3;P61077-2;D6RFM0;A0A0A0MQU3;P62837-2;D6RAW0;D6RA11;D6R9F6;D6R933;D6RGD0;D6R980;D6RIZ3	Ubiquitin-conjugating enzyme E2 D3;Ubiquitin-conjugating enzyme E2 D2	UBE2D3	sp|P61077|UB2D3_HUMAN Ubiquitin-conjugating enzyme E2 D3 OS=Homo sapiens OX=9606 GN=UBE2D3 PE=1 SV=1;tr|D6RAH7|D6RAH7_HUMAN Ubiquitin-conjugating enzyme E2 D3 OS=Homo sapiens OX=9606 GN=UBE2D3 PE=1 SV=1;tr|H9KV45|H9KV45_HUMAN Ubiquitin-conjugating enzyme E	16.6026	16.5302	16.1526	15.586	-0.0723461	-0.449928	-1.01654	1	0.554545	0.106704	0.227825	1	0.757064	0.317828	0.639865
P19256-3;P19256;B1AMW1;P19256-2;H0YDI1	Lymphocyte function-associated antigen 3	CD58	sp|P19256-3|LFA3_HUMAN Isoform 3 of Lymphocyte function-associated antigen 3 OS=Homo sapiens OX=9606 GN=CD58;sp|P19256|LFA3_HUMAN Lymphocyte function-associated antigen 3 OS=Homo sapiens OX=9606 GN=CD58 PE=1 SV=1;tr|B1AMW1|B1AMW1_HUMAN CD58 antigen, (Lymph	15.7261	15.7533	14.9002	14.7118	0.0272361	-0.825926	-1.01431	1	0.518664	0.152412	0.0502787	1	0.735288	0.380872	0.380241
Q5VTE6;Q5VTE6-2	Protein angel homolog 2	ANGEL2	sp|Q5VTE6|ANGE2_HUMAN Protein angel homolog 2 OS=Homo sapiens OX=9606 GN=ANGEL2 PE=1 SV=1;sp|Q5VTE6-2|ANGE2_HUMAN Isoform 2 of Protein angel homolog 2 OS=Homo sapiens OX=9606 GN=ANGEL2	15.9185	15.7892	14.2434	14.9067	-0.129286	-1.67512	-1.01186	1	0.783227	0.0169088	0.1755	1	0.895867	0.129411	0.5796
Q7Z460;F8WA11;Q7Z460-2;Q7Z460-4;Q7Z460-5;Q7Z460-3;H0Y5T1;C9J151;C9JP76	CLIP-associating protein 1	CLASP1	sp|Q7Z460|CLAP1_HUMAN CLIP-associating protein 1 OS=Homo sapiens OX=9606 GN=CLASP1 PE=1 SV=1;tr|F8WA11|F8WA11_HUMAN CLIP-associating protein 1 OS=Homo sapiens OX=9606 GN=CLASP1 PE=1 SV=2;sp|Q7Z460-2|CLAP1_HUMAN Isoform 2 of CLIP-associating protein 1 OS=Ho	17.203	16.5497	15.9506	16.1934	-0.653333	-1.25242	-1.00963	1	0.299048	0.00548121	0.0742818	1	0.599385	0.0793601	0.427134
Q5BKX5;Q6ZWG5;Q5BKX5-3	UPF0692 protein C19orf54	ACTMAP	sp|Q5BKX5|CS054_HUMAN UPF0692 protein C19orf54 OS=Homo sapiens OX=9606 GN=C19orf54 PE=1 SV=2;tr|Q6ZWG5|Q6ZWG5_HUMAN FLJ41131 protein OS=Homo sapiens OX=9606 GN=C19orf54 PE=1 SV=1;sp|Q5BKX5-3|CS054_HUMAN Isoform 3 of UPF0692 protein C19orf54 OS=Homo sapiens	15.1276	14.5376	13.9522	14.1183	-0.59003	-1.17539	-1.0093	1	0.160533	0.0872107	0.0294546	1	0.513777	0.287589	0.315363
H7BZW2;Q6P2H3-4;Q6P2H3-2;Q6P2H3	Centrosomal protein of 85 kDa	CEP85	tr|H7BZW2|H7BZW2_HUMAN Centrosomal protein of 85 kDa (Fragment) OS=Homo sapiens OX=9606 GN=CEP85 PE=1 SV=1;sp|Q6P2H3-4|CEP85_HUMAN Isoform 4 of Centrosomal protein of 85 kDa OS=Homo sapiens OX=9606 GN=CEP85;sp|Q6P2H3-2|CEP85_HUMAN Isoform 2 of Centrosomal	15.1784	14.7366	14.2287	14.1704	-0.441832	-0.949649	-1.00801	1	0.260658	0.045935	0.0327474	1	0.571474	0.207249	0.326824
Q9BSF4;K7ENF5	Mitochondrial import inner membrane translocase subunit Tim29	TIMM29	sp|Q9BSF4|TIM29_HUMAN Mitochondrial import inner membrane translocase subunit Tim29 OS=Homo sapiens OX=9606 GN=TIMM29 PE=1 SV=2	16.5008	17.2232	16.4051	15.4945	0.722408	-0.0957058	-1.00625	1	0.123621	0.559831	0.626244	1	0.484631	0.755017	0.878168
P23919;P23919-2;H7C312;H7BZ20;G5E9E9;H7C3A4	Thymidylate kinase	DTYMK	sp|P23919|KTHY_HUMAN Thymidylate kinase OS=Homo sapiens OX=9606 GN=DTYMK PE=1 SV=4;sp|P23919-2|KTHY_HUMAN Isoform 2 of Thymidylate kinase OS=Homo sapiens OX=9606 GN=DTYMK;tr|H7C312|H7C312_HUMAN Thymidylate kinase (Fragment) OS=Homo sapiens OX=9606 GN=DTYMK	18.7225	19.1866	17.6856	17.7163	0.4641	-1.03689	-1.00622	1	0.356134	0.039447	0.273429	1	0.635872	0.188988	0.682297
O75925;O75925-2;B4DGW0;A0A087WUY7;O75928-3;O75928-2;O75928	E3 SUMO-protein ligase PIAS1;E3 SUMO-protein ligase PIAS2	PIAS1	sp|O75925|PIAS1_HUMAN E3 SUMO-protein ligase PIAS1 OS=Homo sapiens OX=9606 GN=PIAS1 PE=1 SV=2;sp|O75925-2|PIAS1_HUMAN Isoform 2 of E3 SUMO-protein ligase PIAS1 OS=Homo sapiens OX=9606 GN=PIAS1;tr|B4DGW0|B4DGW0_HUMAN E3 SUMO-protein ligase PIAS2 OS=Homo sap	14.8658	14.2565	14.2397	13.8596	-0.6093	-0.626084	-1.00616	1	0.0151966	0.0126673	0.0511189	1	0.347919	0.115584	0.383834
O14562;H3BRL3;H3BUM8	Ubiquitin domain-containing protein UBFD1	UBFD1	sp|O14562|UBFD1_HUMAN Ubiquitin domain-containing protein UBFD1 OS=Homo sapiens OX=9606 GN=UBFD1 PE=1 SV=2;tr|H3BRL3|H3BRL3_HUMAN Ubiquitin domain-containing protein UBFD1 OS=Homo sapiens OX=9606 GN=UBFD1 PE=1 SV=1;tr|H3BUM8|H3BUM8_HUMAN Ubiquitin domain-c	17.9403	17.5164	17.0811	16.9349	-0.423936	-0.859226	-1.0054	1	0.103973	0.0145627	0.0324701	1	0.471833	0.121726	0.326824
P42574;A8MVM1;C9JXR7	Caspase-3;Caspase-3 subunit p17;Caspase-3 subunit p12	CASP3	sp|P42574|CASP3_HUMAN Caspase-3 OS=Homo sapiens OX=9606 GN=CASP3 PE=1 SV=2;tr|A8MVM1|A8MVM1_HUMAN Caspase-3 OS=Homo sapiens OX=9606 GN=CASP3 PE=1 SV=2	16.821	16.9283	15.3713	15.8157	0.107307	-1.44969	-1.00534	1	0.294831	0.00306709	0.0620119	1	0.595232	0.0630139	0.409598
Q9H2H8;B8ZZ77;Q9H2H8-2;H7BZ14;C9K058;F8WC82;C9J4N2	Peptidyl-prolyl cis-trans isomerase-like 3;Peptidyl-prolyl cis-trans isomerase	PPIL3	sp|Q9H2H8|PPIL3_HUMAN Peptidyl-prolyl cis-trans isomerase-like 3 OS=Homo sapiens OX=9606 GN=PPIL3 PE=1 SV=1;tr|B8ZZ77|B8ZZ77_HUMAN Peptidyl-prolyl cis-trans isomerase OS=Homo sapiens OX=9606 GN=PPIL3 PE=1 SV=1;sp|Q9H2H8-2|PPIL3_HUMAN Isoform 2 of Peptidyl-	17.4326	17.5169	16.4858	16.4273	0.0843412	-0.946729	-1.00529	1	0.721289	0.156502	0.194152	1	0.862208	0.386483	0.603028
P36639-4;P36639-3;P36639-2;P36639;C9J361	7,8-dihydro-8-oxoguanine triphosphatase	NUDT1	sp|P36639-4|8ODP_HUMAN Isoform p18 of 7,8-dihydro-8-oxoguanine triphosphatase OS=Homo sapiens OX=9606 GN=NUDT1;sp|P36639-3|8ODP_HUMAN Isoform p21 of 7,8-dihydro-8-oxoguanine triphosphatase OS=Homo sapiens OX=9606 GN=NUDT1;sp|P36639-2|8ODP_HUMAN Isoform p22	17.6134	18.6157	16.3743	16.6094	1.00226	-1.23911	-1.00401	1	0.253503	0.0368393	0.257901	1	0.565388	0.183439	0.669145
Q9UIA9;E7ESC6;H0YBE1;E5RIW1	Exportin-7	XPO7	sp|Q9UIA9|XPO7_HUMAN Exportin-7 OS=Homo sapiens OX=9606 GN=XPO7 PE=1 SV=3;tr|E7ESC6|E7ESC6_HUMAN Exportin-7 OS=Homo sapiens OX=9606 GN=XPO7 PE=1 SV=1	18.7227	18.7091	17.5819	17.7207	-0.0135365	-1.14078	-1.002	1	0.621289	0.00875633	0.0818037	1	0.798414	0.0995219	0.437806
A0A2R8Y8D8;A0A2R8Y5E1;A0A2R8YFD4;Q13191-3;Q13191-2;Q13191;A0A2R8Y875;C9K048;C9JRB3;C9JU85;A0A2R8Y7I2	E3 ubiquitin-protein ligase CBL-B	CBLB	tr|A0A2R8Y8D8|A0A2R8Y8D8_HUMAN E3 ubiquitin-protein ligase CBL OS=Homo sapiens OX=9606 GN=CBLB PE=1 SV=1;tr|A0A2R8Y5E1|A0A2R8Y5E1_HUMAN E3 ubiquitin-protein ligase CBL OS=Homo sapiens OX=9606 GN=CBLB PE=1 SV=1;tr|A0A2R8YFD4|A0A2R8YFD4_HUMAN E3 ubiquitin-pr	18.9196	18.0241	17.0779	17.9177	-0.89549	-1.84172	-1.00192	1	0.416187	0.26898	0.541095	1	0.674891	0.511021	0.848723
G3V2Q1;P07910;G3V576;G3V555;G3V575	Heterogeneous nuclear ribonucleoproteins C1/C2	HNRNPC	tr|G3V2Q1|G3V2Q1_HUMAN Heterogeneous nuclear ribonucleoproteins C1/C2 OS=Homo sapiens OX=9606 GN=HNRNPC PE=1 SV=1;sp|P07910|HNRPC_HUMAN Heterogeneous nuclear ribonucleoproteins C1/C2 OS=Homo sapiens OX=9606 GN=HNRNPC PE=1 SV=4;tr|G3V576|G3V576_HUMAN Hetero	15.7797	17.2622	17.6171	14.7781	1.48252	1.83733	-1.00164	1	Not found or tested	0.103972	0.453606	1		0.314036	0.812039
A0A0U1RQI5;Q9BX66-4;Q9BX66-9;Q9BX66-8;Q9BX66-10;Q9BX66-6;Q9BX66-5;Q9BX66-12;Q9BX66-3;Q9BX66-2;Q9BX66-11;Q9BX66	Sorbin and SH3 domain-containing protein 1	SORBS1	tr|A0A0U1RQI5|A0A0U1RQI5_HUMAN Sorbin and SH3 domain-containing protein 1 (Fragment) OS=Homo sapiens OX=9606 GN=SORBS1 PE=1 SV=1;sp|Q9BX66-4|SRBS1_HUMAN Isoform 4 of Sorbin and SH3 domain-containing protein 1 OS=Homo sapiens OX=9606 GN=SORBS1;sp|Q9BX66-9|S	15.4368	14.1678	14.3777	14.4352	-1.26904	-1.05914	-1.00158	1	Not found or tested	Not found or tested	0.392952	1			0.776361
Q9BVC4-5;Q9BVC4;A0A0A0MR05;H3BPT1;H3BN58;H3BSZ4;H3BM50;H3BPU5;H3BR25;Q9BVC4-4;Q9BVC4-3;H3BQ74;I3L2E7;H3BR38	Target of rapamycin complex subunit LST8	MLST8	sp|Q9BVC4-5|LST8_HUMAN Isoform 4 of Target of rapamycin complex subunit LST8 OS=Homo sapiens OX=9606 GN=MLST8;sp|Q9BVC4|LST8_HUMAN Target of rapamycin complex subunit LST8 OS=Homo sapiens OX=9606 GN=MLST8 PE=1 SV=1;tr|A0A0A0MR05|A0A0A0MR05_HUMAN G protein	16.8209	16.6345	15.8387	15.8194	-0.186374	-0.98219	-1.0015	1	0.686686	0.451604	0.124859	1	0.841368	0.674993	0.514228
O15228;O15228-2;Q5TBH8;Q5TBH6;A0A2R8YH69	Dihydroxyacetone phosphate acyltransferase	GNPAT	sp|O15228|GNPAT_HUMAN Dihydroxyacetone phosphate acyltransferase OS=Homo sapiens OX=9606 GN=GNPAT PE=1 SV=1;sp|O15228-2|GNPAT_HUMAN Isoform 2 of Dihydroxyacetone phosphate acyltransferase OS=Homo sapiens OX=9606 GN=GNPAT;tr|Q5TBH8|Q5TBH8_HUMAN Dihydroxyace	16.7145	16.0416	15.8903	15.7136	-0.672897	-0.824226	-1.00094	1	0.138588	0.117046	0.138947	1	0.493996	0.3334	0.531526
Q9UBS0;E9PQF6;G3V2F1;Q9UBS0-2	Ribosomal protein S6 kinase beta-2	RPS6KB2	sp|Q9UBS0|KS6B2_HUMAN Ribosomal protein S6 kinase beta-2 OS=Homo sapiens OX=9606 GN=RPS6KB2 PE=1 SV=2	14.961	13.699	13.5498	13.9605	-1.26197	-1.41121	-1.00045	1	0.184963	0.101565	0.162061	1	0.52935	0.310833	0.560337
Q8TBE7	Solute carrier family 35 member G2	SLC35G2	sp|Q8TBE7|S35G2_HUMAN Solute carrier family 35 member G2 OS=Homo sapiens OX=9606 GN=SLC35G2 PE=1 SV=3	13.9904	16.0329	12.0518	12.9907	2.04254	-1.93859	-0.999681	1	0.0546528	0.105971	0.850964	1	0.43021	0.31657	0.95751
Q15527	Surfeit locus protein 2	SURF2	sp|Q15527|SURF2_HUMAN Surfeit locus protein 2 OS=Homo sapiens OX=9606 GN=SURF2 PE=1 SV=3	15.9111	15.5879	16.3217	14.912	-0.323269	0.410547	-0.999181	1	0.454107	0.78768	0.121391	1	0.695639	0.890556	0.509873
O60271;O60271-3;H0YBE9;D6RHI8;Q9UPT6-2;H0YBS5	C-Jun-amino-terminal kinase-interacting protein 4	SPAG9	sp|O60271|JIP4_HUMAN C-Jun-amino-terminal kinase-interacting protein 4 OS=Homo sapiens OX=9606 GN=SPAG9 PE=1 SV=4;sp|O60271-3|JIP4_HUMAN Isoform 3 of C-Jun-amino-terminal kinase-interacting protein 4 OS=Homo sapiens OX=9606 GN=SPAG9	13.7044	14.4186	12.6406	12.7066	0.71429	-1.06374	-0.997791	1	0.966367	0.375873	0.65296	1	0.982977	0.611354	0.8891
A0A087WZK0;P49366-2;P49366;P49366-3;M0R1T4;Q5J8M5;M0R1T2;M0R264;M0R253;M0QX43;A0A3B3IU31;B4E3M2	Deoxyhypusine synthase	DHPS	tr|A0A087WZK0|A0A087WZK0_HUMAN Deoxyhypusine synthase OS=Homo sapiens OX=9606 GN=DHPS PE=1 SV=1;sp|P49366-2|DHYS_HUMAN Isoform Short of Deoxyhypusine synthase OS=Homo sapiens OX=9606 GN=DHPS;sp|P49366|DHYS_HUMAN Deoxyhypusine synthase OS=Homo sapiens OX=96	16.8192	15.8186	14.8669	15.8215	-1.00055	-1.95222	-0.997631	1	0.235171	0.00024679	0.246419	1	0.552315	0.0232628	0.658071
B5MCF9;O00541;O00541-2;B3KXD6;H7C267	Pescadillo homolog	PES1	tr|B5MCF9|B5MCF9_HUMAN Pescadillo homolog OS=Homo sapiens OX=9606 GN=PES1 PE=1 SV=1;sp|O00541|PESC_HUMAN Pescadillo homolog OS=Homo sapiens OX=9606 GN=PES1 PE=1 SV=1;sp|O00541-2|PESC_HUMAN Isoform 2 of Pescadillo homolog OS=Homo sapiens OX=9606 GN=PES1;tr|	17.0011	17.4077	15.8742	16.0042	0.406654	-1.12684	-0.996902	1	0.301497	0.0699911	0.27879	1	0.60104	0.257404	0.687058
O15260;Q5T8U5;O15260-2;O15260-3;B7Z1G8	Surfeit locus protein 4	SURF4	sp|O15260|SURF4_HUMAN Surfeit locus protein 4 OS=Homo sapiens OX=9606 GN=SURF4 PE=1 SV=3;tr|Q5T8U5|Q5T8U5_HUMAN Surfeit locus protein 4 OS=Homo sapiens OX=9606 GN=SURF4 PE=1 SV=1;sp|O15260-2|SURF4_HUMAN Isoform 2 of Surfeit locus protein 4 OS=Homo sapiens	18.3463	16.8722	19.0098	17.3497	-1.47409	0.663507	-0.996627	1	0.199137	0.491636	0.470445	1	0.534944	0.704785	0.818195
P50225;H3BRY5;P50226;E9PKW4;H3BQX5;E9PKR8;E9PM76	Sulfotransferase 1A1;Sulfotransferase;Sulfotransferase 1A2	SULT1A1	sp|P50225|ST1A1_HUMAN Sulfotransferase 1A1 OS=Homo sapiens OX=9606 GN=SULT1A1 PE=1 SV=3;tr|H3BRY5|H3BRY5_HUMAN Sulfotransferase (Fragment) OS=Homo sapiens OX=9606 GN=SULT1A1 PE=1 SV=1;sp|P50226|ST1A2_HUMAN Sulfotransferase 1A2 OS=Homo sapiens OX=9606 GN=SU	14.3675	15.6192	15.8456	13.3713	1.25168	1.47808	-0.996173	1	0.151264	0.0756422	0.832141	1	0.505681	0.267741	0.951028
Q8TAQ2;F8VXC8;Q8TAQ2-2;Q8TAQ2-3;F8VZW6	SWI/SNF complex subunit SMARCC2	SMARCC2	sp|Q8TAQ2|SMRC2_HUMAN SWI/SNF complex subunit SMARCC2 OS=Homo sapiens OX=9606 GN=SMARCC2 PE=1 SV=1;tr|F8VXC8|F8VXC8_HUMAN SWI/SNF complex subunit SMARCC2 OS=Homo sapiens OX=9606 GN=SMARCC2 PE=1 SV=1;sp|Q8TAQ2-2|SMRC2_HUMAN Isoform 2 of SWI/SNF complex subu	17.4997	17.6083	15.521	16.5038	0.108605	-1.97869	-0.995958	1	0.88729	0.0345803	0.0268761	1	0.946445	0.17848	0.306081
F5H6X0;F5GXG6;H0YFF7;F5GX35;F5H4K7;F5GWD3;Q13889-2;Q13889	General transcription factor IIH subunit 3	GTF2H3	tr|F5H6X0|F5H6X0_HUMAN General transcription factor IIH subunit 3 (Fragment) OS=Homo sapiens OX=9606 GN=GTF2H3 PE=1 SV=1;tr|F5GXG6|F5GXG6_HUMAN General transcription factor IIH subunit 3 (Fragment) OS=Homo sapiens OX=9606 GN=GTF2H3 PE=1 SV=1;tr|H0YFF7|H0YF	14.4702	13.3838	14.4343	13.4764	-1.08637	-0.0359116	-0.993848	1	0.15299	0.49051	0.623189	1	0.506876	0.704115	0.876885
Q9NPI6-2;Q9NPI6;A0A087WT55;A0A087WVE6	mRNA-decapping enzyme 1A	DCP1A	sp|Q9NPI6-2|DCP1A_HUMAN Isoform 2 of mRNA-decapping enzyme 1A OS=Homo sapiens OX=9606 GN=DCP1A;sp|Q9NPI6|DCP1A_HUMAN mRNA-decapping enzyme 1A OS=Homo sapiens OX=9606 GN=DCP1A PE=1 SV=3	15.7001	16.7475	14.3056	14.7064	1.04745	-1.39451	-0.993642	1	0.246401	0.00280337	0.356678	1	0.559617	0.0618259	0.747858
P22090;C9JEH7	40S ribosomal protein S4, Y isoform 1	RPS4Y1	sp|P22090|RS4Y1_HUMAN 40S ribosomal protein S4, Y isoform 1 OS=Homo sapiens OX=9606 GN=RPS4Y1 PE=1 SV=2;tr|C9JEH7|C9JEH7_HUMAN 40S ribosomal protein S4, Y isoform 1 (Fragment) OS=Homo sapiens OX=9606 GN=RPS4Y1 PE=1 SV=1	15.2015	13.5958	15.8774	14.2083	-1.60563	0.675883	-0.993162	1	0.0646491	0.225619	0.0044322	1	0.441376	0.462429	0.171909
Q8NFC6;Q96IK1-2	Biorientation of chromosomes in cell division protein 1-like 1	BOD1L1	sp|Q8NFC6|BD1L1_HUMAN Biorientation of chromosomes in cell division protein 1-like 1 OS=Homo sapiens OX=9606 GN=BOD1L1 PE=1 SV=2	14.9329	14.2072	13.0764	13.9407	-0.72574	-1.85652	-0.992251	1	0.860486	0.405222	0.750122	1	0.93258	0.639072	0.925499
F8WC89;A6NKF1;A0A6I8PRW4;H9KVA8;A6NKF1-2	SAC3 domain-containing protein 1	SAC3D1	tr|F8WC89|F8WC89_HUMAN SAC3 domain-containing protein 1 OS=Homo sapiens OX=9606 GN=SAC3D1 PE=1 SV=1;sp|A6NKF1|SAC31_HUMAN SAC3 domain-containing protein 1 OS=Homo sapiens OX=9606 GN=SAC3D1 PE=1 SV=2;tr|A0A6I8PRW4|A0A6I8PRW4_HUMAN SAC3 domain-containing pro	14.7296	14.3379	14.1328	13.7375	-0.39172	-0.5968	-0.992162	1	0.428437	0.192361	0.559378	1	0.682865	0.425015	0.857829
H0YJ75;Q13362-2;Q13362-3;Q13362;Q13362-4;Q13362-5;Q96B13;G3V2U3;H0YN84	Serine/threonine-protein phosphatase 2A 56 kDa regulatory subunit gamma isoform	PPP2R5C	tr|H0YJ75|H0YJ75_HUMAN Serine/threonine-protein phosphatase 2A 56 kDa regulatory subunit gamma isoform (Fragment) OS=Homo sapiens OX=9606 GN=PPP2R5C PE=1 SV=1;sp|Q13362-2|2A5G_HUMAN Isoform Gamma-1 of Serine/threonine-protein phosphatase 2A 56 kDa regulato	16.7916	14.9041	15.7778	15.8	-1.88745	-1.0138	-0.991529	1	0.077325	0.0165442	0.0284134	1	0.449402	0.128084	0.310473
P50583	Bis(5-nucleosyl)-tetraphosphatase [asymmetrical]	NUDT2	sp|P50583|AP4A_HUMAN Bis(5-nucleosyl)-tetraphosphatase [asymmetrical] OS=Homo sapiens OX=9606 GN=NUDT2 PE=1 SV=3	17.9245	16.5208	17.0736	16.9334	-1.40369	-0.850934	-0.991097	1	0.0630242	0.0212854	0.00198	1	0.437616	0.141911	0.130671
Q14204;A0A2R8Y5T0;A0A7P0TA13;A0A7P0T9C4;A0A2R8Y706;A0A7P0T9R4;A0A7P0TAW9;A0A7P0T7V5;A0A7P0T916;A0A7P0TBJ7;A0A7P0T8N2	Cytoplasmic dynein 1 heavy chain 1	DYNC1H1	sp|Q14204|DYHC1_HUMAN Cytoplasmic dynein 1 heavy chain 1 OS=Homo sapiens OX=9606 GN=DYNC1H1 PE=1 SV=5;tr|A0A2R8Y5T0|A0A2R8Y5T0_HUMAN Cytoplasmic dynein 1 heavy chain 1 OS=Homo sapiens OX=9606 GN=DYNC1H1 PE=1 SV=2;tr|A0A7P0TA13|A0A7P0TA13_HUMAN Cytoplasmic	19.8871	19.2215	19.535	18.8968	-0.665577	-0.352099	-0.990317	1	0.0266187	0.0210578	0.0203179	1	0.389085	0.141161	0.276719
O95361;H0Y626;B3KP96;O95361-2;K7ENN8;J3QKY5;K7EL43;J3QL38;J3QR69;J3QLP0;Q309B1-2	Tripartite motif-containing protein 16	TRIM16	sp|O95361|TRI16_HUMAN Tripartite motif-containing protein 16 OS=Homo sapiens OX=9606 GN=TRIM16 PE=1 SV=3;tr|H0Y626|H0Y626_HUMAN Uncharacterized protein OS=Homo sapiens OX=9606 PE=4 SV=2;tr|B3KP96|B3KP96_HUMAN Tripartite motif-containing protein 16 OS=Homo	18.4312	18.0505	17.5538	17.4425	-0.380742	-0.877404	-0.988738	1	0.0123425	0.0118219	0.000204065	1	0.347919	0.110416	0.063264
G3XAN4;Q15629-2;Q15629	Translocating chain-associated membrane protein 1	TRAM1	tr|G3XAN4|G3XAN4_HUMAN Translocating chain-associated membrane protein 1 OS=Homo sapiens OX=9606 GN=TRAM1 PE=1 SV=1;sp|Q15629-2|TRAM1_HUMAN Isoform 2 of Translocating chain-associated membrane protein 1 OS=Homo sapiens OX=9606 GN=TRAM1;sp|Q15629|TRAM1_HUMA	15.5166	16.9235	13.9476	14.5284	1.40687	-1.56898	-0.9882	1	0.193732	0.794284	0.842161	1	0.534404	0.893517	0.953847
P30825;Q5JR49	High affinity cationic amino acid transporter 1	SLC7A1	sp|P30825|SL7A1_HUMAN High affinity cationic amino acid transporter 1 OS=Homo sapiens OX=9606 GN=SLC7A1 PE=1 SV=1	16.8803	16.2429	15.9318	15.8937	-0.637435	-0.948573	-0.986644	1	0.0220927	0.0116015	0.0813833	1	0.381289	0.1104	0.437758
P49354;E9PQP6;B3KVN2;P49354-2;H0YCW1;E9PPM9	Protein farnesyltransferase/geranylgeranyltransferase type-1 subunit alpha	FNTA	sp|P49354|FNTA_HUMAN Protein farnesyltransferase/geranylgeranyltransferase type-1 subunit alpha OS=Homo sapiens OX=9606 GN=FNTA PE=1 SV=1;tr|E9PQP6|E9PQP6_HUMAN Protein farnesyltransferase/geranylgeranyltransferase type-1 subunit alpha (Fragment) OS=Homo s	17.2611	16.7439	16.263	16.2759	-0.517279	-0.998128	-0.98527	1	0.0707107	0.053441	0.0479402	1	0.445898	0.221086	0.372086
O95299;E7ESZ7;A0A7I2V594;A0A087WXC5;A0A7I2V2X3;A0A7I2YQU0;A0A7I2V5U7;A0A7I2V419;A0A7I2V458;A0A7I2V2W9;A0A7I2V5B2;H7C1Y7;H7C2X4;A0A7I2V2N6;A0A7I2V4N8;A0A7I2V327;A0A7I2V5L0;A0A7I2V438;O95299-2;A0A7I2V3H5;A0A7I2V2F6;H7C2W5;C9J6X0;A0A7I2V2I6;Q8N1B9;A0A7I2V2J5	NADH dehydrogenase [ubiquinone] 1 alpha subcomplex subunit 10, mitochondrial	NDUFA10	sp|O95299|NDUAA_HUMAN NADH dehydrogenase [ubiquinone] 1 alpha subcomplex subunit 10, mitochondrial OS=Homo sapiens OX=9606 GN=NDUFA10 PE=1 SV=1;tr|E7ESZ7|E7ESZ7_HUMAN NADH dehydrogenase [ubiquinone] 1 alpha subcomplex subunit 10, mitochondrial OS=Homo sapi	16.5155	17.8017	17.8279	15.5314	1.28621	1.31236	-0.984149	1	0.0303342	0.0327854	0.459878	1	0.398908	0.172329	0.813675
Q9NRF8;H0Y5S6	CTP synthase 2	CTPS2	sp|Q9NRF8|PYRG2_HUMAN CTP synthase 2 OS=Homo sapiens OX=9606 GN=CTPS2 PE=1 SV=1	17.2195	17.4519	16.0191	16.238	0.232365	-1.2004	-0.981514	1	0.560964	0.0288196	0.377511	1	0.7613	0.161676	0.767645
Q6PUV4;D6RGY3;D6R960;D6RDN3;D6RI05;D6RBA5	Complexin-2	CPLX2	sp|Q6PUV4|CPLX2_HUMAN Complexin-2 OS=Homo sapiens OX=9606 GN=CPLX2 PE=1 SV=2;tr|D6RGY3|D6RGY3_HUMAN Complexin-2 (Fragment) OS=Homo sapiens OX=9606 GN=CPLX2 PE=1 SV=1;tr|D6R960|D6R960_HUMAN Complexin-2 (Fragment) OS=Homo sapiens OX=9606 GN=CPLX2 PE=1 SV=1	19.3001	19.4705	17.588	18.319	0.170382	-1.71212	-0.981083	1	0.811685	0.00098504	0.0108751	1	0.906618	0.037958	0.22679
Q00534	Cyclin-dependent kinase 6	CDK6	sp|Q00534|CDK6_HUMAN Cyclin-dependent kinase 6 OS=Homo sapiens OX=9606 GN=CDK6 PE=1 SV=1	16.7292	17.1498	14.2717	15.7486	0.420571	-2.45751	-0.980557	1	0.89888	0.00370817	0.20508	1	0.951811	0.0670205	0.618994
Q9UJX6-2;Q9UJX6	Anaphase-promoting complex subunit 2	ANAPC2	sp|Q9UJX6-2|ANC2_HUMAN Isoform 2 of Anaphase-promoting complex subunit 2 OS=Homo sapiens OX=9606 GN=ANAPC2;sp|Q9UJX6|ANC2_HUMAN Anaphase-promoting complex subunit 2 OS=Homo sapiens OX=9606 GN=ANAPC2 PE=1 SV=1	15.2225	16.7256	14.0072	14.2447	1.50311	-1.21529	-0.977832	1	0.515916	0.0524449	0.43094	1	0.733741	0.219039	0.800689
A0A2R8Y544;Q9BR61	Acyl-CoA-binding domain-containing protein 6	ACBD6	tr|A0A2R8Y544|A0A2R8Y544_HUMAN Acyl-CoA-binding domain-containing protein 6 OS=Homo sapiens OX=9606 GN=ACBD6 PE=1 SV=1;sp|Q9BR61|ACBD6_HUMAN Acyl-CoA-binding domain-containing protein 6 OS=Homo sapiens OX=9606 GN=ACBD6 PE=1 SV=1	16.2834	16.9365	15.0207	15.3066	0.653109	-1.26274	-0.976783	1	0.452482	0.560956	0.732766	1	0.694732	0.756045	0.919722
Q9H4Z3;A0A087WWZ2	Phosphorylated CTD-interacting factor 1	PCIF1	sp|Q9H4Z3|CAPAM_HUMAN mRNA (2-O-methyladenosine-N(6)-)-methyltransferase OS=Homo sapiens OX=9606 GN=PCIF1 PE=1 SV=1;tr|A0A087WWZ2|A0A087WWZ2_HUMAN mRNA (2-O-methyladenosine-N(6)-)-methyltransferase (Fragment) OS=Homo sapiens OX=9606 GN=PCIF1 PE=1 SV=1	15.6527	16.5827	13.9695	14.6762	0.930053	-1.68317	-0.976472	1	0.420264	0.0176892	0.216824	1	0.676968	0.131545	0.630118
P31321;H7BYW5;C9JSK5;C9J4C2;C9IZL8	cAMP-dependent protein kinase type I-beta regulatory subunit	PRKAR1B	sp|P31321|KAP1_HUMAN cAMP-dependent protein kinase type I-beta regulatory subunit OS=Homo sapiens OX=9606 GN=PRKAR1B PE=1 SV=4;tr|H7BYW5|H7BYW5_HUMAN cAMP-dependent protein kinase type I-beta regulatory subunit (Fragment) OS=Homo sapiens OX=9606 GN=PRKAR1B	16.6654	17.1251	14.5801	15.6898	0.459659	-2.08532	-0.975585	1	0.0943509	0.00170589	0.0302014	1	0.469994	0.0495264	0.316729
O14727-3;O14727-4;O14727-2;O14727;C9JLV4;O14727-5;O14727-6	Apoptotic protease-activating factor 1	APAF1	sp|O14727-3|APAF_HUMAN Isoform 3 of Apoptotic protease-activating factor 1 OS=Homo sapiens OX=9606 GN=APAF1;sp|O14727-4|APAF_HUMAN Isoform 4 of Apoptotic protease-activating factor 1 OS=Homo sapiens OX=9606 GN=APAF1;sp|O14727-2|APAF_HUMAN Isoform 2 of Apop	14.7018	14.2904	13.972	13.7266	-0.411423	-0.72981	-0.975158	1	0.281085	0.0979901	0.156238	1	0.584787	0.305229	0.552255
O43598;H0Y8X4;O43598-2	2-deoxynucleoside 5-phosphate N-hydrolase 1	DNPH1	sp|O43598|DNPH1_HUMAN 2-deoxynucleoside 5-phosphate N-hydrolase 1 OS=Homo sapiens OX=9606 GN=DNPH1 PE=1 SV=1;tr|H0Y8X4|H0Y8X4_HUMAN 2-deoxynucleoside 5-phosphate N-hydrolase 1 (Fragment) OS=Homo sapiens OX=9606 GN=DNPH1 PE=1 SV=1;sp|O43598-2|DNPH1_HUMA	18.9425	17.9745	18.5651	17.9676	-0.967971	-0.377381	-0.974877	1	0.0450253	0.0219667	0.0876285	1	0.422664	0.142509	0.452172
A0A0A0MQZ6;O95478	Ribosome biogenesis protein NSA2 homolog	NSA2	tr|A0A0A0MQZ6|A0A0A0MQZ6_HUMAN Ribosome biogenesis protein NSA2 homolog OS=Homo sapiens OX=9606 GN=NSA2 PE=1 SV=1;sp|O95478|NSA2_HUMAN Ribosome biogenesis protein NSA2 homolog OS=Homo sapiens OX=9606 GN=NSA2 PE=1 SV=1	14.0028	12.4356	12.9101	13.0295	-1.56722	-1.09276	-0.973376	1	0.0531318	0.45466	0.159017	1	0.43021	0.676963	0.557465
P50443;C9JAN6	Sulfate transporter	SLC26A2	sp|P50443|S26A2_HUMAN Sulfate transporter OS=Homo sapiens OX=9606 GN=SLC26A2 PE=1 SV=2	14.9088	13.9082	14.2431	13.9354	-1.00061	-0.665715	-0.973373	1	0.632908	0.478932	0.461634	1	0.80649	0.696043	0.813675
P48506;E1CEI4;B4E2I4;A0A0C4DGB2;D6RGF8	Glutamate--cysteine ligase catalytic subunit	GCLC	sp|P48506|GSH1_HUMAN Glutamate--cysteine ligase catalytic subunit OS=Homo sapiens OX=9606 GN=GCLC PE=1 SV=2;tr|E1CEI4|E1CEI4_HUMAN Glutamate--cysteine ligase OS=Homo sapiens OX=9606 GN=GCLC PE=1 SV=1;tr|B4E2I4|B4E2I4_HUMAN Glutamate--cysteine ligase OS=Hom	19.2399	18.3764	18.4249	18.2668	-0.863435	-0.814954	-0.97306	1	0.0607164	0.105447	0.137401	1	0.43455	0.316159	0.529926
J3KP15;Q01130;J3QL05;Q01130-2;Q9BRL6-2;Q9BRL6	Serine/arginine-rich splicing factor 2	SRSF2	tr|J3KP15|J3KP15_HUMAN Serine/arginine-rich splicing factor 2 (Fragment) OS=Homo sapiens OX=9606 GN=SRSF2 PE=1 SV=8;sp|Q01130|SRSF2_HUMAN Serine/arginine-rich splicing factor 2 OS=Homo sapiens OX=9606 GN=SRSF2 PE=1 SV=4;tr|J3QL05|J3QL05_HUMAN Serine/argini	20.3083	18.9594	20.3311	19.3354	-1.3489	0.022819	-0.972922	1	0.33311	0.943047	0.291473	1	0.61779	0.973652	0.697863
R4GND3;Q8WV24	Pleckstrin homology-like domain family A member 1	PHLDA1	tr|R4GND3|R4GND3_HUMAN Pleckstrin homology-like domain family A member 1 OS=Homo sapiens OX=9606 GN=PHLDA1 PE=1 SV=1;sp|Q8WV24|PHLA1_HUMAN Pleckstrin homology-like domain family A member 1 OS=Homo sapiens OX=9606 GN=PHLDA1 PE=1 SV=4	14.9836	14.6838	14.8004	14.011	-0.2998	-0.183223	-0.972652	1	0.379026	0.484008	0.141881	1	0.648235	0.700013	0.535281
Q5VWC4	6S proteasome non-ATPase regulatory subunit 4	PSMD4	tr|Q5VWC4|Q5VWC4_HUMAN 26S proteasome non-ATPase regulatory subunit 4 OS=Homo sapiens OX=9606 GN=PSMD4 PE=1 SV=1	15.2058	13.971	14.7288	14.2338	-1.23483	-0.477007	-0.972018	1	0.0680621	0.174259	0.237134	1	0.445742	0.405501	0.649953
P35232;C9JW96;E9PCW0;E7ESE2;C9JZ20;P35232-2	Prohibitin	PHB	sp|P35232|PHB_HUMAN Prohibitin OS=Homo sapiens OX=9606 GN=PHB PE=1 SV=1;tr|C9JW96|C9JW96_HUMAN Prohibitin (Fragment) OS=Homo sapiens OX=9606 GN=PHB PE=1 SV=2;tr|E9PCW0|E9PCW0_HUMAN Prohibitin (Fragment) OS=Homo sapiens OX=9606 GN=PHB PE=1 SV=2;tr|E7ESE2|E7	20.5217	19.8743	21.2194	19.55	-0.647388	0.69768	-0.971758	1	0.700102	0.195888	0.769097	1	0.848439	0.429506	0.930001
Q9BPU9	B9 domain-containing protein 2	B9D2	sp|Q9BPU9|B9D2_HUMAN B9 domain-containing protein 2 OS=Homo sapiens OX=9606 GN=B9D2 PE=1 SV=2	13.9746	14.3332	13.1007	13.0038	0.358562	-0.873856	-0.970756	1	Not found or tested	0.0207552	0.0262174	1		0.140277	0.302803
Q92922;F8WE13	SWI/SNF complex subunit SMARCC1	SMARCC1	sp|Q92922|SMRC1_HUMAN SWI/SNF complex subunit SMARCC1 OS=Homo sapiens OX=9606 GN=SMARCC1 PE=1 SV=3	17.3161	17.2461	14.1768	16.3456	-0.0700136	-3.13931	-0.970457	1	0.330651	9.3395e-06	0.0837687	1	0.617282	0.0116313	0.445319
Q15003;E9PHA2;C9J470;Q15003-2;C9JZP1;H7C415	Condensin complex subunit 2	NCAPH	sp|Q15003|CND2_HUMAN Condensin complex subunit 2 OS=Homo sapiens OX=9606 GN=NCAPH PE=1 SV=3;tr|E9PHA2|E9PHA2_HUMAN Condensin complex subunit 2 OS=Homo sapiens OX=9606 GN=NCAPH PE=1 SV=1;tr|C9J470|C9J470_HUMAN Condensin complex subunit 2 (Fragment) OS=Homo	18.1771	17.7786	16.4614	17.2082	-0.398534	-1.71579	-0.968941	1	0.0511608	0.00047816	0.0117973	1	0.426754	0.0302165	0.227353
Q9NX40;D6RBN5;Q9NX40-4;D6RDK6;Q9NX40-3;Q9NX40-2;D6RIT9;D6RG39;D6RIV2;D6R9T5;D6RC55;D6RDK1;D6RA54;D6RI08;D6RDI5;D6R918;D6RBC5;D6RF07	OCIA domain-containing protein 1	OCIAD1	sp|Q9NX40|OCAD1_HUMAN OCIA domain-containing protein 1 OS=Homo sapiens OX=9606 GN=OCIAD1 PE=1 SV=1;tr|D6RBN5|D6RBN5_HUMAN OCIA domain-containing protein 1 OS=Homo sapiens OX=9606 GN=OCIAD1 PE=1 SV=1;sp|Q9NX40-4|OCAD1_HUMAN Isoform 4 of OCIA domain-containi	17.084	17.5207	17.4642	16.1153	0.436681	0.380196	-0.968711	1	0.284204	0.293278	0.664982	1	0.587754	0.533842	0.894252
F8WDT8;G3V0G3;Q9NY93-2;Q9NY93;F8WEI3;H7C3E9	Probable ATP-dependent RNA helicase DDX56	DDX56	tr|F8WDT8|F8WDT8_HUMAN ATP-dependent RNA helicase DDX54 OS=Homo sapiens OX=9606 GN=DDX56 PE=1 SV=1;tr|G3V0G3|G3V0G3_HUMAN RNA helicase OS=Homo sapiens OX=9606 GN=DDX56 PE=1 SV=1;sp|Q9NY93-2|DDX56_HUMAN Isoform 2 of Probable ATP-dependent RNA helicase DDX56	16.0976	16.1736	15.1929	15.1291	0.0759188	-0.904694	-0.968519	1	0.991184	0.146914	0.12637	1	0.996322	0.374786	0.515825
P27708;F8VPD4;H7BZB3;H7C2E4;H7C3Z5	CAD protein;Glutamine-dependent carbamoyl-phosphate synthase;Aspartate carbamoyltransferase;Dihydroorotase	CAD	sp|P27708|PYR1_HUMAN CAD protein OS=Homo sapiens OX=9606 GN=CAD PE=1 SV=3;tr|F8VPD4|F8VPD4_HUMAN Aspartate carbamoyltransferase OS=Homo sapiens OX=9606 GN=CAD PE=1 SV=1	20.0457	19.584	19.0664	19.0776	-0.461701	-0.979249	-0.968045	1	0.000384061	0.00188704	0.00347549	1	0.190302	0.0525541	0.160694
Q7Z6M4;C9JX74;B5MBW3;E7EW93;B4DKD5;H7C316;B4DFP7	Transcription termination factor 4, mitochondrial;mTERF domain-containing protein 2 processed	MTERF4	sp|Q7Z6M4|MTEF4_HUMAN Transcription termination factor 4, mitochondrial OS=Homo sapiens OX=9606 GN=MTERF4 PE=1 SV=3;tr|C9JX74|C9JX74_HUMAN Transcription termination factor 4, mitochondrial (Fragment) OS=Homo sapiens OX=9606 GN=MTERF4 PE=1 SV=1;tr|B5MBW3|B5	14.7963	14.6231	13.8716	13.8283	-0.173155	-0.924718	-0.967958	1	0.800048	0.503738	0.499861	1	0.903507	0.713019	0.830091
Q99836;Q99836-6;Q99836-5;A0A494C0J8;Q99836-2;Q99836-3;A0A0A0MSI9;A0A3F2YP85;Q99836-4;A0A3B3ITY3	Myeloid differentiation primary response protein MyD88	MYD88	sp|Q99836|MYD88_HUMAN Myeloid differentiation primary response protein MyD88 OS=Homo sapiens OX=9606 GN=MYD88 PE=1 SV=1;sp|Q99836-6|MYD88_HUMAN Isoform 6 of Myeloid differentiation primary response protein MyD88 OS=Homo sapiens OX=9606 GN=MYD88;sp|Q99836-5	17.5811	17.3821	17.4071	16.6142	-0.198965	-0.174014	-0.966833	1	0.851106	0.63706	0.0562102	1	0.927582	0.802811	0.391704
A0A0C4DGJ7;Q8WUH1;H0YIM9;H0YID9;H0YHA3;Q8WUH1-2	Protein Churchill	CHURC1	tr|A0A0C4DGJ7|A0A0C4DGJ7_HUMAN Protein Churchill OS=Homo sapiens OX=9606 GN=CHURC1 PE=3 SV=1;sp|Q8WUH1|CHUR_HUMAN Protein Churchill OS=Homo sapiens OX=9606 GN=CHURC1 PE=1 SV=2;tr|H0YIM9|H0YIM9_HUMAN Protein Churchill (Fragment) OS=Homo sapiens OX=9606 GN=C	15.8488	12.8363	14.9872	14.883	-3.01259	-0.861615	-0.965819	1	0.12663	0.0297634	Not found or tested	1	0.486578	0.164668
O75306;A0A7I2V4X8;A0A7I2YQG7;O75306-2;A0A7I2V596;A0A7I2V4G5;A0A7I2YQD8;A0A7I2V630;A0A7I2V410;A0A7I2V4W5;A0A7I2V2B9;A0A7I2V3J6;A0A7I2V5E2;A0A7I2V5G4;A0A7I2V5D5;A0A7I2V517	NADH dehydrogenase [ubiquinone] iron-sulfur protein 2, mitochondrial	NDUFS2	sp|O75306|NDUS2_HUMAN NADH dehydrogenase [ubiquinone] iron-sulfur protein 2, mitochondrial OS=Homo sapiens OX=9606 GN=NDUFS2 PE=1 SV=2;tr|A0A7I2V4X8|A0A7I2V4X8_HUMAN Complex I-49kD OS=Homo sapiens OX=9606 GN=NDUFS2 PE=1 SV=1;tr|A0A7I2YQG7|A0A7I2YQG7_HUMAN	17.6149	17.9122	18.6346	16.65	0.297326	1.0197	-0.964855	1	0.724767	0.191695	0.701732	1	0.864698	0.42407	0.909024
U3KQS8;F8WC47;U3KPY1;U3KQB0;B0QYL8;B0QYL9;P61218	DNA-directed RNA polymerases I, II, and III subunit RPABC2	POLR2F	tr|U3KQS8|U3KQS8_HUMAN DNA-directed RNA polymerase II subunit F OS=Homo sapiens OX=9606 GN=POLR2F PE=1 SV=1;tr|F8WC47|F8WC47_HUMAN DNA-directed RNA polymerase II subunit F OS=Homo sapiens OX=9606 GN=POLR2F PE=1 SV=1;tr|U3KPY1|U3KPY1_HUMAN DNA-directed RNA	15.3697	14.6871	16.1632	14.4052	-0.682607	0.793512	-0.964458	1	0.684297	0.137169	0.810229	1	0.839028	0.361966	0.944039
A6NG10;K7EMC9;Q969T9-2;Q969T9;K7EIJ0;K7ENL2;K7EIN1;K7ESN4;K7EIK1	WW domain-binding protein 2	WBP2	tr|A6NG10|A6NG10_HUMAN WW domain-binding protein 2 OS=Homo sapiens OX=9606 GN=WBP2 PE=1 SV=2;tr|K7EMC9|K7EMC9_HUMAN WW domain-binding protein 2 OS=Homo sapiens OX=9606 GN=WBP2 PE=1 SV=1;sp|Q969T9-2|WBP2_HUMAN Isoform 2 of WW domain-binding protein 2 OS=Hom	19.0195	18.59	18.2239	18.0557	-0.429489	-0.795658	-0.963795	1	0.239157	0.0361661	0.00722914	1	0.554062	0.183439	0.202284
Q96DV4;Q96DV4-2	39S ribosomal protein L38, mitochondrial	MRPL38	sp|Q96DV4|RM38_HUMAN 39S ribosomal protein L38, mitochondrial OS=Homo sapiens OX=9606 GN=MRPL38 PE=1 SV=2	16.6957	17.7275	17.0517	15.732	1.03172	0.35591	-0.96371	1	0.050178	0.88762	0.0985596	1	0.425449	0.948174	0.470335
Q12872;Q12872-2	Splicing factor, suppressor of white-apricot homolog	SFSWAP	sp|Q12872|SFSWA_HUMAN Splicing factor, suppressor of white-apricot homolog OS=Homo sapiens OX=9606 GN=SFSWAP PE=1 SV=3;sp|Q12872-2|SFSWA_HUMAN Isoform 2 of Splicing factor, suppressor of white-apricot homolog OS=Homo sapiens OX=9606 GN=SFSWAP	14.2664	14.1434	13.2775	13.3047	-0.123014	-0.988944	-0.961664	1	0.797167	0.0761792	0.29046	1	0.902333	0.26871	0.696833
I3L2L5;I3L4Q0;C9JLW8;I3L317;I3L3A7	Protein FAM195B	MCRIP1	tr|I3L2L5|I3L2L5_HUMAN Mapk-regulated corepressor-interacting protein 1 OS=Homo sapiens OX=9606 GN=MCRIP1 PE=1 SV=1;tr|I3L4Q0|I3L4Q0_HUMAN HCG1818442, isoform CRA_a OS=Homo sapiens OX=9606 GN=MCRIP1 PE=1 SV=1;sp|C9JLW8|MCRI1_HUMAN Mapk-regulated corepresso	17.5551	17.0955	16.3774	16.5936	-0.459619	-1.17774	-0.961503	1	0.742416	0.0172112	0.0368862	1	0.873962	0.129892	0.340948
Q13445;K7EIN4;K7EQ63	Transmembrane emp24 domain-containing protein 1	TMED1	sp|Q13445|TMED1_HUMAN Transmembrane emp24 domain-containing protein 1 OS=Homo sapiens OX=9606 GN=TMED1 PE=1 SV=1;tr|K7EIN4|K7EIN4_HUMAN Transmembrane emp24 domain-containing protein 1 OS=Homo sapiens OX=9606 GN=TMED1 PE=1 SV=1;tr|K7EQ63|K7EQ63_HUMAN Transm	16.1248	16.6315	15.5533	15.1648	0.506718	-0.571529	-0.96	1	0.228119	0.172194	0.0625856	1	0.552315	0.40308	0.410609
Q8NC54	Keratinocyte-associated transmembrane protein 2	KCT2	sp|Q8NC54|KCT2_HUMAN Keratinocyte-associated transmembrane protein 2 OS=Homo sapiens OX=9606 GN=KCT2 PE=1 SV=2	16.9015	16.1777	15.7366	15.945	-0.723775	-1.1649	-0.956551	1	0.15325	0.0678786	Not found or tested	1	0.506876	0.254435
O75175;B7Z6J7;H7C148;H7C3F5;A0A2H2FJL5;A0A2R8Y7Z8;A0A0G2JNJ7;H0Y5X7;A0A2R8Y691;A0A2R8Y4W0;A0A2R8Y6N5;A0A0G2JPP0;H7C5J4;A0A087X0F9	CCR4-NOT transcription complex subunit 3	CNOT3	sp|O75175|CNOT3_HUMAN CCR4-NOT transcription complex subunit 3 OS=Homo sapiens OX=9606 GN=CNOT3 PE=1 SV=1;tr|B7Z6J7|B7Z6J7_HUMAN CCR4-NOT transcription complex subunit 3 OS=Homo sapiens OX=9606 GN=CNOT3 PE=1 SV=1;tr|H7C148|H7C148_HUMAN CCR4-NOT transcripti	17.3836	16.6575	16.4001	16.4283	-0.726094	-0.98344	-0.95529	1	0.388868	0.105344	0.0958567	1	0.654768	0.316159	0.464102
Q9Y584	Mitochondrial import inner membrane translocase subunit Tim22	TIMM22	sp|Q9Y584|TIM22_HUMAN Mitochondrial import inner membrane translocase subunit Tim22 OS=Homo sapiens OX=9606 GN=TIMM22 PE=1 SV=2	15.1062	15.0854	16.0354	14.1511	-0.0207639	0.929227	-0.955099	1	0.839425	0.558353	0.122002	1	0.920649	0.75353	0.510702
P33992;B1AHB1;B1AHB2;B1AHA9;F8WFD7	DNA replication licensing factor MCM5;DNA helicase	MCM5	sp|P33992|MCM5_HUMAN DNA replication licensing factor MCM5 OS=Homo sapiens OX=9606 GN=MCM5 PE=1 SV=5;tr|B1AHB1|B1AHB1_HUMAN DNA helicase OS=Homo sapiens OX=9606 GN=MCM5 PE=1 SV=1	19.0083	18.7001	17.969	18.0555	-0.308177	-1.03922	-0.952738	1	0.118101	0.00145597	0.0165586	1	0.477683	0.0452504	0.254838
Q96I51;Q96I51-3;Q96I51-2	RCC1-like G exchanging factor-like protein	RCC1L	sp|Q96I51|RCC1L_HUMAN RCC1-like G exchanging factor-like protein OS=Homo sapiens OX=9606 GN=RCC1L PE=1 SV=2;sp|Q96I51-3|RCC1L_HUMAN Isoform 3 of RCC1-like G exchanging factor-like protein OS=Homo sapiens OX=9606 GN=RCC1L;sp|Q96I51-2|RCC1L_HUMAN Isoform 2 o	16.386	16.0581	15.6566	15.4341	-0.327993	-0.729399	-0.951941	1	0.63469	0.132768	0.0766978	1	0.807763	0.356003	0.428093
Q9BV40;B8ZZT4;C9JXZ5	Vesicle-associated membrane protein 8	VAMP8	sp|Q9BV40|VAMP8_HUMAN Vesicle-associated membrane protein 8 OS=Homo sapiens OX=9606 GN=VAMP8 PE=1 SV=1;tr|B8ZZT4|B8ZZT4_HUMAN Vesicle-associated membrane protein 8 OS=Homo sapiens OX=9606 GN=VAMP8 PE=1 SV=1;tr|C9JXZ5|C9JXZ5_HUMAN Vesicle-associated membran	15.6213	17.3315	15.3229	14.6698	1.71022	-0.298424	-0.951453	1	0.0251479	0.966256	0.538154	1	0.382226	0.982614	0.848723
P35250;P35250-2;A0A087WVY3;H7C5P4	Replication factor C subunit 2	RFC2	sp|P35250|RFC2_HUMAN Replication factor C subunit 2 OS=Homo sapiens OX=9606 GN=RFC2 PE=1 SV=3;sp|P35250-2|RFC2_HUMAN Isoform 2 of Replication factor C subunit 2 OS=Homo sapiens OX=9606 GN=RFC2	16.598	14.3879	14.8388	15.6484	-2.21	-1.75919	-0.949537	1	0.0554826	0.0215018	0.104906	1	0.43021	0.142509	0.481581
A0A087X295;Q9NNW5;E9PDU5;E9PBK6;Q6PKC6;C9K020;V9GZ65;C9JFP6;V9GYU1	WD repeat-containing protein 6	WDR6	tr|A0A087X295|A0A087X295_HUMAN WD repeat-containing protein 6 OS=Homo sapiens OX=9606 GN=WDR6 PE=1 SV=1;sp|Q9NNW5|WDR6_HUMAN WD repeat-containing protein 6 OS=Homo sapiens OX=9606 GN=WDR6 PE=1 SV=1;tr|E9PDU5|E9PDU5_HUMAN WD repeat-containing protein 6 OS=H	20.0482	20.1986	19.0568	19.0991	0.150365	-0.991403	-0.949145	1	0.471169	0.138788	0.440724	1	0.702366	0.36402	0.806509
Q8ND04;Q8ND04-2;Q8ND04-3;J3KTD7;J3QKP6;J3QRE1	Protein SMG8	SMG8	sp|Q8ND04|SMG8_HUMAN Protein SMG8 OS=Homo sapiens OX=9606 GN=SMG8 PE=1 SV=1;sp|Q8ND04-2|SMG8_HUMAN Isoform 2 of Protein SMG8 OS=Homo sapiens OX=9606 GN=SMG8;sp|Q8ND04-3|SMG8_HUMAN Isoform 3 of Protein SMG8 OS=Homo sapiens OX=9606 GN=SMG8	16.5188	16.5101	15.4971	15.5731	-0.00867643	-1.0217	-0.945632	1	0.552736	0.0255549	0.0129876	1	0.755982	0.15234	0.235894
Q9Y262;Q9Y262-2	Eukaryotic translation initiation factor 3 subunit L	EIF3L	sp|Q9Y262|EIF3L_HUMAN Eukaryotic translation initiation factor 3 subunit L OS=Homo sapiens OX=9606 GN=EIF3L PE=1 SV=1;sp|Q9Y262-2|EIF3L_HUMAN Isoform 2 of Eukaryotic translation initiation factor 3 subunit L OS=Homo sapiens OX=9606 GN=EIF3L	16.2971	13.9201	15.3554	15.3516	-2.37702	-0.941677	-0.945528	1	Not found or tested	0.414937	Not found or tested	1		0.647861
D6R954;X6REK4;Q8TBZ6	tRNA methyltransferase 10 homolog A	TRMT10A	tr|D6R954|D6R954_HUMAN RNA (guanine-9-)-methyltransferase domain-containing protein 2 (Fragment) OS=Homo sapiens OX=9606 GN=TRMT10A PE=1 SV=8;tr|X6REK4|X6REK4_HUMAN RNA (guanine-9-)-methyltransferase domain-containing protein 2 (Fragment) OS=Homo sapiens O	15.5436	15.9718	13.7472	14.5983	0.428146	-1.7964	-0.945324	1	0.827643	0.0314025	0.146838	1	0.914391	0.169518	0.540954
Q8N3U4;Q8N3U4-2;B1AMT4;B1AMT1;B1AMT2;B1AMT3;B1AMT0;C9J3T3;D6W5U7;Q9UJ98-2;Q9UJ98-3;Q8WVM7-2;Q9UJ98;Q8WVM7	Cohesin subunit SA-2	STAG2	sp|Q8N3U4|STAG2_HUMAN Cohesin subunit SA-2 OS=Homo sapiens OX=9606 GN=STAG2 PE=1 SV=3;sp|Q8N3U4-2|STAG2_HUMAN Isoform 2 of Cohesin subunit SA-2 OS=Homo sapiens OX=9606 GN=STAG2	16.5764	15.1068	14.9351	15.6317	-1.46954	-1.64128	-0.944606	1	0.0414641	5.602e-05	0.00113707	1	0.41875	0.0168786	0.111108
E5RFM2;E5RK82;E5RJF8;O15182	Centrin-3	CETN3	tr|E5RFM2|E5RFM2_HUMAN Centrin-3 OS=Homo sapiens OX=9606 GN=CETN3 PE=1 SV=1;tr|E5RK82|E5RK82_HUMAN Centrin-3 OS=Homo sapiens OX=9606 GN=CETN3 PE=1 SV=1;tr|E5RJF8|E5RJF8_HUMAN Centrin-3 OS=Homo sapiens OX=9606 GN=CETN3 PE=1 SV=1;sp|O15182|CETN3_HUMAN Centri	15.69	14.9992		14.7454	-0.690717	Not enough replicates	-0.944523	1	0.133673	Not found or tested	0.0993458	1	0.49024		0.470574
Q8WY22;A0A5F9ZHY7;REV__Q96PE2	BRI3-binding protein	BRI3BP	sp|Q8WY22|BRI3B_HUMAN BRI3-binding protein OS=Homo sapiens OX=9606 GN=BRI3BP PE=1 SV=1;tr|A0A5F9ZHY7|A0A5F9ZHY7_HUMAN BRI3-binding protein OS=Homo sapiens OX=9606 GN=BRI3BP PE=1 SV=1	16.2949	16.4299	17.7479	15.3538	0.135012	1.45306	-0.941026	1	0.952045	0.168894	0.519403	1	0.975174	0.400233	0.840912
Q96EF6;M0QYV7;M0QYI3	F-box only protein 17	FBXO17	sp|Q96EF6|FBX17_HUMAN F-box only protein 17 OS=Homo sapiens OX=9606 GN=FBXO17 PE=1 SV=1;tr|M0QYV7|M0QYV7_HUMAN F-box only protein 17 OS=Homo sapiens OX=9606 GN=FBXO17 PE=1 SV=1	14.4379	11.5559	12.8613	13.4977	-2.88202	-1.57663	-0.940281	1	0.147775	0.461923	0.952801	1	0.502595	0.6828	0.985977
Q14566	DNA replication licensing factor MCM6	MCM6	sp|Q14566|MCM6_HUMAN DNA replication licensing factor MCM6 OS=Homo sapiens OX=9606 GN=MCM6 PE=1 SV=1	19.6477	19.3134	18.6937	18.7085	-0.334294	-0.953916	-0.939191	1	0.021679	0.00340153	0.00901542	1	0.380736	0.0648866	0.217062
O43379-4;O43379;A0A7P0TBE7;A0A7P0TAK3;A0A7P0T9D9;A0A7P0Z436;A0A7P0T9T4;A0A7P0T9F6;A0A7P0TAH3;O43379-2;A0A7P0T8U8;A0A7P0T972;A0A7P0T8R7;A0A2R8YD43;H7C3R4;A0A7P0T9G3;O43379-3;A0A7P0TA99;A0A7P0T8C3;A0A7P0T975;A0A7P0TA81;A0A7P0T9T7;A0A7P0TB98;A0A7P0T846;A0A7P0T8V3	WD repeat-containing protein 62	WDR62	sp|O43379-4|WDR62_HUMAN Isoform 4 of WD repeat-containing protein 62 OS=Homo sapiens OX=9606 GN=WDR62;sp|O43379|WDR62_HUMAN WD repeat-containing protein 62 OS=Homo sapiens OX=9606 GN=WDR62 PE=1 SV=4;tr|A0A7P0TBE7|A0A7P0TBE7_HUMAN WD repeat-containing prote	15.8512	17.556	14.6583	14.9123	1.70478	-1.19289	-0.938886	1	0.25245	0.198354	0.596349	1	0.565261	0.432035	0.869151
Q96N66;Q96N66-2;Q96N66-3;A9C4B8;F8WD95;C9J4E9;A0A0G2JNX6;M0R1Z5	Lysophospholipid acyltransferase 7	MBOAT7	sp|Q96N66|MBOA7_HUMAN Lysophospholipid acyltransferase 7 OS=Homo sapiens OX=9606 GN=MBOAT7 PE=1 SV=2;sp|Q96N66-2|MBOA7_HUMAN Isoform 2 of Lysophospholipid acyltransferase 7 OS=Homo sapiens OX=9606 GN=MBOAT7;sp|Q96N66-3|MBOA7_HUMAN Isoform 3 of Lysophosphol	17.9703	18.4949	17.4218	17.0316	0.524522	-0.548573	-0.938791	1	0.117836	0.830862	0.481394	1	0.477683	0.913559	0.819411
P61960;H0Y614;P61960-2	Ubiquitin-fold modifier 1	UFM1	sp|P61960|UFM1_HUMAN Ubiquitin-fold modifier 1 OS=Homo sapiens OX=9606 GN=UFM1 PE=1 SV=1;tr|H0Y614|H0Y614_HUMAN Ubiquitin-fold modifier 1 (Fragment) OS=Homo sapiens OX=9606 GN=UFM1 PE=1 SV=1	18.4555	17.3092	18.8978	17.5168	-1.14628	0.44235	-0.93871	1	0.351386	0.344982	0.51486	1	0.631822	0.586489	0.8376
Q7Z7E8;Q7Z7E8-2	Ubiquitin-conjugating enzyme E2 Q1	UBE2Q1	sp|Q7Z7E8|UB2Q1_HUMAN Ubiquitin-conjugating enzyme E2 Q1 OS=Homo sapiens OX=9606 GN=UBE2Q1 PE=1 SV=1;sp|Q7Z7E8-2|UB2Q1_HUMAN Isoform 2 of Ubiquitin-conjugating enzyme E2 Q1 OS=Homo sapiens OX=9606 GN=UBE2Q1	16.339	16.5982	15.5892	15.401	0.259186	-0.749756	-0.937951	1	0.806212	0.0577074	0.173118	1	0.905871	0.231396	0.577953
O95104-2;O95104-3;O95104	Splicing factor, arginine/serine-rich 15	SCAF4	sp|O95104-2|SCAF4_HUMAN Isoform 2 of SR-related and CTD-associated factor 4 OS=Homo sapiens OX=9606 GN=SCAF4;sp|O95104-3|SCAF4_HUMAN Isoform 3 of SR-related and CTD-associated factor 4 OS=Homo sapiens OX=9606 GN=SCAF4;sp|O95104|SCAF4_HUMAN SR-related and C	16.6027	16.1597	16.3893	15.665	-0.44299	-0.213339	-0.937709	1	0.0329562	0.684114	0.202034	1	0.406862	0.832983	0.616009
Q9NZ52-2;Q9NZ52;B7Z1E9;J3KSS7;Q9NZ52-4;J3QRS8;J3KSG3;J3QRP3;Q9NZ52-3	ADP-ribosylation factor-binding protein GGA3	GGA3	sp|Q9NZ52-2|GGA3_HUMAN Isoform Short of ADP-ribosylation factor-binding protein GGA3 OS=Homo sapiens OX=9606 GN=GGA3;sp|Q9NZ52|GGA3_HUMAN ADP-ribosylation factor-binding protein GGA3 OS=Homo sapiens OX=9606 GN=GGA3 PE=1 SV=1;tr|B7Z1E9|B7Z1E9_HUMAN ADP-ribo	14.8652	14.3604	14.1158	13.928	-0.504766	-0.749426	-0.937192	1	0.1824	0.182203	0.226504	1	0.526573	0.414848	0.63932
A0A3B3ITW8;Q9UI43	rRNA methyltransferase 2, mitochondrial	FTSJ2	tr|A0A3B3ITW8|A0A3B3ITW8_HUMAN rRNA methyltransferase 2, mitochondrial OS=Homo sapiens OX=9606 GN=MRM2 PE=1 SV=1;sp|Q9UI43|MRM2_HUMAN rRNA methyltransferase 2, mitochondrial OS=Homo sapiens OX=9606 GN=MRM2 PE=1 SV=1	14.7537	15.5814	12.7188	13.818	0.827638	-2.03498	-0.935785	1	Not found or tested	Not found or tested	Not found or tested	1
Q96HW7-2;Q96HW7;E9PIM3;F8WAA7;Q96HW7-3	Integrator complex subunit 4	INTS4	sp|Q96HW7-2|INT4_HUMAN Isoform 2 of Integrator complex subunit 4 OS=Homo sapiens OX=9606 GN=INTS4;sp|Q96HW7|INT4_HUMAN Integrator complex subunit 4 OS=Homo sapiens OX=9606 GN=INTS4 PE=1 SV=2	14.2899	13.3732	13.3161	13.3546	-0.916785	-0.973848	-0.935391	1	0.282124	0.115503	0.269956	1	0.586582	0.33147	0.679481
Q96K76-2;Q96K76-4;Q96K76;Q96K76-3	Ubiquitin carboxyl-terminal hydrolase 47	USP47	sp|Q96K76-2|UBP47_HUMAN Isoform 2 of Ubiquitin carboxyl-terminal hydrolase 47 OS=Homo sapiens OX=9606 GN=USP47;sp|Q96K76-4|UBP47_HUMAN Isoform 4 of Ubiquitin carboxyl-terminal hydrolase 47 OS=Homo sapiens OX=9606 GN=USP47;sp|Q96K76|UBP47_HUMAN Ubiquitin ca	16.7349	16.2094	15.8024	15.8001	-0.52546	-0.932505	-0.934829	1	0.539785	0.144701	0.13962	1	0.748741	0.372201	0.531978
Q68CZ6;A0A5F9ZHQ7;Q68CZ6-2;D6R993	HAUS augmin-like complex subunit 3	HAUS3	sp|Q68CZ6|HAUS3_HUMAN HAUS augmin-like complex subunit 3 OS=Homo sapiens OX=9606 GN=HAUS3 PE=1 SV=1;tr|A0A5F9ZHQ7|A0A5F9ZHQ7_HUMAN HAUS augmin-like complex subunit 3 OS=Homo sapiens OX=9606 GN=HAUS3 PE=1 SV=1;sp|Q68CZ6-2|HAUS3_HUMAN Isoform 2 of HAUS augmi	15.2819	15.2591	13.8797	14.3472	-0.0228646	-1.40224	-0.934713	1	0.602056	0.00852867	0.0550832	1	0.788077	0.0993444	0.389525
O00443;A0A0C4DGF9;O00443-2	Phosphatidylinositol 4-phosphate 3-kinase C2 domain-containing subunit alpha	PIK3C2A	sp|O00443|P3C2A_HUMAN Phosphatidylinositol 4-phosphate 3-kinase C2 domain-containing subunit alpha OS=Homo sapiens OX=9606 GN=PIK3C2A PE=1 SV=2	16.1386	15.656	15.9034	15.2044	-0.482591	-0.235233	-0.934179	1	0.113505	0.446864	0.406067	1	0.477683	0.671723	0.789682
O95168;O95168-2;C9JXQ9;F2Z3P9	NADH dehydrogenase [ubiquinone] 1 beta subcomplex subunit 4	NDUFB4	sp|O95168|NDUB4_HUMAN NADH dehydrogenase [ubiquinone] 1 beta subcomplex subunit 4 OS=Homo sapiens OX=9606 GN=NDUFB4 PE=1 SV=3;sp|O95168-2|NDUB4_HUMAN Isoform 2 of NADH dehydrogenase [ubiquinone] 1 beta subcomplex subunit 4 OS=Homo sapiens OX=9606 GN=NDUFB4	16.3877	16.0603	18.1241	15.4539	-0.327359	1.73639	-0.933815	1	0.529812	0.108357	0.559709	1	0.742936	0.31999	0.857829
P60983;G3V4P8;G3V3X4;M0QYG8;M0R1D2;M0R0C1;M0QYJ8;O60234	Glia maturation factor beta	GMFB	sp|P60983|GMFB_HUMAN Glia maturation factor beta OS=Homo sapiens OX=9606 GN=GMFB PE=1 SV=2;tr|G3V4P8|G3V4P8_HUMAN Glia maturation factor beta (Fragment) OS=Homo sapiens OX=9606 GN=GMFB PE=1 SV=1	17.6919	16.7716	17.6119	16.7599	-0.920342	-0.0800594	-0.931994	1	0.0871098	0.281419	0.29321	1	0.457933	0.52409	0.700155
Q9Y512	Sorting and assembly machinery component 50 homolog	SAMM50	sp|Q9Y512|SAM50_HUMAN Sorting and assembly machinery component 50 homolog OS=Homo sapiens OX=9606 GN=SAMM50 PE=1 SV=3	16.929	16.891	17.8367	15.9973	-0.0380742	0.907677	-0.931759	1	0.446216	0.119166	0.862193	1	0.691758	0.336466	0.960376
O15514;E9PHV4;E9PB93	DNA-directed RNA polymerase II subunit RPB4	POLR2D	sp|O15514|RPB4_HUMAN DNA-directed RNA polymerase II subunit RPB4 OS=Homo sapiens OX=9606 GN=POLR2D PE=1 SV=1;tr|E9PHV4|E9PHV4_HUMAN DNA-directed RNA polymerase II subunit RPB4 OS=Homo sapiens OX=9606 GN=POLR2D PE=1 SV=1;tr|E9PB93|E9PB93_HUMAN DNA-directed	16.4735	15.9612	15.9984	15.5421	-0.512337	-0.475145	-0.931421	1	0.230256	0.554604	0.330129	1	0.552315	0.751285	0.73046
P49336-2;P49336;Q5JQZ9;Q9BWU1-2;Q9BWU1;H0YDW9;F5H6D4;A0A0D9SFZ2;F6QTA4	Cyclin-dependent kinase 8;Cyclin-dependent kinase 19	CDK8	sp|P49336-2|CDK8_HUMAN Isoform 2 of Cyclin-dependent kinase 8 OS=Homo sapiens OX=9606 GN=CDK8;sp|P49336|CDK8_HUMAN Cyclin-dependent kinase 8 OS=Homo sapiens OX=9606 GN=CDK8 PE=1 SV=1;tr|Q5JQZ9|Q5JQZ9_HUMAN Cyclin-dependent kinase 19 (Fragment) OS=Homo sapi	15.3258	14.251	13.1266	14.3953	-1.07487	-2.19922	-0.930545	1	0.406622	0.053574	0.490381	1	0.668676	0.221181	0.823137
Q99471;H3BPF6;Q99471-3;A0A0D9SFR8;H3BMQ1;A0A7I2V5H9;Q99471-2;F8VQZ2	Prefoldin subunit 5	PFDN5	sp|Q99471|PFD5_HUMAN Prefoldin subunit 5 OS=Homo sapiens OX=9606 GN=PFDN5 PE=1 SV=2;tr|H3BPF6|H3BPF6_HUMAN Prefoldin subunit 5 OS=Homo sapiens OX=9606 GN=PFDN5 PE=1 SV=2;sp|Q99471-3|PFD5_HUMAN Isoform 3 of Prefoldin subunit 5 OS=Homo sapiens OX=9606 GN=PFD	19.0409	18.131	18.5831	18.1118	-0.909819	-0.457794	-0.929095	1	0.051382	0.148763	0.0486693	1	0.426754	0.377319	0.373859
I3L1T3;Q9GZP9	Derlin-2	DERL2	tr|I3L1T3|I3L1T3_HUMAN Derlin (Fragment) OS=Homo sapiens OX=9606 GN=DERL2 PE=1 SV=1;sp|Q9GZP9|DERL2_HUMAN Derlin-2 OS=Homo sapiens OX=9606 GN=DERL2 PE=1 SV=1	17.5623	13.1975	18.1621	16.6335	-4.36481	0.599769	-0.928812	1	0.249775	0.466119	0.540352	1	0.562947	0.685487	0.848723
Q8NEU8;Q8NEU8-3;F8VXB0;Q8NEU8-2;F8VWV2;H0YH86	DCC-interacting protein 13-beta	APPL2	sp|Q8NEU8|DP13B_HUMAN DCC-interacting protein 13-beta OS=Homo sapiens OX=9606 GN=APPL2 PE=1 SV=3;sp|Q8NEU8-3|DP13B_HUMAN Isoform 3 of DCC-interacting protein 13-beta OS=Homo sapiens OX=9606 GN=APPL2;tr|F8VXB0|F8VXB0_HUMAN DCC-interacting protein 13-beta OS	15.6461	16.7468	13.559	14.7176	1.10064	-2.08709	-0.928486	1	0.702356	0.406221	0.314056	1	0.850069	0.63966	0.717674
H7C3Q6;Q8WV92	MIT domain-containing protein 1	MITD1	tr|H7C3Q6|H7C3Q6_HUMAN MIT domain-containing protein 1 (Fragment) OS=Homo sapiens OX=9606 GN=MITD1 PE=1 SV=1;sp|Q8WV92|MITD1_HUMAN MIT domain-containing protein 1 OS=Homo sapiens OX=9606 GN=MITD1 PE=1 SV=1	16.5709	14.608	15.4356	15.6425	-1.96287	-1.13531	-0.92837	1	0.0216482	0.0678965	0.414134	1	0.380736	0.254435	0.792643
F8W7W8;Q30201-8;Q30201-5;Q30201;Q6B0J5;Q30201-7;Q30201-2;Q30201-3;Q30201-9;Q30201-6;Q30201-10;Q30201-4	Hereditary hemochromatosis protein	HFE	tr|F8W7W8|F8W7W8_HUMAN Hereditary hemochromatosis protein OS=Homo sapiens OX=9606 GN=HFE PE=1 SV=1;sp|Q30201-8|HFE_HUMAN Isoform 8 of Hereditary hemochromatosis protein OS=Homo sapiens OX=9606 GN=HFE;sp|Q30201-5|HFE_HUMAN Isoform 5 of Hereditary hemochroma	15.7289	15.8004	14.2588	14.8019	0.071551	-1.47011	-0.927034	1	0.781844	0.0344501	0.154165	1	0.895063	0.177973	0.551504
Q9UL15;Q9UL15-2	BAG family molecular chaperone regulator 5	BAG5	sp|Q9UL15|BAG5_HUMAN BAG family molecular chaperone regulator 5 OS=Homo sapiens OX=9606 GN=BAG5 PE=1 SV=1;sp|Q9UL15-2|BAG5_HUMAN Isoform 2 of BAG family molecular chaperone regulator 5 OS=Homo sapiens OX=9606 GN=BAG5	16.7738	16.3542	15.996	15.8468	-0.419551	-0.777751	-0.92702	1	0.111799	0.0361394	0.0386473	1	0.477129	0.183439	0.350754
Q9NU23	LYR motif-containing protein 2	LYRM2	sp|Q9NU23|LYRM2_HUMAN LYR motif-containing protein 2 OS=Homo sapiens OX=9606 GN=LYRM2 PE=1 SV=1	18.5991	18.4584	17.3575	17.6738	-0.140744	-1.24162	-0.925309	1	0.925456	0.0437196	0.126632	1	0.964192	0.20134	0.515825
B4E227;E9PIN3;Q9UBU9-2;Q9UBU9;E9PLA7	Nuclear RNA export factor 1	NXF1	tr|B4E227|B4E227_HUMAN Nuclear RNA export factor 1 OS=Homo sapiens OX=9606 GN=NXF1 PE=1 SV=1;tr|E9PIN3|E9PIN3_HUMAN Nuclear RNA export factor 1 (Fragment) OS=Homo sapiens OX=9606 GN=NXF1 PE=1 SV=1;sp|Q9UBU9-2|NXF1_HUMAN Isoform 2 of Nuclear RNA export fact	14.2854	14.1747	13.871	13.3606	-0.110711	-0.41438	-0.924829	1	0.939587	0.102251	Not found or tested	1	0.968817	0.311683
Q96TA2-3;Q96TA2-2;Q96TA2;Q96I63;R4GNA5;Q5T8D1;Q5T8D2	ATP-dependent zinc metalloprotease YME1L1	YME1L1	sp|Q96TA2-3|YMEL1_HUMAN Isoform 3 of ATP-dependent zinc metalloprotease YME1L1 OS=Homo sapiens OX=9606 GN=YME1L1;sp|Q96TA2-2|YMEL1_HUMAN Isoform 2 of ATP-dependent zinc metalloprotease YME1L1 OS=Homo sapiens OX=9606 GN=YME1L1;sp|Q96TA2|YMEL1_HUMAN ATP-depe	17.1714	17.2911	17.0811	16.249	0.119704	-0.0903428	-0.922392	1	0.952883	0.775703	0.428564	1	0.975871	0.884229	0.800689
P62328	Thymosin beta-4;Hematopoietic system regulatory peptide	TMSB4X	sp|P62328|TYB4_HUMAN Thymosin beta-4 OS=Homo sapiens OX=9606 GN=TMSB4X PE=1 SV=2	23.9865	24.8885	23.6044	23.0642	0.901958	-0.382057	-0.922309	1	0.354727	0.677607	0.935874	1	0.634612	0.828866	0.980777
P33991;A0A3B3IU45;A0A3B3IT92;A0A3B3IS57;A0A3B3ITP6;E5RG31;A0A3B3IRR8;E5RFR3;E5RG53;A0A3B3ISC1;A0A494C100;Q9UJA3-2;Q9UJA3-3;Q9UJA3;Q9UJA3-4	DNA replication licensing factor MCM4	MCM4	sp|P33991|MCM4_HUMAN DNA replication licensing factor MCM4 OS=Homo sapiens OX=9606 GN=MCM4 PE=1 SV=5;tr|A0A3B3IU45|A0A3B3IU45_HUMAN DNA helicase OS=Homo sapiens OX=9606 GN=MCM4 PE=1 SV=1;tr|A0A3B3IT92|A0A3B3IT92_HUMAN DNA helicase OS=Homo sapiens OX=9606 G	19.9475	19.7681	18.8285	19.0254	-0.179404	-1.11898	-0.922095	1	0.211758	0.00324801	0.0185622	1	0.543275	0.064524	0.268894
A6NHL2-2;A6NHL2	Tubulin alpha chain-like 3	TUBAL3	sp|A6NHL2-2|TBAL3_HUMAN Isoform 2 of Tubulin alpha chain-like 3 OS=Homo sapiens OX=9606 GN=TUBAL3;sp|A6NHL2|TBAL3_HUMAN Tubulin alpha chain-like 3 OS=Homo sapiens OX=9606 GN=TUBAL3 PE=1 SV=2	16.1286	14.1337	15.6558	15.208	-1.99485	-0.472804	-0.920539	1	0.0429867	0.284138	0.0846873	1	0.422664	0.526545	0.447114
E5RGY5;E5RHL4;H3BQB7;P0CG13	Chromosome transmission fidelity protein 8 homolog	CHTF8	tr|E5RGY5|E5RGY5_HUMAN Chromosome transmission fidelity protein 8 homolog OS=Homo sapiens OX=9606 GN=CHTF8 PE=1 SV=1;tr|E5RHL4|E5RHL4_HUMAN Chromosome transmission fidelity protein 8 homolog OS=Homo sapiens OX=9606 GN=CHTF8 PE=1 SV=1;tr|H3BQB7|H3BQB7_HUMAN	13.4326	13.2062	13.3317	12.5122	-0.226357	-0.100887	-0.920414	1	Not found or tested	0.74052	0.0245861	1		0.864222	0.29576
Q9Y484-3;Q9Y484;A0A0U1RR06;Q9Y484-2;H0Y329;C9J471;C9JYH8;G8JLI5;A0A0U1RQM7;A0A0U1RQG6;A0A0U1RQR1;C9JBX7;C9J7Q8;C9J5L0;C9JUS5;A0A0U1RQS7;C9JE01;C9J0A8;A0A0U1RR42;C9JVT3;H7C5B4;A0A0U1RQJ7	WD repeat domain phosphoinositide-interacting protein 4	WDR45	sp|Q9Y484-3|WIPI4_HUMAN Isoform 3 of WD repeat domain phosphoinositide-interacting protein 4 OS=Homo sapiens OX=9606 GN=WDR45;sp|Q9Y484|WIPI4_HUMAN WD repeat domain phosphoinositide-interacting protein 4 OS=Homo sapiens OX=9606 GN=WDR45 PE=1 SV=1;tr|A0A0U1	14.4967	14.9313	14.8986	13.5777	0.434625	0.401895	-0.919002	1	0.811008	0.733165	0.0654936	1	0.906618	0.86005	0.413085
O43156	TELO2-interacting protein 1 homolog	TTI1	sp|O43156|TTI1_HUMAN TELO2-interacting protein 1 homolog OS=Homo sapiens OX=9606 GN=TTI1 PE=1 SV=3	16.8022	16.0859	16.4117	15.8836	-0.716305	-0.390471	-0.918616	1	0.125054	0.178539	0.250455	1	0.485695	0.41109	0.661625
P51003;G3XAH6;P51003-2;A0A0C4DGK1;G3V3I9;H0YJ00;G3V457;Q9NRJ5;H0YJL4;H7C3W0;F8WAT4	Poly(A) polymerase alpha	PAPOLA	sp|P51003|PAPOA_HUMAN Poly(A) polymerase alpha OS=Homo sapiens OX=9606 GN=PAPOLA PE=1 SV=4;tr|G3XAH6|G3XAH6_HUMAN Poly(A) polymerase OS=Homo sapiens OX=9606 GN=PAPOLA PE=1 SV=1;sp|P51003-2|PAPOA_HUMAN Isoform 2 of Poly(A) polymerase alpha OS=Homo sapiens O	17.6096	16.5594	16.4415	16.6933	-1.05018	-1.16805	-0.916272	1	0.0488989	0.0186961	0.0164913	1	0.423897	0.135191	0.254838
P18084;H7C5U2;V9GZ57;H7C4W1;V9GYZ1;H7C580;V9GYD8	Integrin beta-5	ITGB5	sp|P18084|ITB5_HUMAN Integrin beta-5 OS=Homo sapiens OX=9606 GN=ITGB5 PE=1 SV=1	18.9147	19.4468	17.6751	18.0006	0.53214	-1.23953	-0.914039	1	0.996389	0.00171229	0.127262	1	0.998577	0.0495264	0.516089
Q96BS2;Q96BS2-3;Q96BS2-2;E9PQ58;H0YIX4	Calcineurin B homologous protein 3	TESC	sp|Q96BS2|CHP3_HUMAN Calcineurin B homologous protein 3 OS=Homo sapiens OX=9606 GN=TESC PE=1 SV=3;sp|Q96BS2-3|CHP3_HUMAN Isoform 3 of Calcineurin B homologous protein 3 OS=Homo sapiens OX=9606 GN=TESC;sp|Q96BS2-2|CHP3_HUMAN Isoform 2 of Calcineurin B homol	18.9703	17.4169	18.565	18.057	-1.55337	-0.405258	-0.913278	1	0.0743247	0.147538	0.273329	1	0.449402	0.375467	0.682297
P18846;P18846-2;F8VS03;F8VYN3	Cyclic AMP-dependent transcription factor ATF-1	ATF1	sp|P18846|ATF1_HUMAN Cyclic AMP-dependent transcription factor ATF-1 OS=Homo sapiens OX=9606 GN=ATF1 PE=1 SV=2;sp|P18846-2|ATF1_HUMAN Isoform 2 of Cyclic AMP-dependent transcription factor ATF-1 OS=Homo sapiens OX=9606 GN=ATF1	15.9104	13.5043	14.1584	14.9986	-2.40609	-1.75202	-0.911805	1	0.218272	0.0821873	0.117331	1	0.547934	0.279601	0.501734
Q6GMV2;C9IYN9;E2QRN5;F8WEJ9	SET and MYND domain-containing protein 5	SMYD5	sp|Q6GMV2|SMYD5_HUMAN SET and MYND domain-containing protein 5 OS=Homo sapiens OX=9606 GN=SMYD5 PE=1 SV=2;tr|C9IYN9|C9IYN9_HUMAN SET and MYND domain-containing protein 5 (Fragment) OS=Homo sapiens OX=9606 GN=SMYD5 PE=1 SV=1	17.5329	17.585	16.4648	16.6217	0.0520734	-1.06809	-0.911195	1	0.992871	0.0253455	0.0654797	1	0.997053	0.1518	0.413085
A0A1B0GV47;Q7Z4S6-5;Q7Z4S6-2;Q7Z4S6;Q7Z4S6-4;Q7Z4S6-6;Q7Z4S6-3;H0YHT2;H0YIM7;H0YIM6;H0YI78	Kinesin-like protein KIF21A	KIF21A	tr|A0A1B0GV47|A0A1B0GV47_HUMAN Kinesin-like protein KIF21A (Fragment) OS=Homo sapiens OX=9606 GN=KIF21A PE=1 SV=1;sp|Q7Z4S6-5|KI21A_HUMAN Isoform 5 of Kinesin-like protein KIF21A OS=Homo sapiens OX=9606 GN=KIF21A;sp|Q7Z4S6-2|KI21A_HUMAN Isoform 2 of Kinesi	16.4027	16.9876	15.2211	15.4919	0.584901	-1.18164	-0.91078	1	0.79387	0.00962365	0.462978	1	0.900776	0.102971	0.813675
A0A0B4J222;A0A087WUW9;Q9NXU5	ADP-ribosylation factor-like protein 15	ARL15	tr|A0A0B4J222|A0A0B4J222_HUMAN ADP-ribosylation factor-like protein 15 OS=Homo sapiens OX=9606 GN=ARL15 PE=1 SV=1;tr|A0A087WUW9|A0A087WUW9_HUMAN ADP-ribosylation factor-like protein 15 OS=Homo sapiens OX=9606 GN=ARL15 PE=1 SV=1;sp|Q9NXU5|ARL15_HUMAN ADP-ri	15.4407	12.4928	16.2374	14.5307	-2.94791	0.796695	-0.910089	1	0.0647943	0.450587	0.956437	1	0.441376	0.674241	0.987241
P42166;P42167-3	Lamina-associated polypeptide 2, isoform alpha;Thymopoietin;Thymopentin	TMPO	sp|P42166|LAP2A_HUMAN Lamina-associated polypeptide 2, isoform alpha OS=Homo sapiens OX=9606 GN=TMPO PE=1 SV=2	18.5073	17.618	16.9034	17.5981	-0.889362	-1.60398	-0.90922	1	0.0361558	0.00490998	0.0722869	1	0.412732	0.0748477	0.423343
E9PL33;E9PM05;E9PS58;E9PK61;O14681;E9PQN7;A0A087WV44;E9PLB8;O14681-3	Etoposide-induced protein 2.4 homolog	EI24	tr|E9PL33|E9PL33_HUMAN Etoposide-induced protein 2.4 homolog (Fragment) OS=Homo sapiens OX=9606 GN=EI24 PE=1 SV=1;tr|E9PM05|E9PM05_HUMAN Etoposide-induced protein 2.4 homolog (Fragment) OS=Homo sapiens OX=9606 GN=EI24 PE=1 SV=1;tr|E9PS58|E9PS58_HUMAN Etopo	15.8458	13.9509	14.844	14.9368	-1.89491	-1.00179	-0.90902	1	0.224185	0.0117627	0.157942	1	0.551811	0.1104	0.554961
O15091-2;O15091;O15091-4;O15091-3;A0A0A0MTQ0	Mitochondrial ribonuclease P protein 3	KIAA0391	sp|O15091-2|MRPP3_HUMAN Isoform 2 of Mitochondrial ribonuclease P catalytic subunit OS=Homo sapiens OX=9606 GN=PRORP;sp|O15091|MRPP3_HUMAN Mitochondrial ribonuclease P catalytic subunit OS=Homo sapiens OX=9606 GN=PRORP PE=1 SV=2;sp|O15091-4|MRPP3_HUMAN Iso	17.1036	16.6852	16.4226	16.1964	-0.418354	-0.681005	-0.907224	1	0.157016	0.0749795	0.0061959	1	0.510057	0.266164	0.197627
Q7Z6K5;A0A0A6YYH1;Q7Z6K5-2;H0YMP5;H0YL85;H0YL03;H0YMK0	Arpin	ARPIN	sp|Q7Z6K5|ARPIN_HUMAN Arpin OS=Homo sapiens OX=9606 GN=ARPIN PE=1 SV=1;tr|A0A0A6YYH1|A0A0A6YYH1_HUMAN Arpin OS=Homo sapiens OX=9606 GN=C15orf38-AP3S2 PE=3 SV=1;sp|Q7Z6K5-2|ARPIN_HUMAN Isoform C15orf38-AP3S2 of Arpin OS=Homo sapiens OX=9606 GN=ARPIN	17.1529	17.027	16.5853	16.2459	-0.125918	-0.567624	-0.906996	1	0.293838	0.106996	0.385333	1	0.59427	0.318016	0.769721
Q9Y587;G3V4P7;G3V5J6;A0A5F9ZHV3;G3V3X7;A0A5F9ZI62;A0A5F9ZH42;Q9Y587-3;Q9Y587-4;Q9Y587-2	AP-4 complex subunit sigma-1	AP4S1	sp|Q9Y587|AP4S1_HUMAN AP-4 complex subunit sigma-1 OS=Homo sapiens OX=9606 GN=AP4S1 PE=1 SV=1;tr|G3V4P7|G3V4P7_HUMAN AP complex subunit sigma (Fragment) OS=Homo sapiens OX=9606 GN=AP4S1 PE=1 SV=1;tr|G3V5J6|G3V5J6_HUMAN AP complex subunit sigma OS=Homo sapi	16.1522	15.8434	15.2908	15.2473	-0.30878	-0.861419	-0.904852	1	0.775187	0.631523	0.314172	1	0.891559	0.800601	0.717674
P61599;A8MZB2;P61599-2	N-alpha-acetyltransferase 20	NAA20	sp|P61599|NAA20_HUMAN N-alpha-acetyltransferase 20 OS=Homo sapiens OX=9606 GN=NAA20 PE=1 SV=1;tr|A8MZB2|A8MZB2_HUMAN N-acetyltransferase 5 (ARD1 homolog, S. cerevisiae), isoform CRA_a OS=Homo sapiens OX=9606 GN=NAA20 PE=1 SV=1;sp|P61599-2|NAA20_HUMAN Isofo	16.1788	14.0542	16.0339	15.2756	-2.1246	-0.144965	-0.903245	1	0.118138	0.321819	0.00769854	1	0.477683	0.563689	0.2097
P13716;P13716-2;B7ZBK6	Delta-aminolevulinic acid dehydratase	ALAD	sp|P13716|HEM2_HUMAN Delta-aminolevulinic acid dehydratase OS=Homo sapiens OX=9606 GN=ALAD PE=1 SV=1;sp|P13716-2|HEM2_HUMAN Isoform 2 of Delta-aminolevulinic acid dehydratase OS=Homo sapiens OX=9606 GN=ALAD	16.1312	15.5559	15.148	15.2296	-0.575216	-0.983154	-0.901584	1	0.806631	0.237398	0.943588	1	0.905871	0.475806	0.982771
Q07864;F5H1D6;A0A5F9ZHA7	DNA polymerase epsilon catalytic subunit A;DNA polymerase	POLE	sp|Q07864|DPOE1_HUMAN DNA polymerase epsilon catalytic subunit A OS=Homo sapiens OX=9606 GN=POLE PE=1 SV=5;tr|F5H1D6|F5H1D6_HUMAN DNA polymerase epsilon catalytic subunit OS=Homo sapiens OX=9606 GN=POLE PE=1 SV=1	18.9371	17.4384	18.3675	18.0359	-1.49866	-0.569602	-0.901193	1	0.0125938	0.0545973	0.0341117	1	0.347919	0.223907	0.3319
Q53H12;A0A3B3ISZ0;E9PC15;A0A3B3ITD0;E9PG39;A0A3B3ITX7;A0A3B3IS09;A0A0G2JLG5;A0A3B3IRM6;Q53H12-2;A0A0G2JLD0;F8WDD1	Acylglycerol kinase, mitochondrial	AGK	sp|Q53H12|AGK_HUMAN Acylglycerol kinase, mitochondrial OS=Homo sapiens OX=9606 GN=AGK PE=1 SV=2;tr|A0A3B3ISZ0|A0A3B3ISZ0_HUMAN Acylglycerol kinase, mitochondrial OS=Homo sapiens OX=9606 GN=AGK PE=1 SV=1;tr|E9PC15|E9PC15_HUMAN Acylglycerol kinase, mitochond	17.2955	18.2407	16.9834	16.3944	0.945209	-0.312164	-0.901123	1	0.162	0.752227	0.535133	1	0.514317	0.870918	0.848027
Q2TAL8;C9JAL2;C9JIA8	Glutamine-rich protein 1	QRICH1	sp|Q2TAL8|QRIC1_HUMAN Transcriptional regulator QRICH1 OS=Homo sapiens OX=9606 GN=QRICH1 PE=1 SV=1	17.1069	16.7311	15.1956	16.2064	-0.375816	-1.91131	-0.900504	1	0.323971	0.00300188	0.0452524	1	0.613009	0.0623475	0.369104
Q9NPL8;G3XA94;C9JU35;H7C5U1;F8WAU6;F8WB00;F8WC42;C9JR82	Complex I assembly factor TIMMDC1, mitochondrial	TIMMDC1	sp|Q9NPL8|TIDC1_HUMAN Complex I assembly factor TIMMDC1, mitochondrial OS=Homo sapiens OX=9606 GN=TIMMDC1 PE=1 SV=2;tr|G3XA94|G3XA94_HUMAN Chromosome 3 open reading frame 1, isoform CRA_b OS=Homo sapiens OX=9606 GN=TIMMDC1 PE=1 SV=1	16.134	16.442	16.0109	15.2345	0.307959	-0.123146	-0.899527	1	0.522487	0.674212	0.866123	1	0.738008	0.82618	0.961143
P51809;P51809-3;E5RH06	Vesicle-associated membrane protein 7	VAMP7	sp|P51809|VAMP7_HUMAN Vesicle-associated membrane protein 7 OS=Homo sapiens OX=9606 GN=VAMP7 PE=1 SV=3;sp|P51809-3|VAMP7_HUMAN Isoform 3 of Vesicle-associated membrane protein 7 OS=Homo sapiens OX=9606 GN=VAMP7	16.4041	15.2738	16.5935	15.5046	-1.1303	0.18937	-0.899523	1	0.365405	0.211661	0.742095	1	0.641217	0.446111	0.923347
Q5TZA2-2;Q5TZA2;B1AKD8;A0A087WW81	Rootletin	CROCC	sp|Q5TZA2-2|CROCC_HUMAN Isoform 2 of Rootletin OS=Homo sapiens OX=9606 GN=CROCC;sp|Q5TZA2|CROCC_HUMAN Rootletin OS=Homo sapiens OX=9606 GN=CROCC PE=1 SV=1;tr|B1AKD8|B1AKD8_HUMAN Rootletin (Fragment) OS=Homo sapiens OX=9606 GN=CROCC PE=1 SV=2;tr|A0A087WW81|	19.696	18.7481	19.7879	18.7991	-0.947855	0.0919263	-0.896929	1	0.490358	0.813584	0.765165	1	0.715789	0.903928	0.928954
Q86Y56;Q86Y56-2;H0Y650;E9PGY2;Q86Y56-3;H7C3B1	Dynein assembly factor 5, axonemal	DNAAF5	sp|Q86Y56|DAAF5_HUMAN Dynein axonemal assembly factor 5 OS=Homo sapiens OX=9606 GN=DNAAF5 PE=1 SV=4;sp|Q86Y56-2|DAAF5_HUMAN Isoform 2 of Dynein axonemal assembly factor 5 OS=Homo sapiens OX=9606 GN=DNAAF5;tr|H0Y650|H0Y650_HUMAN Dynein assembly factor 5, ax	17.8623	17.8572	16.23	16.9667	-0.00509487	-1.63232	-0.895613	1	0.552508	0.00068067	0.00541037	1	0.755982	0.0340967	0.187114
P62875	DNA-directed RNA polymerases I, II, and III subunit RPABC5	POLR2L	sp|P62875|RPAB5_HUMAN DNA-directed RNA polymerases I, II, and III subunit RPABC5 OS=Homo sapiens OX=9606 GN=POLR2L PE=1 SV=1	16.6601	16.6	16.3762	15.7647	-0.0601146	-0.283863	-0.895417	1	0.785581	0.994365	0.436315	1	0.89708	0.996642	0.804155
P17066;P48741	Heat shock 70 kDa protein 6	HSPA6	sp|P17066|HSP76_HUMAN Heat shock 70 kDa protein 6 OS=Homo sapiens OX=9606 GN=HSPA6 PE=1 SV=2	22.3047	21.0145	22.2717	21.4099	-1.2902	-0.0330399	-0.894876	1	0.182517	0.520769	0.246173	1	0.526573	0.725354	0.65803
Q6UWP7-3;Q6UWP7;C9K0C3;Q6UWP7-2	Lysocardiolipin acyltransferase 1	LCLAT1	sp|Q6UWP7-3|LCLT1_HUMAN Isoform 3 of Lysocardiolipin acyltransferase 1 OS=Homo sapiens OX=9606 GN=LCLAT1;sp|Q6UWP7|LCLT1_HUMAN Lysocardiolipin acyltransferase 1 OS=Homo sapiens OX=9606 GN=LCLAT1 PE=1 SV=1	17.8018	17.6653	17.5271	16.907	-0.136582	-0.274724	-0.894827	1	0.738865	0.0256346	0.0761252	1	0.871618	0.15234	0.428012
Q9BT22;Q9BT22-2;K7EID2;K7EQK1;K7EPU3;A0A087WZJ8;Q6GMV1	Chitobiosyldiphosphodolichol beta-mannosyltransferase	ALG1	sp|Q9BT22|ALG1_HUMAN Chitobiosyldiphosphodolichol beta-mannosyltransferase OS=Homo sapiens OX=9606 GN=ALG1 PE=1 SV=2;sp|Q9BT22-2|ALG1_HUMAN Isoform 2 of Chitobiosyldiphosphodolichol beta-mannosyltransferase OS=Homo sapiens OX=9606 GN=ALG1;tr|K7EID2|K7EID2_	16.0589	16.5031	16.7545	15.1649	0.44419	0.695548	-0.893976	1	0.607538	0.580608	0.178877	1	0.790814	0.76835	0.584805
O75489;E9PS48;O75489-2;G3V194	NADH dehydrogenase [ubiquinone] iron-sulfur protein 3, mitochondrial	NDUFS3	sp|O75489|NDUS3_HUMAN NADH dehydrogenase [ubiquinone] iron-sulfur protein 3, mitochondrial OS=Homo sapiens OX=9606 GN=NDUFS3 PE=1 SV=1	17.3702	18.0605	17.9302	16.4787	0.690304	0.559996	-0.891538	1	0.292451	0.286783	0.502958	1	0.593521	0.528298	0.831109
A0A0D9SF63;Q9BZK7;A0A1B0GVH3;A0A1B0GUU2;C9IYU9;A0A0D9SF25;C9JLJ1;C9JCK0;C9JBN1;C9J903;A0A0D9SEW5;C9J7E1;C9JCW4;C9JTW8;C9JEC9;C9J3H2	F-box-like/WD repeat-containing protein TBL1XR1	TBL1XR1	tr|A0A0D9SF63|A0A0D9SF63_HUMAN F-box-like/WD repeat-containing protein TBL1XR1 OS=Homo sapiens OX=9606 GN=TBL1XR1 PE=1 SV=1;sp|Q9BZK7|TBL1R_HUMAN F-box-like/WD repeat-containing protein TBL1XR1 OS=Homo sapiens OX=9606 GN=TBL1XR1 PE=1 SV=1;tr|A0A1B0GVH3|A0A	16.3109	15.4116	15.031	15.4196	-0.899307	-1.27997	-0.891385	1	0.161199	0.115442	0.466307	1	0.513777	0.331448	0.816203
P19623;K7EKM4;K7ESL0;K7EQ47;K7EL89	Spermidine synthase	SRM	sp|P19623|SPEE_HUMAN Spermidine synthase OS=Homo sapiens OX=9606 GN=SRM PE=1 SV=1	18.8164	18.3358	18.2112	17.9254	-0.48056	-0.605183	-0.890997	1	0.119036	0.0226003	0.0388586	1	0.477683	0.144091	0.351268
P18754;P18754-2;C9JW69;C9JRH2;C9J3R0;C9JMJ4;C9JQZ4	Regulator of chromosome condensation	RCC1	sp|P18754|RCC1_HUMAN Regulator of chromosome condensation OS=Homo sapiens OX=9606 GN=RCC1 PE=1 SV=1;sp|P18754-2|RCC1_HUMAN Isoform 2 of Regulator of chromosome condensation OS=Homo sapiens OX=9606 GN=RCC1;tr|C9JW69|C9JW69_HUMAN Regulator of chromosome cond	18.9463	18.4359	18.1944	18.0564	-0.51045	-0.751913	-0.889951	1	0.0248635	0.0245784	0.0322817	1	0.381379	0.150142	0.326316
P42677;C9J1C5	40S ribosomal protein S27	RPS27	sp|P42677|RS27_HUMAN 40S ribosomal protein S27 OS=Homo sapiens OX=9606 GN=RPS27 PE=1 SV=3	16.9806	19.1302	17.3383	16.0912	2.14958	0.357741	-0.889357	1	0.156391	0.573294	0.943353	1	0.508824	0.763712	0.982771
Q9UHD9	Ubiquilin-2	UBQLN2	sp|Q9UHD9|UBQL2_HUMAN Ubiquilin-2 OS=Homo sapiens OX=9606 GN=UBQLN2 PE=1 SV=2	17.7425	17.727	17.1012	16.8536	-0.0154774	-0.641243	-0.888927	1	0.541449	0.0267771	0.190991	1	0.749471	0.155658	0.599597
Q7Z4G1;Q7Z4G1-2;B0QZ40;H7C607	COMM domain-containing protein 6	COMMD6	sp|Q7Z4G1|COMD6_HUMAN COMM domain-containing protein 6 OS=Homo sapiens OX=9606 GN=COMMD6 PE=1 SV=1;sp|Q7Z4G1-2|COMD6_HUMAN Isoform 2 of COMM domain-containing protein 6 OS=Homo sapiens OX=9606 GN=COMMD6;tr|B0QZ40|B0QZ40_HUMAN COMM domain-containing protein	17.1549	16.9152	16.8659	16.267	-0.239714	-0.28899	-0.887874	1	0.393838	0.465144	0.539394	1	0.65813	0.684587	0.848723
O95777;F2Z2Y6;C9JIZ0;C9JNV3	U6 snRNA-associated Sm-like protein LSm8	LSM8	sp|O95777|LSM8_HUMAN U6 snRNA-associated Sm-like protein LSm8 OS=Homo sapiens OX=9606 GN=LSM8 PE=1 SV=3;tr|F2Z2Y6|F2Z2Y6_HUMAN U6 snRNA-associated Sm-like protein LSm8 OS=Homo sapiens OX=9606 GN=LSM8 PE=1 SV=1;tr|C9JIZ0|C9JIZ0_HUMAN U6 snRNA-associated Sm-	18.4312	17.3829	17.2423	17.5445	-1.04835	-1.18895	-0.886732	1	0.00487406	0.00021081	0.118952	1	0.275634	0.0229817	0.505361
E9PJ07;Q3B7T1-4;Q3B7T1-3;Q3B7T1-5;Q3B7T1	Erythroid differentiation-related factor 1	EDRF1	tr|E9PJ07|E9PJ07_HUMAN Erythroid differentiation-related factor 1 OS=Homo sapiens OX=9606 GN=EDRF1 PE=1 SV=1;sp|Q3B7T1-4|EDRF1_HUMAN Isoform 3 of Erythroid differentiation-related factor 1 OS=Homo sapiens OX=9606 GN=EDRF1;sp|Q3B7T1-3|EDRF1_HUMAN Isoform 2	14.7876	13.7738	14.0423	13.902	-1.01389	-0.74539	-0.885649	1	0.0951873	0.157392	0.171684	1	0.469994	0.387882	0.576345
Q68CR1-2;Q68CR1-3;Q68CR1	Protein sel-1 homolog 3	SEL1L3	sp|Q68CR1-2|SE1L3_HUMAN Isoform 2 of Protein sel-1 homolog 3 OS=Homo sapiens OX=9606 GN=SEL1L3;sp|Q68CR1-3|SE1L3_HUMAN Isoform 3 of Protein sel-1 homolog 3 OS=Homo sapiens OX=9606 GN=SEL1L3;sp|Q68CR1|SE1L3_HUMAN Protein sel-1 homolog 3 OS=Homo sapiens OX=9	15.541	14.9413	14.1387	14.6554	-0.599653	-1.4023	-0.885596	1	0.23777	0.280285	0.0575143	1	0.553379	0.522455	0.396649
O43920	NADH dehydrogenase [ubiquinone] iron-sulfur protein 5	NDUFS5	sp|O43920|NDUS5_HUMAN NADH dehydrogenase [ubiquinone] iron-sulfur protein 5 OS=Homo sapiens OX=9606 GN=NDUFS5 PE=1 SV=3	15.2937	14.9182	16.8566	14.4087	-0.375487	1.56294	-0.88499	1	0.59534	0.263674	0.327827	1	0.782757	0.505386	0.73046
Q96LD4;Q96LD4-2;K7EJ63;K7EQ30	Tripartite motif-containing protein 47	TRIM47	sp|Q96LD4|TRI47_HUMAN E3 ubiquitin-protein ligase TRIM47 OS=Homo sapiens OX=9606 GN=TRIM47 PE=1 SV=2;sp|Q96LD4-2|TRI47_HUMAN Isoform 2 of E3 ubiquitin-protein ligase TRIM47 OS=Homo sapiens OX=9606 GN=TRIM47	18.1751	17.8437	17.2505	17.2912	-0.33144	-0.924552	-0.883867	1	0.228824	0.00477454	0.0023195	1	0.552315	0.0739177	0.137297
Q9P258	Protein RCC2	RCC2	sp|Q9P258|RCC2_HUMAN Protein RCC2 OS=Homo sapiens OX=9606 GN=RCC2 PE=1 SV=2	18.0852	18.562	16.804	17.2015	0.476782	-1.28121	-0.883681	1	0.397533	0.00262455	0.0765514	1	0.661275	0.0606325	0.428093
O94913;E9PQ01;E9PKN0;E9PQF9;E9PNY7	Pre-mRNA cleavage complex 2 protein Pcf11	PCF11	sp|O94913|PCF11_HUMAN Pre-mRNA cleavage complex 2 protein Pcf11 OS=Homo sapiens OX=9606 GN=PCF11 PE=1 SV=3	18.8109	17.7645	18.0252	17.9275	-1.04638	-0.78563	-0.883343	1	0.897458	0.981464	0.870039	1	0.951496	0.98988	0.962437
Q86U90	YrdC domain-containing protein, mitochondrial	YRDC	sp|Q86U90|YRDC_HUMAN YrdC domain-containing protein, mitochondrial OS=Homo sapiens OX=9606 GN=YRDC PE=1 SV=1	15.8	15.5451	14.5908	14.9176	-0.25491	-1.2092	-0.882406	1	0.0258273	0.00131627	0.00229006	1	0.384802	0.0445568	0.137297
Q14653;Q14653-4;M0QZB7;M0QZB8;M0R205;M0QYT9;M0QXC8;Q14653-2;M0R0X9;M0R3C2;M0R0R8;M0QYX3;M0R007;M0R3E9;Q14653-3;M0QX56;Q14653-5	Interferon regulatory factor 3	IRF3	sp|Q14653|IRF3_HUMAN Interferon regulatory factor 3 OS=Homo sapiens OX=9606 GN=IRF3 PE=1 SV=1;sp|Q14653-4|IRF3_HUMAN Isoform 4 of Interferon regulatory factor 3 OS=Homo sapiens OX=9606 GN=IRF3;tr|M0QZB7|M0QZB7_HUMAN Interferon regulatory factor 3 OS=Homo s	17.124	16.6049	16.6942	16.2427	-0.519183	-0.429791	-0.881369	1	0.138809	0.663468	0.434873	1	0.493996	0.81957	0.802784
P61009	Signal peptidase complex subunit 3	SPCS3	sp|P61009|SPCS3_HUMAN Signal peptidase complex subunit 3 OS=Homo sapiens OX=9606 GN=SPCS3 PE=1 SV=1	16.3833	16.7177	16.7846	15.5028	0.334448	0.401276	-0.880482	1	0.365759	0.571355	0.575913	1	0.641658	0.762346	0.864727
Q9H857-2;Q9H857;Q9H857-3;H7C519;Q9H857-4;H7C4G8	5-nucleotidase domain-containing protein 2	NT5DC2	sp|Q9H857-2|NT5D2_HUMAN Isoform 2 of 5-nucleotidase domain-containing protein 2 OS=Homo sapiens OX=9606 GN=NT5DC2;sp|Q9H857|NT5D2_HUMAN 5-nucleotidase domain-containing protein 2 OS=Homo sapiens OX=9606 GN=NT5DC2 PE=1 SV=1;sp|Q9H857-3|NT5D2_HUMAN Isoform	16.0672	15.5504	14.3508	15.187	-0.516799	-1.71644	-0.880241	1	0.0236463	0.00285972	0.0366612	1	0.381289	0.0618903	0.340948
A0A669KBJ4;Q6P0Q8;V9GXZ1;Q6P0Q8-2;E7ERL6	Microtubule-associated serine/threonine-protein kinase 2	MAST2	tr|A0A669KBJ4|A0A669KBJ4_HUMAN Non-specific serine/threonine protein kinase OS=Homo sapiens OX=9606 GN=MAST2 PE=1 SV=1;sp|Q6P0Q8|MAST2_HUMAN Microtubule-associated serine/threonine-protein kinase 2 OS=Homo sapiens OX=9606 GN=MAST2 PE=1 SV=2;tr|V9GXZ1|V9GXZ	15.5134	14.5224	14.7796	14.6337	-0.991007	-0.733741	-0.879681	1	0.425065	0.377326	0.77819	1	0.680938	0.612905	0.934394
P17152	Transmembrane protein 11, mitochondrial	TMEM11	sp|P17152|TMM11_HUMAN Transmembrane protein 11, mitochondrial OS=Homo sapiens OX=9606 GN=TMEM11 PE=1 SV=1	15.7234	15.7222	15.2166	14.8442	-0.0012005	-0.506811	-0.879152	1	0.803354	0.041807	0.07143	1	0.904157	0.195536	0.423218
Q5JS54;Q5JS54-2;D6RB92;Q5JS54-3;D6REN3;E2QRC7;H7C465;F2Z3E0	Proteasome assembly chaperone 4	PSMG4	sp|Q5JS54|PSMG4_HUMAN Proteasome assembly chaperone 4 OS=Homo sapiens OX=9606 GN=PSMG4 PE=1 SV=2;sp|Q5JS54-2|PSMG4_HUMAN Isoform 2 of Proteasome assembly chaperone 4 OS=Homo sapiens OX=9606 GN=PSMG4;tr|D6RB92|D6RB92_HUMAN Proteasome assembly chaperone 4 OS	16.3045	17.192	15.4235	15.4277	0.887456	-0.881038	-0.876809	1	0.386276	0.225805	0.709267	1	0.653628	0.462513	0.91064
G3V4M2;G3V5E8;A0A087WX10;P54803-5;P54803-4;P54803	Galactocerebrosidase	GALC	tr|G3V4M2|G3V4M2_HUMAN Galactocerebrosidase OS=Homo sapiens OX=9606 GN=GALC PE=1 SV=1;tr|G3V5E8|G3V5E8_HUMAN Galactocerebrosidase OS=Homo sapiens OX=9606 GN=GALC PE=1 SV=1;tr|A0A087WX10|A0A087WX10_HUMAN Galactocerebrosidase (Fragment) OS=Homo sapiens OX=96	15.7019	15.564	14.0707	14.8263	-0.137913	-1.63118	-0.875534	1	0.479579	0.044756	0.244756	1	0.709013	0.203729	0.656522
Q01658	Protein Dr1	DR1	sp|Q01658|NC2B_HUMAN Protein Dr1 OS=Homo sapiens OX=9606 GN=DR1 PE=1 SV=1	17.1598	16.1934	16.879	16.2851	-0.966363	-0.28072	-0.874694	1	0.108952	0.147092	0.203565	1	0.474793	0.374786	0.616856
Q9BPZ7-2;Q9BPZ7;Q9BPZ7-5;Q9BPZ7-6;Q9BPZ7-3;E9PGB8;B1AMA5;Q9BPZ7-4;B1AMB1;B1AMA6;B1AMB2	Target of rapamycin complex 2 subunit MAPKAP1	MAPKAP1	sp|Q9BPZ7-2|SIN1_HUMAN Isoform 2 of Target of rapamycin complex 2 subunit MAPKAP1 OS=Homo sapiens OX=9606 GN=MAPKAP1;sp|Q9BPZ7|SIN1_HUMAN Target of rapamycin complex 2 subunit MAPKAP1 OS=Homo sapiens OX=9606 GN=MAPKAP1 PE=1 SV=2;sp|Q9BPZ7-5|SIN1_HUMAN Isof	15.7687	14.9203	14.7692	14.8943	-0.848395	-0.999483	-0.874357	1	0.0391429	0.00477563	0.513642	1	0.41875	0.0739177	0.836957
Q16635;Q16635-7;A6XNE1;A0A499FJ53;A0A494C141;Q16635-9;Q16635-8;A0A494C004;Q16635-6;Q16635-3;Q16635-4;Q16635-2;Q16635-5;A0A494C0D2;A0A494C0V5;A0A494C0C5;F6Y2X3;A0A494C1C6;A0A087WWD5;C9J699	Tafazzin	TAZ	sp|Q16635|TAZ_HUMAN Tafazzin OS=Homo sapiens OX=9606 GN=TAZ PE=1 SV=1;sp|Q16635-7|TAZ_HUMAN Isoform 7 of Tafazzin OS=Homo sapiens OX=9606 GN=TAZ;tr|A6XNE1|A6XNE1_HUMAN Tafazzin family protein OS=Homo sapiens OX=9606 GN=TAZ PE=1 SV=1;tr|A0A499FJ53|A0A499FJ5	16.9985	16.2965	16.4508	16.1248	-0.702003	-0.547665	-0.873722	1	0.0938915	0.0784863	0.146474	1	0.469994	0.272986	0.540945
E9PF10;O75694;O75694-2;D6RA13	Nuclear pore complex protein Nup155	NUP155	tr|E9PF10|E9PF10_HUMAN Nuclear pore complex protein Nup155 OS=Homo sapiens OX=9606 GN=NUP155 PE=1 SV=1;sp|O75694|NU155_HUMAN Nuclear pore complex protein Nup155 OS=Homo sapiens OX=9606 GN=NUP155 PE=1 SV=1;sp|O75694-2|NU155_HUMAN Isoform 2 of Nuclear pore c	17.7783	17.8417	16.7063	16.9047	0.0634661	-1.07198	-0.873624	1	0.863944	0.00128407	0.0116375	1	0.935167	0.0439526	0.227353
E7ESL0;J3KQY1;Q9NWU5;Q9NWU5-2;Q9NWU5-3	39S ribosomal protein L22, mitochondrial	MRPL22	tr|E7ESL0|E7ESL0_HUMAN 39S ribosomal protein L22, mitochondrial OS=Homo sapiens OX=9606 GN=MRPL22 PE=1 SV=1;tr|J3KQY1|J3KQY1_HUMAN 39S ribosomal protein L22, mitochondrial OS=Homo sapiens OX=9606 GN=MRPL22 PE=1 SV=1;sp|Q9NWU5|RM22_HUMAN 39S ribosomal prote	16.6672	16.68	16.7277	15.7947	0.0128351	0.0605396	-0.8725	1	0.743661	0.774169	0.193511	1	0.874423	0.883416	0.602663
Q6QNY1;J3QRU7;Q6QNY1-2;A0A087X1N6	Biogenesis of lysosome-related organelles complex 1 subunit 2	BLOC1S2	sp|Q6QNY1|BL1S2_HUMAN Biogenesis of lysosome-related organelles complex 1 subunit 2 OS=Homo sapiens OX=9606 GN=BLOC1S2 PE=1 SV=1;tr|J3QRU7|J3QRU7_HUMAN Biogenesis of lysosome-related organelles complex 1 subunit 2 (Fragment) OS=Homo sapiens OX=9606 GN=BLOC	17.2478	16.1235	17.1651	16.3756	-1.12423	-0.0826967	-0.872195	1	0.0950535	0.286654	0.124882	1	0.469994	0.528298	0.514228
P15531;P15531-2	Nucleoside diphosphate kinase A	NME1	sp|P15531|NDKA_HUMAN Nucleoside diphosphate kinase A OS=Homo sapiens OX=9606 GN=NME1 PE=1 SV=1;sp|P15531-2|NDKA_HUMAN Isoform 2 of Nucleoside diphosphate kinase A OS=Homo sapiens OX=9606 GN=NME1	19.2675	18.1615	19.806	18.3958	-1.10599	0.538564	-0.871687	1	0.306161	0.330109	0.824327	1	0.604605	0.573292	0.949296
O60506;A0A7I2V4Z0;O60506-2;A0A7I2V309;A0A7I2V5Q6;A0A7I2V2F2;F6UXX1;A0A7I2V4J0;A0A7I2V2F0	Heterogeneous nuclear ribonucleoprotein Q	SYNCRIP	sp|O60506|HNRPQ_HUMAN Heterogeneous nuclear ribonucleoprotein Q OS=Homo sapiens OX=9606 GN=SYNCRIP PE=1 SV=2;tr|A0A7I2V4Z0|A0A7I2V4Z0_HUMAN Heterogeneous nuclear ribonucleoprotein Q OS=Homo sapiens OX=9606 GN=SYNCRIP PE=1 SV=1;sp|O60506-2|HNRPQ_HUMAN Isofo	15.5042	13.0528	15.5501	14.6352	-2.45142	0.0459168	-0.869033	1	0.242868	0.628319	0.329767	1	0.557759	0.798364	0.73046
P18887;M0R0D2	DNA repair protein XRCC1	XRCC1	sp|P18887|XRCC1_HUMAN DNA repair protein XRCC1 OS=Homo sapiens OX=9606 GN=XRCC1 PE=1 SV=2	15.6194	16.793	14.3252	14.7505	1.17353	-1.29427	-0.868942	1	0.553499	0.199679	0.631816	1	0.756302	0.4321	0.880039
Q03111	Protein ENL	MLLT1	sp|Q03111|ENL_HUMAN Protein ENL OS=Homo sapiens OX=9606 GN=MLLT1 PE=1 SV=2	13.7817	14.5884	12.4462	12.9128	0.806624	-1.33553	-0.868908	1	0.50068	0.842098	0.265069	1	0.722839	0.922004	0.673494
Q9H9F9	Actin-related protein 5	ACTR5	sp|Q9H9F9|ARP5_HUMAN Actin-related protein 5 OS=Homo sapiens OX=9606 GN=ACTR5 PE=1 SV=2	14.6296	14.4662	13.7167	13.761	-0.163365	-0.912856	-0.868585	1	0.609339	0.0296411	0.558323	1	0.792256	0.164205	0.856903
Q07021;I3L3Q7;I3L3B0	Complement component 1 Q subcomponent-binding protein, mitochondrial	C1QBP	sp|Q07021|C1QBP_HUMAN Complement component 1 Q subcomponent-binding protein, mitochondrial OS=Homo sapiens OX=9606 GN=C1QBP PE=1 SV=1;tr|I3L3Q7|I3L3Q7_HUMAN Complement component 1 Q subcomponent-binding protein, mitochondrial (Fragment) OS=Homo sapiens OX=	22.4302	21.8753	22.0648	21.5618	-0.554837	-0.365341	-0.868389	1	0.106624	0.393627	0.331041	1	0.473729	0.629536	0.730588
B1AQT4;B1AQT3;E9PP32;E9PQC4;Q9BZD4	Kinetochore protein Nuf2	NUF2	tr|B1AQT4|B1AQT4_HUMAN Kinetochore protein Nuf2 (Fragment) OS=Homo sapiens OX=9606 GN=NUF2 PE=1 SV=1;tr|B1AQT3|B1AQT3_HUMAN Kinetochore protein Nuf2 (Fragment) OS=Homo sapiens OX=9606 GN=NUF2 PE=1 SV=1;tr|E9PP32|E9PP32_HUMAN Kinetochore protein Nuf2 OS=Hom	15.5162	14.6958	14.5357	14.6482	-0.820379	-0.980484	-0.867978	1	0.201957	0.223564	0.225871	1	0.535294	0.460429	0.638237
P62837	Ubiquitin-conjugating enzyme E2 D2	UBE2D2	sp|P62837|UB2D2_HUMAN Ubiquitin-conjugating enzyme E2 D2 OS=Homo sapiens OX=9606 GN=UBE2D2 PE=1 SV=1	14.9016	13.9826	13.9991	14.0356	-0.918917	-0.902476	-0.865979	1	0.127169	0.281535	0.341907	1	0.486841	0.524145	0.736451
Q9BT25-2;Q9BT25-3;Q9BT25	HAUS augmin-like complex subunit 8	HAUS8	sp|Q9BT25-2|HAUS8_HUMAN Isoform 2 of HAUS augmin-like complex subunit 8 OS=Homo sapiens OX=9606 GN=HAUS8;sp|Q9BT25-3|HAUS8_HUMAN Isoform 3 of HAUS augmin-like complex subunit 8 OS=Homo sapiens OX=9606 GN=HAUS8;sp|Q9BT25|HAUS8_HUMAN HAUS augmin-like complex	16.8757	16.0906	15.5916	16.0116	-0.785089	-1.28407	-0.864079	1	0.00627797	0.0103881	0.0997315	1	0.284021	0.105439	0.470574
Q99615;A0A6I8PU73;A0A6I8PUD4;A0A6I8PS32;A0A6I8PIK4;Q99615-2;A0A6I8PRZ0;A0A6I8PR89;A0A6I8PLE7;A0A6I8PU89;K7ER44;A0A6I8PUC2;K7EK03;K7EIH8;K7EPP7;K7ESP1;K7ELJ8;K7EJV7;K7EN19;K7EJL5;K7EJE9;A0A6I8PR93	DnaJ homolog subfamily C member 7	DNAJC7	sp|Q99615|DNJC7_HUMAN DnaJ homolog subfamily C member 7 OS=Homo sapiens OX=9606 GN=DNAJC7 PE=1 SV=2;tr|A0A6I8PU73|A0A6I8PU73_HUMAN DnaJ homolog subfamily C member 7 OS=Homo sapiens OX=9606 GN=DNAJC7 PE=1 SV=1;tr|A0A6I8PUD4|A0A6I8PUD4_HUMAN DnaJ homolog sub	18.6928	18.1394	17.575	17.8288	-0.553408	-1.11786	-0.864026	1	0.284863	0.00050566	0.0221897	1	0.588206	0.0303741	0.285178
P31930	Cytochrome b-c1 complex subunit 1, mitochondrial	UQCRC1	sp|P31930|QCR1_HUMAN Cytochrome b-c1 complex subunit 1, mitochondrial OS=Homo sapiens OX=9606 GN=UQCRC1 PE=1 SV=3	18.7662	19.3139	19.6483	17.9022	0.547706	0.882056	-0.863986	1	0.164504	0.0779704	0.858586	1	0.515299	0.27295	0.959742
O00410;O00410-3;H0Y8C6;O00410-2;E7ETV3;E7EQT5;E7EV12;E7EWK4;H0Y3V4;E7EX05;E7ESZ1;E7ETV8;C9JZD8;C9JQT6;C9J875;C9JXE0;C9JZ53;F8WF30;C9J583	Importin-5	IPO5	sp|O00410|IPO5_HUMAN Importin-5 OS=Homo sapiens OX=9606 GN=IPO5 PE=1 SV=4;sp|O00410-3|IPO5_HUMAN Isoform 3 of Importin-5 OS=Homo sapiens OX=9606 GN=IPO5;tr|H0Y8C6|H0Y8C6_HUMAN Importin-5 (Fragment) OS=Homo sapiens OX=9606 GN=IPO5 PE=1 SV=1;sp|O00410-2|IPO5	19.7755	19.2322	19.143	18.9124	-0.543308	-0.632525	-0.863106	1	0.00297071	0.00140758	0.0476215	1	0.25544	0.0446851	0.372086
Q14974;Q14974-2;J3KTM9;J3QR48;J3QKQ5;J3QRG4;J3KS06	Importin subunit beta-1	KPNB1	sp|Q14974|IMB1_HUMAN Importin subunit beta-1 OS=Homo sapiens OX=9606 GN=KPNB1 PE=1 SV=2;sp|Q14974-2|IMB1_HUMAN Isoform 2 of Importin subunit beta-1 OS=Homo sapiens OX=9606 GN=KPNB1;tr|J3KTM9|J3KTM9_HUMAN Importin subunit beta-1 (Fragment) OS=Homo sapiens O	21.3172	20.6025	20.338	20.4545	-0.714721	-0.979224	-0.862692	1	0.0126688	0.00199007	0.0245986	1	0.347919	0.0542595	0.29576
Q17RN3;Q17RN3-2;K7EQL1;K7EQT7	Protein FAM98C	FAM98C	sp|Q17RN3|FA98C_HUMAN Protein FAM98C OS=Homo sapiens OX=9606 GN=FAM98C PE=1 SV=1;sp|Q17RN3-2|FA98C_HUMAN Isoform 2 of Protein FAM98C OS=Homo sapiens OX=9606 GN=FAM98C	16.4513	15.4776	15.5179	15.5901	-0.973755	-0.933439	-0.861263	1	0.636476	0.151637	0.345865	1	0.809705	0.380043	0.739544
Q8N6H7;G5E9L0;A0A0D9SF70;E9PQP3;Q8N6H7-3;E9PIY6;E9PMU9;H0YDN9;E9PJT7;E9PK28;E9PN48;E9PMR9;E9PNY8;E9PM63;E9PM18;H0YDX1;H0YF45	ADP-ribosylation factor GTPase-activating protein 2	ARFGAP2	sp|Q8N6H7|ARFG2_HUMAN ADP-ribosylation factor GTPase-activating protein 2 OS=Homo sapiens OX=9606 GN=ARFGAP2 PE=1 SV=1;tr|G5E9L0|G5E9L0_HUMAN ADP-ribosylation factor GTPase-activating protein 2 OS=Homo sapiens OX=9606 GN=ARFGAP2 PE=1 SV=2;tr|A0A0D9SF70|A0A	16.8459	16.5258	15.454	15.9855	-0.320107	-1.3919	-0.860327	1	0.847671	0.18202	0.12835	1	0.924973	0.414585	0.517155
P56559;P56559-2	ADP-ribosylation factor-like protein 4C	ARL4C	sp|P56559|ARL4C_HUMAN ADP-ribosylation factor-like protein 4C OS=Homo sapiens OX=9606 GN=ARL4C PE=1 SV=1;sp|P56559-2|ARL4C_HUMAN Isoform 2 of ADP-ribosylation factor-like protein 4C OS=Homo sapiens OX=9606 GN=ARL4C	15.3488	14.4424	15.1898	14.4887	-0.906402	-0.158915	-0.860095	1	0.165955	0.722276	0.291251	1	0.516716	0.855612	0.697863
Q8TB72-3;A0A0C4DG68;Q8TB72-2;Q8TB72-4;Q8TB72;C9JW01	Pumilio homolog 2	PUM2	sp|Q8TB72-3|PUM2_HUMAN Isoform 3 of Pumilio homolog 2 OS=Homo sapiens OX=9606 GN=PUM2;tr|A0A0C4DG68|A0A0C4DG68_HUMAN Pumilio homolog 2 (Fragment) OS=Homo sapiens OX=9606 GN=PUM2 PE=1 SV=1;sp|Q8TB72-2|PUM2_HUMAN Isoform 2 of Pumilio homolog 2 OS=Homo sapien	15.9593	16.6012	14.6195	15.1005	0.641876	-1.33977	-0.858843	1	0.345091	0.00079729	0.084013	1	0.626317	0.0353763	0.446233
F8U8C0;O00220	Tumor necrosis factor receptor superfamily member 10A	TNFRSF10A	tr|F8U8C0|F8U8C0_HUMAN Tumor necrosis factor receptor superfamily member 10A OS=Homo sapiens OX=9606 GN=TNFRSF10A PE=1 SV=1;sp|O00220|TR10A_HUMAN Tumor necrosis factor receptor superfamily member 10A OS=Homo sapiens OX=9606 GN=TNFRSF10A PE=1 SV=3	17.0126	17.9796	16.5163	16.1555	0.967056	-0.496265	-0.857071	1	0.112469	0.0866768	0.10158	1	0.477129	0.287129	0.472385
Q9H4L7;Q9H4L7-2;Q9H4L7-3;D6RAY8;F8W9M2	SWI/SNF-related matrix-associated actin-dependent regulator of chromatin subfamily A containing DEAD/H box 1	SMARCAD1	sp|Q9H4L7|SMRCD_HUMAN SWI/SNF-related matrix-associated actin-dependent regulator of chromatin subfamily A containing DEAD/H box 1 OS=Homo sapiens OX=9606 GN=SMARCAD1 PE=1 SV=2;sp|Q9H4L7-2|SMRCD_HUMAN Isoform 2 of SWI/SNF-related matrix-associated actin-de	17.0524	16.1556	15.3032	16.1954	-0.896829	-1.74919	-0.857026	1	0.0411569	0.00339741	0.0134245	1	0.41875	0.0648866	0.236701
O95376;C9JZ71;C9JCL4;F8WCS4;C9JBC5	E3 ubiquitin-protein ligase ARIH2	ARIH2	sp|O95376|ARI2_HUMAN E3 ubiquitin-protein ligase ARIH2 OS=Homo sapiens OX=9606 GN=ARIH2 PE=1 SV=1	15.7534	16.7129	14.5262	14.8964	0.959504	-1.22721	-0.856973	1	0.378603	0.11066	0.750237	1	0.6481	0.324098	0.925499
P35637;P35637-2;H3BPE7	RNA-binding protein FUS	FUS	sp|P35637|FUS_HUMAN RNA-binding protein FUS OS=Homo sapiens OX=9606 GN=FUS PE=1 SV=1;sp|P35637-2|FUS_HUMAN Isoform Short of RNA-binding protein FUS OS=Homo sapiens OX=9606 GN=FUS;tr|H3BPE7|H3BPE7_HUMAN RNA-binding protein FUS OS=Homo sapiens OX=9606 GN=FUS	20.7659	21.0309	20.2219	19.9135	0.265056	-0.544	-0.852425	1	0.441409	0.0719419	0.0853759	1	0.689074	0.260979	0.448459
U3KQU7		COG5	tr|U3KQU7|U3KQU7_HUMAN Conserved oligomeric Golgi complex subunit 5 (Fragment) OS=Homo sapiens OX=9606 GN=COG5 PE=1 SV=1	14.894	14.4914	14.1857	14.0416	-0.402613	-0.708238	-0.852391	1	0.668122	0.193444	0.776593	1	0.831673	0.426496	0.934394
P04264;CON__P04264;CON__ENSEMBL:ENSBTAP00000038253	Keratin, type II cytoskeletal 1	KRT1	sp|P04264|K2C1_HUMAN Keratin, type II cytoskeletal 1 OS=Homo sapiens OX=9606 GN=KRT1 PE=1 SV=6;	19.4561	18.3239	19.0622	18.6039	-1.13223	-0.393898	-0.852276	1	0.444706	0.973656	0.412201	1	0.690905	0.986374	0.792227
O43913;O43913-2	Origin recognition complex subunit 5	ORC5	sp|O43913|ORC5_HUMAN Origin recognition complex subunit 5 OS=Homo sapiens OX=9606 GN=ORC5 PE=1 SV=1;sp|O43913-2|ORC5_HUMAN Isoform 2 of Origin recognition complex subunit 5 OS=Homo sapiens OX=9606 GN=ORC5	15.2629	14.1716	14.4049	14.4117	-1.09129	-0.857997	-0.851229	1	0.0208843	0.278699	0.0398	1	0.379732	0.520873	0.354571
P27105;F8VSL7;P27105-2	Erythrocyte band 7 integral membrane protein	STOM	sp|P27105|STOM_HUMAN Stomatin OS=Homo sapiens OX=9606 GN=STOM PE=1 SV=3	19.4003	19.4369	19.8123	18.5493	0.0365811	0.41199	-0.851069	1	0.839342	0.537921	0.413561	1	0.920649	0.738977	0.792643
A0A0J9YXM6;Q562E7-4;Q562E7;E9PDG3;Q562E7-2;Q562E7-6;Q562E7-5;Q562E7-3	WD repeat-containing protein 81	WDR81	tr|A0A0J9YXM6|A0A0J9YXM6_HUMAN WD repeat-containing protein 81 OS=Homo sapiens OX=9606 GN=WDR81 PE=1 SV=1;sp|Q562E7-4|WDR81_HUMAN Isoform 4 of WD repeat-containing protein 81 OS=Homo sapiens OX=9606 GN=WDR81;sp|Q562E7|WDR81_HUMAN WD repeat-containing prote	17.3607	16.7884	16.4489	16.5099	-0.572289	-0.911785	-0.850777	1	0.125303	0.466717	0.229724	1	0.485695	0.685749	0.641351
Q9BRV8;Q9BRV8-2	Suppressor of IKBKE 1	SIKE1	sp|Q9BRV8|SIKE1_HUMAN Suppressor of IKBKE 1 OS=Homo sapiens OX=9606 GN=SIKE1 PE=1 SV=1;sp|Q9BRV8-2|SIKE1_HUMAN Isoform 2 of Suppressor of IKBKE 1 OS=Homo sapiens OX=9606 GN=SIKE1	14.4217	15.3851	14.0896	13.5725	0.963446	-0.332082	-0.849234	1	0.380338	0.425011	0.781394	1	0.648867	0.656426	0.935131
P49450	Histone H3-like centromeric protein A	CENPA	sp|P49450|CENPA_HUMAN Histone H3-like centromeric protein A OS=Homo sapiens OX=9606 GN=CENPA PE=1 SV=1	12.8265	12.9718		11.9782	0.1453	Not enough replicates	-0.848285	1	0.64045	Not found or tested	Not found or tested	1	0.812253
P08574	Cytochrome c1, heme protein, mitochondrial	CYC1	sp|P08574|CY1_HUMAN Cytochrome c1, heme protein, mitochondrial OS=Homo sapiens OX=9606 GN=CYC1 PE=1 SV=3	18.8458	20.231	19.6804	17.9979	1.38528	0.834625	-0.847881	1	0.0125408	0.0394509	0.507767	1	0.347919	0.188988	0.834475
Q2M1Z3	Rho GTPase-activating protein 31	ARHGAP31	sp|Q2M1Z3|RHG31_HUMAN Rho GTPase-activating protein 31 OS=Homo sapiens OX=9606 GN=ARHGAP31 PE=1 SV=2	18.0531	20.2942	17.5536	17.2053	2.24115	-0.499489	-0.847753	1	0.11037	0.56888	0.440635	1	0.474793	0.7607	0.806509
J3KR72;P49848-4;P49848-2;P49848;P49848-3	Transcription initiation factor TFIID subunit 6	TAF6	tr|J3KR72|J3KR72_HUMAN Transcription initiation factor TFIID subunit 6 OS=Homo sapiens OX=9606 GN=TAF6 PE=1 SV=1;sp|P49848-4|TAF6_HUMAN Isoform 4 of Transcription initiation factor TFIID subunit 6 OS=Homo sapiens OX=9606 GN=TAF6;sp|P49848-2|TAF6_HUMAN Isof	18.4342	17.6229	18.3306	17.5867	-0.811281	-0.103585	-0.847468	1	Not found or tested	0.57024	0.188696	1		0.761355	0.597336
Q9P299;J3KRJ9	Coatomer subunit zeta-2	COPZ2	sp|Q9P299|COPZ2_HUMAN Coatomer subunit zeta-2 OS=Homo sapiens OX=9606 GN=COPZ2 PE=2 SV=1;tr|J3KRJ9|J3KRJ9_HUMAN Coatomer subunit zeta (Fragment) OS=Homo sapiens OX=9606 GN=COPZ2 PE=1 SV=1	13.7211	13.2483	13.2857	12.8748	-0.472801	-0.435382	-0.846281	1	0.131452	0.215833	0.0718288	1	0.489097	0.451555	0.423343
Q9BQL6;Q9BQL6-2;Q9BQL6-4;G3V1L6;Q9BQL6-3	Fermitin family homolog 1	FERMT1	sp|Q9BQL6|FERM1_HUMAN Fermitin family homolog 1 OS=Homo sapiens OX=9606 GN=FERMT1 PE=1 SV=1;sp|Q9BQL6-2|FERM1_HUMAN Isoform 2 of Fermitin family homolog 1 OS=Homo sapiens OX=9606 GN=FERMT1;sp|Q9BQL6-4|FERM1_HUMAN Isoform 4 of Fermitin family homolog 1 OS=H	16.023	15.7171	15.1223	15.1777	-0.305839	-0.900691	-0.845231	1	0.390374	0.147072	0.060672	1	0.656414	0.374786	0.406287
Q5VYK3;J3KN16;R4GMY1;R4GMY3;F6XAQ5	Proteasome-associated protein ECM29 homolog	ECPAS	sp|Q5VYK3|ECM29_HUMAN Proteasome adapter and scaffold protein ECM29 OS=Homo sapiens OX=9606 GN=ECPAS PE=1 SV=2;tr|J3KN16|J3KN16_HUMAN Proteasome adapter and scaffold protein ECM29 OS=Homo sapiens OX=9606 GN=ECPAS PE=1 SV=1	18.3593	18.3246	17.0341	17.5141	-0.0346493	-1.32513	-0.845194	1	0.2916	0.00162592	0.0342862	1	0.59306	0.0481257	0.332911
A0A7P0T904;A0A7P0TAQ0;P25774-2;P25774;U3KPS4	Cathepsin S	CTSS	tr|A0A7P0T904|A0A7P0T904_HUMAN Cathepsin S OS=Homo sapiens OX=9606 GN=CTSS PE=4 SV=1;tr|A0A7P0TAQ0|A0A7P0TAQ0_HUMAN Cathepsin S OS=Homo sapiens OX=9606 GN=CTSS PE=4 SV=1;sp|P25774-2|CATS_HUMAN Isoform 2 of Cathepsin S OS=Homo sapiens OX=9606 GN=CTSS;sp|P25	13.9469	14.7467	13.197	13.1038	0.799765	-0.749948	-0.843088	1	0.111218	0.927494	0.864995	1	0.477129	0.965933	0.960654
Q9NZM1-6;Q9NZM1;Q9NZM1-2;Q9NZM1-5;Q9NZM1-7;Q9NZM1-8;Q9NZM1-4	Myoferlin	MYOF	sp|Q9NZM1-6|MYOF_HUMAN Isoform 6 of Myoferlin OS=Homo sapiens OX=9606 GN=MYOF;sp|Q9NZM1|MYOF_HUMAN Myoferlin OS=Homo sapiens OX=9606 GN=MYOF PE=1 SV=1;sp|Q9NZM1-2|MYOF_HUMAN Isoform 2 of Myoferlin OS=Homo sapiens OX=9606 GN=MYOF;sp|Q9NZM1-5|MYOF_HUMAN Isof	20.3721	20.4082	19.8252	19.5295	0.0361139	-0.546901	-0.842562	1	0.711112	0.0156441	0.0238357	1	0.857151	0.12546	0.292678
Q5RI15;Q5RI15-2	Cytochrome c oxidase protein 20 homolog	COX20	sp|Q5RI15|COX20_HUMAN Cytochrome c oxidase assembly protein COX20, mitochondrial OS=Homo sapiens OX=9606 GN=COX20 PE=1 SV=2;sp|Q5RI15-2|COX20_HUMAN Isoform 2 of Cytochrome c oxidase assembly protein COX20, mitochondrial OS=Homo sapiens OX=9606 GN=COX20	17.8789	18.4366	18.2395	17.0372	0.557733	0.360574	-0.841666	1	0.180792	0.297593	0.729921	1	0.526195	0.537228	0.91952
O75616;J3QSB2;O75616-2;J3QRV9;K7EQJ8;J3QT61	GTPase Era, mitochondrial	ERAL1	sp|O75616|ERAL1_HUMAN GTPase Era, mitochondrial OS=Homo sapiens OX=9606 GN=ERAL1 PE=1 SV=2;tr|J3QSB2|J3QSB2_HUMAN GTPase Era, mitochondrial (Fragment) OS=Homo sapiens OX=9606 GN=ERAL1 PE=1 SV=1;sp|O75616-2|ERAL1_HUMAN Isoform HERA-B of GTPase Era, mitochon	17.143	16.8297	16.3616	16.3019	-0.313282	-0.781438	-0.841115	1	0.409416	0.0285268	0.16899	1	0.670426	0.160942	0.573322
Q9BRZ2;C9JI91;Q9BRZ2-2;Q9BRZ2-3;A0A0D9SF19	E3 ubiquitin-protein ligase TRIM56	TRIM56	sp|Q9BRZ2|TRI56_HUMAN E3 ubiquitin-protein ligase TRIM56 OS=Homo sapiens OX=9606 GN=TRIM56 PE=1 SV=3;tr|C9JI91|C9JI91_HUMAN E3 ubiquitin-protein ligase TRIM56 (Fragment) OS=Homo sapiens OX=9606 GN=TRIM56 PE=1 SV=1;sp|Q9BRZ2-2|TRI56_HUMAN Isoform 2 of E3 ub	16.0891	17.3952	14.8654	15.2488	1.30618	-1.22366	-0.840277	1	0.0600018	0.0195639	0.313848	1	0.434452	0.137779	0.717674
E9PHH9;Q9BUI4	DNA-directed RNA polymerase III subunit RPC3	POLR3C	tr|E9PHH9|E9PHH9_HUMAN DNA-directed RNA polymerase III subunit RPC3 OS=Homo sapiens OX=9606 GN=POLR3C PE=1 SV=1;sp|Q9BUI4|RPC3_HUMAN DNA-directed RNA polymerase III subunit RPC3 OS=Homo sapiens OX=9606 GN=POLR3C PE=1 SV=1	15.9572	16.6921	15.0017	15.1182	0.7349	-0.955461	-0.839	1	0.238104	0.137358	0.476647	1	0.553759	0.361966	0.818195
Q7Z4G4-2;Q7Z4G4;K7ENP1;Q7Z4G4-3;Q5JY01;Q5JY02;K7EJQ4	tRNA (guanine(10)-N2)-methyltransferase homolog	TRMT11	sp|Q7Z4G4-2|TRM11_HUMAN Isoform 2 of tRNA (guanine(10)-N2)-methyltransferase homolog OS=Homo sapiens OX=9606 GN=TRMT11;sp|Q7Z4G4|TRM11_HUMAN tRNA (guanine(10)-N2)-methyltransferase homolog OS=Homo sapiens OX=9606 GN=TRMT11 PE=1 SV=1;tr|K7ENP1|K7ENP1_HUMAN	16.0173	16.2474	14.6829	15.1784	0.230118	-1.33437	-0.838955	1	0.730461	0.0287523	0.0643255	1	0.866516	0.161676	0.41129
Q9BRQ8;Q9BRQ8-2	Apoptosis-inducing factor 2	AIFM2	sp|Q9BRQ8|FSP1_HUMAN Ferroptosis suppressor protein 1 OS=Homo sapiens OX=9606 GN=AIFM2 PE=1 SV=1;sp|Q9BRQ8-2|FSP1_HUMAN Isoform 2 of Ferroptosis suppressor protein 1 OS=Homo sapiens OX=9606 GN=AIFM2	17.5638	17.6989	17.1392	16.7267	0.135031	-0.424625	-0.837166	1	0.889807	0.0158963	0.0316655	1	0.947343	0.126653	0.324138
Q86UA6;Q86UA6-8;Q86UA6-6;Q86UA6-5;Q86UA6-7;Q86UA6-3;Q86UA6-4;Q86UA6-9;Q86UA6-2	RPA-interacting protein	RPAIN	sp|Q86UA6|RIP_HUMAN RPA-interacting protein OS=Homo sapiens OX=9606 GN=RPAIN PE=1 SV=2;sp|Q86UA6-8|RIP_HUMAN Isoform 8 of RPA-interacting protein OS=Homo sapiens OX=9606 GN=RPAIN;sp|Q86UA6-6|RIP_HUMAN Isoform 6 of RPA-interacting protein OS=Homo sapiens OX	15.7814	13.8698	15.8753	14.9446	-1.91162	0.0938825	-0.83679	1	0.0952187	0.721889	0.155817	1	0.469994	0.855349	0.552255
Q8NFG4;Q8NFG4-2;Q8NFG4-3;C9J4C4;J3QQZ7;J3QW42	Folliculin	FLCN	sp|Q8NFG4|FLCN_HUMAN Folliculin OS=Homo sapiens OX=9606 GN=FLCN PE=1 SV=1;sp|Q8NFG4-2|FLCN_HUMAN Isoform 2 of Folliculin OS=Homo sapiens OX=9606 GN=FLCN	16.6364	17.2119	15.8395	15.8014	0.575538	-0.796895	-0.83499	1	0.174478	0.124199	0.576939	1	0.520913	0.343708	0.864727
P50454;E9PJH8;E9PPV6;E9PKH2;E9PR70;E9PK86;E9PMI5;E9PNX1;E9PIG2;E9PRS3;E9PQ34;E9PLA6;H0YEP8	Serpin H1	SERPINH1	sp|P50454|SERPH_HUMAN Serpin H1 OS=Homo sapiens OX=9606 GN=SERPINH1 PE=1 SV=2;tr|E9PJH8|E9PJH8_HUMAN Serpin H1 (Fragment) OS=Homo sapiens OX=9606 GN=SERPINH1 PE=1 SV=2;tr|E9PPV6|E9PPV6_HUMAN Serpin H1 OS=Homo sapiens OX=9606 GN=SERPINH1 PE=1 SV=1;tr|E9PKH2	20.6476	21.0132	19.4246	19.8168	0.365543	-1.22308	-0.830823	1	0.311791	0.00288094	0.104851	1	0.606624	0.0618903	0.481581
Q8ND30;E9PP16;Q8ND30-3;Q8ND30-2;H0YDJ2;H0YET1;E9PIK8;E9PI79;E9PMN3;E9PK17;E9PMH3	Liprin-beta-2	PPFIBP2	sp|Q8ND30|LIPB2_HUMAN Liprin-beta-2 OS=Homo sapiens OX=9606 GN=PPFIBP2 PE=1 SV=3;tr|E9PP16|E9PP16_HUMAN Liprin-beta-2 OS=Homo sapiens OX=9606 GN=PPFIBP2 PE=1 SV=1;sp|Q8ND30-3|LIPB2_HUMAN Isoform 3 of Liprin-beta-2 OS=Homo sapiens OX=9606 GN=PPFIBP2;sp|Q8ND	15.9397	16.9319	13.9144	15.1092	0.992175	-2.0253	-0.830497	1	0.31704	0.3013	0.943117	1	0.610447	0.540576	0.982771
Q9Y5B6-2;Q9Y5B6;Q9Y5B6-3;Q9Y5B6-4	PAX3- and PAX7-binding protein 1	PAXBP1	sp|Q9Y5B6-2|PAXB1_HUMAN Isoform 2 of PAX3- and PAX7-binding protein 1 OS=Homo sapiens OX=9606 GN=PAXBP1;sp|Q9Y5B6|PAXB1_HUMAN PAX3- and PAX7-binding protein 1 OS=Homo sapiens OX=9606 GN=PAXBP1 PE=1 SV=2;sp|Q9Y5B6-3|PAXB1_HUMAN Isoform 3 of PAX3- and PAX7-b	15.2252	15.1287	13.5804	14.396	-0.0965767	-1.64489	-0.829243	1	0.733818	0.00041242	0.105873	1	0.868226	0.0285391	0.483858
O60678;O60678-2	Protein arginine N-methyltransferase 3	PRMT3	sp|O60678|ANM3_HUMAN Protein arginine N-methyltransferase 3 OS=Homo sapiens OX=9606 GN=PRMT3 PE=1 SV=4;sp|O60678-2|ANM3_HUMAN Isoform 2 of Protein arginine N-methyltransferase 3 OS=Homo sapiens OX=9606 GN=PRMT3	17.3452	16.8195	16.0992	16.5164	-0.525632	-1.24592	-0.828755	1	0.110829	0.00155583	0.0514274	1	0.476033	0.0465004	0.383917
A0A087WY31;A0A024R7W5;A0A087WU40;A0A087X0U5		YTHDF3	tr|A0A087WY31|A0A087WY31_HUMAN YTH domain-containing family protein 3 OS=Homo sapiens OX=9606 GN=YTHDF3 PE=1 SV=1;tr|A0A024R7W5|A0A024R7W5_HUMAN YTH domain family, member 3, isoform CRA_a OS=Homo sapiens OX=9606 GN=YTHDF3 PE=1 SV=1	16.0683	13.897	15.0684	15.2402	-2.17127	-0.999863	-0.82803	1	0.354094	0.47938	0.706187	1	0.634612	0.696085	0.910042
Q7L7X3;Q7L7X3-3;Q7L7X3-2	Serine/threonine-protein kinase TAO1	TAOK1	sp|Q7L7X3|TAOK1_HUMAN Serine/threonine-protein kinase TAO1 OS=Homo sapiens OX=9606 GN=TAOK1 PE=1 SV=1;sp|Q7L7X3-3|TAOK1_HUMAN Isoform 3 of Serine/threonine-protein kinase TAO1 OS=Homo sapiens OX=9606 GN=TAOK1	16.0522	16.403	15.1389	15.2246	0.350734	-0.913317	-0.827624	1	0.939301	0.00053116	0.0177345	1	0.968683	0.0309118	0.262127
P78330;C9JBI3;C9JEJ7;F8WD74;A0A1D5RMN5	Phosphoserine phosphatase	PSPH	sp|P78330|SERB_HUMAN Phosphoserine phosphatase OS=Homo sapiens OX=9606 GN=PSPH PE=1 SV=2;tr|C9JBI3|C9JBI3_HUMAN O-phosphoserine phosphohydrolase (Fragment) OS=Homo sapiens OX=9606 GN=PSPH PE=1 SV=1	18.8479	19.3123	18.5421	18.0218	0.464338	-0.305821	-0.826112	1	0.0746934	0.509505	0.46922	1	0.449402	0.718135	0.818195
Q9NPJ6;Q5T911;Q9NPJ6-2	Mediator of RNA polymerase II transcription subunit 4	MED4	sp|Q9NPJ6|MED4_HUMAN Mediator of RNA polymerase II transcription subunit 4 OS=Homo sapiens OX=9606 GN=MED4 PE=1 SV=1;tr|Q5T911|Q5T911_HUMAN Mediator of RNA polymerase II transcription subunit 4 (Fragment) OS=Homo sapiens OX=9606 GN=MED4 PE=1 SV=1	16.99	16.8975	15.4177	16.1644	-0.0925701	-1.57235	-0.825641	1	0.515393	0.00017828	0.191801	1	0.733335	0.0229817	0.600819
A0A7P0Z4N9;A0A7P0T9Z2;Q6IQ26-2;Q6IQ26;H0YDS8;H0YEA8;A0A7P0TAH5;A0A7P0T9H0;A0A7P0T8L8;A0A7P0T8L1	DENN domain-containing protein 5A	DENND5A	tr|A0A7P0Z4N9|A0A7P0Z4N9_HUMAN DENN domain-containing protein 5A OS=Homo sapiens OX=9606 GN=DENND5A PE=4 SV=1;tr|A0A7P0T9Z2|A0A7P0T9Z2_HUMAN DENN domain-containing protein 5A OS=Homo sapiens OX=9606 GN=DENND5A PE=4 SV=1;sp|Q6IQ26-2|DEN5A_HUMAN Isoform 2 of	14.9135	15.086	14.9583	14.0882	0.17255	0.0448004	-0.825265	1	0.604358	0.815121	0.571407	1	0.788777	0.904803	0.864166
Q96P47;Q96P47-2;Q96P47-4;C9J975;H0Y873;Q96P47-3;Q96P47-6;Q96P47-5;C9J8Z2;H7C4F1;A0A087X044;E7ESL9	Arf-GAP with GTPase, ANK repeat and PH domain-containing protein 3	AGAP3	sp|Q96P47|AGAP3_HUMAN Arf-GAP with GTPase, ANK repeat and PH domain-containing protein 3 OS=Homo sapiens OX=9606 GN=AGAP3 PE=1 SV=2;sp|Q96P47-2|AGAP3_HUMAN Isoform 2 of Arf-GAP with GTPase, ANK repeat and PH domain-containing protein 3 OS=Homo sapiens OX=9	15.3713	14.7651	14.9917	14.5466	-0.606135	-0.379523	-0.824673	1	0.00774105	0.180851	0.185671	1	0.311764	0.414039	0.594998
Q562R1	Beta-actin-like protein 2	ACTBL2	sp|Q562R1|ACTBL_HUMAN Beta-actin-like protein 2 OS=Homo sapiens OX=9606 GN=ACTBL2 PE=1 SV=2	15.9688	16.1093	15.8394	15.1449	0.140535	-0.129379	-0.823865	1	0.507474	0.948344	0.592034	1	0.727242	0.974806	0.868214
P61289;P61289-2;K9J957;K7ESG5;P61289-3;A0A087WTV2;B3KQ25;K7ENH2;K7EPX6;K7EKR3;K7EMD0;B7Z8D3;K7EJF8	Proteasome activator complex subunit 3	PSME3	sp|P61289|PSME3_HUMAN Proteasome activator complex subunit 3 OS=Homo sapiens OX=9606 GN=PSME3 PE=1 SV=1;sp|P61289-2|PSME3_HUMAN Isoform 2 of Proteasome activator complex subunit 3 OS=Homo sapiens OX=9606 GN=PSME3;tr|K9J957|K9J957_HUMAN Proteasome activator	19.934	19.8332	19.2034	19.1112	-0.100771	-0.730666	-0.822787	1	0.472958	0.0123063	0.210532	1	0.703815	0.113555	0.622795
O00165;O00165-2;O00165-5;O00165-3;E9PIQ7;Q5VYD6;O00165-4;O00165-6	HCLS1-associated protein X-1	HAX1	sp|O00165|HAX1_HUMAN HCLS1-associated protein X-1 OS=Homo sapiens OX=9606 GN=HAX1 PE=1 SV=2;sp|O00165-2|HAX1_HUMAN Isoform 2 of HCLS1-associated protein X-1 OS=Homo sapiens OX=9606 GN=HAX1;sp|O00165-5|HAX1_HUMAN Isoform 5 of HCLS1-associated protein X-1 OS	16.8466	16.8417	15.8398	16.0242	-0.00490505	-1.00677	-0.822383	1	0.679775	0.0249907	0.229594	1	0.836912	0.150707	0.641279
Q9UBB4;Q9UBB4-2;A0A1W2PQD2;B1AHE4;B1AHE3	Ataxin-10	ATXN10	sp|Q9UBB4|ATX10_HUMAN Ataxin-10 OS=Homo sapiens OX=9606 GN=ATXN10 PE=1 SV=1;sp|Q9UBB4-2|ATX10_HUMAN Isoform 2 of Ataxin-10 OS=Homo sapiens OX=9606 GN=ATXN10;tr|A0A1W2PQD2|A0A1W2PQD2_HUMAN Ataxin-10 OS=Homo sapiens OX=9606 GN=ATXN10 PE=1 SV=1	17.7744	18.6426	16.3036	16.9539	0.868196	-1.47086	-0.820526	1	0.469238	0.0319198	0.486367	1	0.701208	0.170806	0.821249
P25205;P25205-2;J3KQ69;A0A499FHX9;Q7Z6P5	DNA replication licensing factor MCM3	MCM3	sp|P25205|MCM3_HUMAN DNA replication licensing factor MCM3 OS=Homo sapiens OX=9606 GN=MCM3 PE=1 SV=3;sp|P25205-2|MCM3_HUMAN Isoform 2 of DNA replication licensing factor MCM3 OS=Homo sapiens OX=9606 GN=MCM3;tr|J3KQ69|J3KQ69_HUMAN DNA helicase OS=Homo sapie	18.785	18.7081	18.1198	17.9651	-0.076846	-0.665131	-0.819922	1	0.315565	0.0103729	0.0680753	1	0.608926	0.105439	0.416572
P31751;P31751-2;M0R0P9;J3QKW1;C9JHS6;J3QLS6;M0QZK3;A0A1B0GXA2;E7EVP8;A8MX96;J3KRI8;A0A5F9ZHJ8;J3QL45;C9JIJ1;M0R283;A0A0A0MRF1;C9JC83;J3KSY8;C9J258;C9JIF6;M0QZW8	RAC-beta serine/threonine-protein kinase	AKT2	sp|P31751|AKT2_HUMAN RAC-beta serine/threonine-protein kinase OS=Homo sapiens OX=9606 GN=AKT2 PE=1 SV=2;sp|P31751-2|AKT2_HUMAN Isoform 2 of RAC-beta serine/threonine-protein kinase OS=Homo sapiens OX=9606 GN=AKT2;tr|M0R0P9|M0R0P9_HUMAN Non-specific serine/	17.6689	17.9522	16.1973	16.8492	0.283338	-1.47158	-0.819697	1	0.945234	0.0163195	0.0457624	1	0.971911	0.127708	0.369349
[truncated: 5,707 more rows]
